# Supplementary material for: The State of School Infrastructure in the Assembly Constituencies of Rural India: Analysis of 11 Census Indicators from Pre-primary to Higher Education
Source: Int J Environ Res Public Health. 2020 Jan 1;17(1):296. doi: 10.3390/ijerph17010296 (PMC6981364; doi:10.3390/ijerph17010296)
Supplement: Supplementary file 1 [file ijerph-17-00296-s001.zip]

Archive with 2 entries (2 files):
- IJERPH-644555-Supplementary File 2 1-2-20.docx
- IJERPH-644555-Supplementary File 1_Final.xlsx
