# Supplementary material for: The State of School Infrastructure in the Assembly Constituencies of Rural India: Analysis of 11 Census Indicators from Pre-primary to Higher Education
Source: Int J Environ Res Public Health. 2020 Jan 1;17(1):296. doi: 10.3390/ijerph17010296 (PMC6981364; doi:10.3390/ijerph17010296)
Supplement: Supplementary file 1 [file ijerph-17-00296-s001.zip › IJERPH-644555-Supplementary File 1_Final.xlsx]

## Sheet: At least 1
uniq_ac	ac_name	state_name	icds_anganwadi	icds_anganwadi_state_rank	pre_primary_school_govt	pre_primary_school_govt_state_rank	pre_primary_school_private	pre_primary_school_private_state_rank	primary_school_govt	primary_school_govt_state_rank	primary_school_private	primary_school_private_state_rank	middle_school_govt	middle_school_govt_state_rank	middle_school_private	middle_school_private_state_rank	secondary_school_govt	secondary_school_govt_state_rank	secondary_school_private	secondary_school_private_state_rank	senior_secondary_school_govt	senior_secondary_school_govt_state_rank	senior_secondary_school_private	senior_secondary_school_private_state_rank
AC_0001	Tizit	Nagaland	0.852941	19	0	1	0.8	39	0.848485	15	0.615385	21	0.264706	14	0.0384615	13	0.030303	14	0.030303	22	0	1	0	1
AC_0002	Tapi	Nagaland	0.923077	36	0	1	1	44	1	44	1	44	0.75	55	0.4	52	0.0769231	28	0	1	0	1	0	1
AC_0003	Wakching	Nagaland	0.916667	33	0	1	0.75	32	0.909091	30	0.857143	40	0.4	37	0.454545	54	0.0909091	32	0.166667	49	0.0833333	56	0.0833333	57
AC_0004	Tamlu	Nagaland	0.869565	22	0	1	0.785714	38	0.863636	19	0.666667	22	0.3	21	0.125	32	0.173913	46	0.0952381	40	0	1	0	1
AC_0005	Tuli	Nagaland	0.916667	33	0	1	0.25	10	0.75	4	0.4	5	0.363636	30	0.125	32	0.181818	47	0.1	41	0	1	0	1
AC_0006	Phomching	Nagaland	1	46	0	1		57	1	44	1	44	0.428571	40	0.2	39	0	1	0	1	0	1	0	1
AC_0007	Mon Town	Nagaland	1	46	0	1	1	44	1	44	1	44	0.428571	40	0	1	0	1	0	1	0	1	0	1
AC_0008	Aboi	Nagaland	0.888889	26	0	1	0.8	39	0.882353	23	0.714286	26	0.388889	36	0.0833333	20	0.111111	39	0.0588235	33	0	1	0	1
AC_0009	Alungtaki	Nagaland	0.891892	27	0	1	0.25	10	0.837838	13	0.5	12	0.285714	17	0.166667	34	0.0810811	31	0.0285714	21	0	1	0.027027	53
AC_0010	Tehok	Nagaland	1	46	0	1		58	1	44	1	44	0.2	4	0	1	0.2	51	0	1	0	1	0	1
AC_0011	Longleng	Nagaland	0.809524	14	0	1	0.4	16	0.857143	17	0.571429	18	0.45	44	0.0833333	20	0.0952381	37	0	1	0	1	0	1
AC_0012	Arkakong	Nagaland	0.857143	20	0	1		59	1	44	1	44	0.285714	17	0	1	0	1	0	1	0	1	0	1
AC_0013	Jangpetkong	Nagaland	1	46	0	1	1	44	1	44	1	44	0.909091	57	0.666667	56	0.181818	47	0.1	41	0	1	0	1
AC_0014	Moka	Nagaland	0.727273	6	0	1	1	44	1	44	1	44	0.5	47	0.166667	34	0	1	0	1	0	1	0	1
AC_0015	Bhandari	Nagaland	0.762887	9	0.0434783	59	0.166667	7	0.793814	9	0.444444	8	0.178947	1	0.037037	12	0.0416667	17	0.0315789	25	0	1	0	1
AC_0016	Noksen	Nagaland	1	46	0	1	1	44	1	44	1	44	0.384615	35	0.111111	26	0.0769231	28	0	1	0	1	0	1
AC_0017	Tobu	Nagaland	0.782609	10	0	1	0.636364	27	0.782609	7	0.5	12	0.285714	17	0.166667	34	0.0909091	32	0.0909091	38	0	1	0	1
AC_0018	Angetyongpang	Nagaland	1	46	0	1	1	44	1	44	1	44	0.692308	54	0.2	39	0.0769231	28	0.0769231	37	0	1	0	1
AC_0019	Impur	Nagaland	1	46	0	1	0.666667	28	0.888889	25	0.666667	22	0.333333	26	0.25	44	0.555556	61	0.2	52	0	1	0.1	58
AC_0020	Noklak	Nagaland	0.875	23	0	1	0	1	0.875	21	0.666667	22	0.2	4	0.0769231	18	0.0625	27	0.0625	35	0.0625	55	0	1
AC_0021	Koridang	Nagaland	0.9	29	0	1	1	44	1	44	1	44	0.444444	43	0.285714	46	0	1	0.2	52	0.1	58	0	1
AC_0022	Longkhim Chare	Nagaland	0.971429	44	0	1	0.666667	28	0.971429	43	0.857143	40	0.323529	25	0.178571	37	0.142857	44	0.0625	35	0	1	0	1
AC_0023	Tuensang Sadar-II	Nagaland	0.823529	16	0	1	0	1	0.882353	23	0.5	12	0.382353	34	0	1	0.0588235	25	0	1	0	1	0	1
AC_0024	Monguya	Nagaland	1	46	0	1	1	44	1	44	1	44	0.4	37	0	1	0.2	51	0	1	0	1	0	1
AC_0025	Mokokchung Town	Nagaland	1	46		60	1	44	1	44	1	44	1	58	1	58	0	1	0	1	0	1	0	1
AC_0026	Aonglenden	Nagaland	1	46		61	1	44	1	44	1	44	1	58	1	58	0.5	60	0.5	60	0.5	61	0	1
AC_0027	Tuensang Sadar-I	Nagaland	1	46	0	1		60	1	44	1	44	1	58	1	58	0	1	0.5	60	0	1	0	1
AC_0028	Sanis	Nagaland	0.695652	3	0	1	0.285714	12	0.761905	5	0.5	12	0.428571	40	0.25	44	0.4	59	0.478261	59	0.0434783	53	0	1
AC_0029	Akuluto	Nagaland	1	46	0	1	0.8	39	0.944444	38	0.75	28	0.235294	10	0.1875	38	0.111111	39	0.0588235	33	0	1	0	1
AC_0030	Suruhuto	Nagaland	0.904762	31	0	1	0.5	18	0.952381	40	0.666667	22	0.238095	11	0.0588235	15	0.047619	18	0.047619	27	0	1	0	1
AC_0031	Tyui	Nagaland	0.842105	18	0	1	0.5	18	0.736842	3	0.444444	8	0.368421	33	0.0769231	18	0.0526316	24	0.0526316	32	0	1	0	1
AC_0032	Thonoknyu	Nagaland	0.923077	36	0	1	0	1	0.923077	33	0.75	28	0.230769	8	0	1	0	1	0	1	0	1	0	1
AC_0033	Atoizu	Nagaland	0.952381	41	0	1	0.5	18	0.904762	28	0.6	20	0.5	47	0.230769	42	0.142857	44	0.1	41	0	1	0	1
AC_0034	Shamtorr-Chessore	Nagaland	0.708333	5	0	1	0.166667	7	0.791667	8	0.5	12	0.291667	20	0.105263	25	0.125	43	0	1	0	1	0	1
AC_0035	Aghunato	Nagaland	0.970588	43	0	1	0.285714	12	0.852941	16	0.166667	1	0.181818	2	0.1	24	0.0588235	25	0.030303	22	0	1	0	1
AC_0036	Zunheboto	Nagaland	0.8	12	0	1	0.5	18	0.95	39	0.75	28	0.3	21	0.0666667	17	0.05	21	0.05	30	0	1	0	1
AC_0037	Wokha	Nagaland	0.727273	6	0	1	0.5	18	0.727273	2	0.454545	10	0.272727	16	0.0588235	15	0.047619	18	0.0909091	38	0	1	0	1
AC_0038	Satakha	Nagaland	0.912281	32	0	1	0	1	0.910714	31	0.285714	3	0.192982	3	0.0212766	11	0.0350877	15	0	1	0	1	0	1
AC_0039	Siyuchong-Sitimi	Nagaland	0.730159	8	0	1	0.181818	9	0.857143	17	0.4375	7	0.253968	13	0.0961538	23	0.0483871	20	0.0483871	28	0	1	0	1
AC_0040	Pungro-Kiphire	Nagaland	0.878788	25	0	1	0	1	0.939394	37	0.75	28	0.30303	23	0	1	0	1	0	1	0	1	0	1
AC_0041	Pughoboto	Nagaland	0.916667	33	0	1	0	1	0.833333	11	0.333333	4	0.333333	26	0.111111	26	0.0909091	32	0.166667	49	0	1	0	1
AC_0042	Tseminyu	Nagaland	0.7	4	0	1	0.48	17	0.867347	20	0.409091	6	0.231579	9	0.120482	31	0.0510204	22	0.03125	24	0.01	51	0	1
AC_0043	Phek	Nagaland	0.925926	38	0	1	0.75	32	0.962963	42	0.833333	39	0.407407	39	0.111111	26	0.111111	39	0	1	0	1	0	1
AC_0044	Dimapur-I	Nagaland	1	46	0	1	1	44	1	44	1	44	0.222222	7	0.3	47	0.111111	39	0.111111	45	0.1	58	0.1	58
AC_0045	Northern Angami -II	Nagaland	0.653846	1	0	1	0.75	32	0.92	32	0.818182	37	0.48	46	0.235294	43	0.192308	50	0.0454545	26	0	1	0	1
AC_0046	Dimapur-II	Nagaland	0.785714	11	0	1	0.571429	25	0.769231	6	0.571429	18	0.363636	30	0.416667	53	0	1	0.428571	58	0.0909091	57	0.285714	61
AC_0047	Ghaspani-I	Nagaland	0.892857	28	0	1	0.714286	30	0.898734	26	0.741935	27	0.361111	29	0.323529	49	0.0909091	32	0.146341	47	0.0246914	52	0.0481928	54
AC_0048	Dimapur-III	Nagaland	0.958333	42	0	1	0.75	32	0.904762	28	0.818182	37	0.5	47	0.375	51	0.190476	49	0.227273	55	0	1	0	1
AC_0049	Ghaspani-II	Nagaland	0.807692	13	0	1	0.333333	14	0.846154	14	0.2	2	0.269231	15	0	1	0.0384615	16	0	1	0	1	0	1
AC_0050	Meluri	Nagaland	0.977273	45	0	1	0.714286	30	0.953488	41	0.75	28	0.454545	45	0.111111	26	0.0930233	36	0.0487805	29	0	1	0	1
AC_0051	Chazouba	Nagaland	0.95	40	0	1	0.8	39	0.9	27	0.857143	40	0.631579	53	0.5	55	0.35	58	0.1875	51	0.05	54	0	1
AC_0052	Western Angami	Nagaland	0.8125	15	0	1	0.857143	43	0.933333	35	0.875	43	0.5	47	0.363636	50	0.2	51	0.25	56	0.125	60	0.0666667	56
AC_0053	Chizami	Nagaland	1	46	0	1	1	44	1	44	1	44	0.3125	24	0.3125	48	0.333333	57	0.2	52	0	1	0.0526316	55
AC_0054	Northern Angami - I	Nagaland	1	46	0	1		61	1	44		61	1	58		61	0	1	0	1	0	1	0	1
AC_0055	Kohima Town	Nagaland	1	46	0	1	1	44	1	44	1	44	0.5	47	0	1	0	1	0	1	0	1	0	1
AC_0056	Peren	Nagaland	0.903226	30	0	1	0.6	26	0.935484	36	0.75	28	0.366667	32	0.05	14	0.103448	38	0.103448	44	0	1	0	1
AC_0057	Southern Angami-I	Nagaland	0.857143	20	0	1	0.75	32	0.833333	11	0.8	35	0.833333	56	0.75	57	0.2	51	0.333333	57	0	1	0	1
AC_0058	Southern Angami-II	Nagaland	0.875	23	0	1	0.75	32	0.875	21	0.8	35	0.5	47	0.2	39	0.25	56	0.142857	46	0	1	0.125	60
AC_0059	Tenning	Nagaland	0.833333	17	0	1	0.375	15	0.794872	10	0.483871	11	0.253333	12	0.111111	26	0.0519481	23	0.0519481	31	0	1	0	1
AC_0060	Pfutsero	Nagaland	0.928571	39	0	1	0.5	18	0.923077	33	0.75	28	0.214286	6	0.0833333	20	0.214286	55	0.153846	48	0	1	0	1
AC_0061	Sadiya	Assam	0.806202	25	0.563433	107	0.717391	66	0.927978	34	0.723404	33	0.341737	30	0.0784314	29	0.142857	54	0.0810811	80	0.0155844	31	0.00524934	57
AC_0062	Jonai	Assam	0.665033	6	0.28066	66	0.664596	55	0.882828	12	0.806667	54	0.205323	8	0.0709534	25	0.0611511	12	0.0953206	93	0.0165837	33	0.0149502	105
AC_0063	Chabua	Assam	0.699029	7	0.3	75	0.6	43	0.893617	14	0.767442	42	0.191489	5	0.105882	43	0.0416667	7	0.08	79	0.00980392	16	0.00980392	85
AC_0064	Dibrugarh	Assam	0.8	22	0.1	21		128	1	114	1	114	0.2	7	0	1	0	1	0	1	0	1	0	1
AC_0065	Margherita	Assam	0.802281	23	0.919811	127	0.930233	106	0.974026	83	0.945946	98	0.709845	112	0.476636	122	0.277228	96	0.277228	127	0.0191571	41	0.00389105	46
AC_0066	Chabua	Assam	0.942308	95	0.131579	31	0.9	100	0.980392	92	0.928571	91	0.318182	25	0.189189	80	0.0416667	7	0.0612245	68	0.0192308	42	0	1
AC_0067	Doom Dooma	Assam	0.653846	5	0.5	98	0.795918	82	0.915254	28	0.8	50	0.284404	19	0.178947	76	0.0892857	23	0.135593	112	0.00769231	13	0	1
AC_0068	Lahowal	Assam	0.834586	31	0.0230769	2	0.75	70	0.992126	110	0.967742	107	0.305785	21	0.134021	58	0.129032	42	0.0847458	81	0.0305344	68	0.0155039	106
AC_0069	Digboi	Assam	0.712963	9	0.505495	101	0.833333	86	0.958333	65	0.885714	78	0.397849	44	0.211268	85	0.181818	73	0.119565	109	0.00952381	14	0.0188679	108
AC_0070	Tinsukia	Assam	0.753425	15	0.167939	45	0.73913	67	0.956204	62	0.863636	69	0.258993	15	0.0884956	35	0.0676692	15	0.0948905	91	0.0138889	27	0.0138889	99
AC_0071	Dhemaji	Assam	0.818898	28	0.136364	34	0.391753	17	0.899666	16	0.730942	36	0.455046	61	0.136628	59	0.171875	68	0.0879541	82	0.0349762	71	0.00328407	44
AC_0072	Duliajan	Assam	0.910781	64	0.504274	100	0.621622	48	0.94697	48	0.72549	34	0.356589	34	0.0568182	16	0.156863	62	0.0570175	59	0.0150943	28	0.00760456	73
AC_0073	Moran	Assam	0.862637	37	0.156923	42	0.288889	8	0.905028	23	0.476923	8	0.313559	24	0.028	8	0.114613	35	0.0373832	33	0.0137741	26	0.00278552	41
AC_0074	Lakhimpur	Assam	0.866667	39	0.0954774	20	0.30303	9	0.901709	20	0.75	39	0.395349	43	0.121622	53	0.109589	30	0.105505	103	0.0128755	24	0.0212766	110
AC_0075	Tingkhong	Assam	0.883495	45	0.308824	77	0.540541	32	0.943709	43	0.645833	23	0.30897	22	0.0325581	9	0.101695	27	0.0328467	27	0.00974026	15	0.00326797	43
AC_0076	Naharkatia	Assam	0.949686	98	0.556338	106	0.818182	85	0.987179	102	0.923077	89	0.533784	80	0.1375	60	0.310811	101	0.0973451	95	0.107595	118	0.00704225	68
AC_0077	Dhakuakhana	Assam	0.887273	47	0.388128	83	0.257143	7	0.903704	22	0.670886	27	0.607287	96	0.163793	70	0.277778	97	0.103448	100	0.0518519	96	0.011583	93
AC_0078	Naoboicha	Assam	0.894872	52	0.265244	62	0.644068	51	0.945312	45	0.830645	60	0.557143	86	0.217172	88	0.188889	76	0.101538	97	0.0388601	78	0.0106667	90
AC_0079	Thowra	Assam	0.951724	101	0.184211	47	0.666667	56	0.972414	80	0.894737	82	0.589928	95	0.161765	68	0.266187	94	0.0377358	35	0.062069	102	0	1
AC_0080	Mahmara	Assam	0.904762	59	0.0821918	14	0.862069	94	0.97546	87	0.897436	85	0.53125	79	0.0963855	40	0.226415	86	0.0610687	67	0.0419162	86	0.00621118	64
AC_0081	Sonari	Assam	0.912791	66	0.0567376	8	0.783784	80	0.952941	57	0.771429	43	0.469512	65	0.0744681	28	0.173653	69	0.0547945	53	0.0406977	83	0.0060241	62
AC_0082	Majuli	Assam	0.965714	110	0.883041	125	0.95	108	0.982857	96	0.955224	101	0.816568	124	0.326087	103	0.75	130	0.370968	129	0.331361	130	0.0504202	129
AC_0083	Sibsagar	Assam	0.953488	103	0.252336	60	0.857143	92	0.976744	89	0.875	70	0.579365	93	0.131148	57	0.336066	106	0.1	96	0.0625	103	0.00826446	79
AC_0084	Bihpuria	Assam	0.920755	78	0.0387931	7	0.694444	63	0.958175	64	0.765957	41	0.698039	110	0.144444	62	0.378049	117	0.0892857	85	0.0692308	107	0.00819672	78
AC_0085	Amguri	Assam	0.918239	72	0.294964	72	0.73913	67	0.96129	70	0.8125	56	0.677632	107	0.196721	82	0.355263	113	0.0666667	73	0.0628931	104	0	1
AC_0086	Nazira	Assam	0.939394	92	0.291139	67	0.583333	40	0.949495	50	0.791667	48	0.585106	94	0.170213	73	0.265957	93	0.115385	107	0.0510204	94	0.0210526	109
AC_0087	Teok	Assam	0.991803	127	0.701754	110	0.956522	110	0.991736	109	0.969697	109	0.737288	117	0.295455	100	0.460177	123	0.0895522	87	0.0583333	99	0.00877193	82
AC_0088	Gohpur	Assam	0.744019	12	0.0358127	6	0.345455	13	0.900277	17	0.742857	38	0.244094	12	0.0679612	22	0.115	36	0.0354223	31	0.0289157	63	0.00738916	69
AC_0089	Rangapara	Assam	0.709571	8	0.177215	46	0.795455	81	0.960938	69	0.919355	88	0.197917	6	0.0722892	26	0.0622711	13	0.104895	102	0.013289	25	0.00668896	66
AC_0090	Bokakhat	Assam	0.913242	67	0.413793	91	0.653846	53	0.957944	63	0.82	58	0.516908	74	0.166667	71	0.290816	98	0.136646	115	0.027907	59	0.0141509	103
AC_0091	Behali	Assam	0.783654	19	0.0662983	10	0.517241	29	0.93	35	0.72549	34	0.255102	14	0.0580645	18	0.113861	33	0.0376344	34	0.0288462	61	0	1
AC_0092	Jorhat	Assam	0.931818	88	0.883721	126	0.909091	102	0.977273	90	0.923077	89	0.674419	105	0.333333	104	0.634146	127	0.0625	69	0.162791	127	0	1
AC_0093	Mariani	Assam	0.893204	50	0.479167	97	0.68	59	0.92233	32	0.733333	37	0.555556	84	0.153846	66	0.316832	103	0.0547945	53	0.0776699	110	0	1
AC_0094	Dergaon	Assam	0.982759	121	0.956897	129	1	114	1	114	1	114	0.813084	123	0.5	123	0.71134	129	0.404255	130	0.116071	120	0.0294118	118
AC_0095	Dhekiajuli	Assam	0.75	14	0.0686695	11	0.769231	77	0.952569	56	0.858824	68	0.244275	13	0.0704225	23	0.110266	31	0.0564516	58	0.0182482	38	0.0037037	45
AC_0096	Sootea	Assam	0.841463	34	0.150794	40	0.558824	38	0.901235	19	0.619048	16	0.458599	64	0.105263	42	0.148387	57	0.0896552	88	0.0186335	39	0.0125	97
AC_0097	Majbat	Assam	0.918429	74	0.228013	55	0.741935	69	0.974843	85	0.833333	61	0.318182	25	0.0948276	38	0.12963	44	0.0275862	23	0.0271903	57	0.00309598	42
AC_0098	Biswanath	Assam	0.746835	13	0.104712	22	0.325	11	0.881057	11	0.644737	22	0.269912	17	0.0883978	34	0.114537	34	0.056338	57	0.0127119	23	0.0042735	48
AC_0099	Udalguri	Assam	0.921212	80	0.464789	96	0.619048	47	0.95092	52	0.692308	28	0.449367	58	0.09375	37	0.130435	45	0.0277778	24	0.0181818	36	0	1
AC_0100	Panery	Assam	0.895349	53	0.295775	73	0.857143	92	0.963636	72	0.842105	64	0.341772	31	0.147541	64	0.136905	48	0.0460526	42	0.0350877	72	0.011976	94
AC_0101	Khumtai	Assam	0.965278	109	0.275591	64	0.913043	103	0.986014	100	0.95	99	0.578947	91	0.282051	99	0.348148	111	0.145631	118	0.119718	123	0.0310078	123
AC_0102	Titabar	Assam	0.977654	119	0.971098	130	0.968254	113	0.988701	106	0.968254	108	0.817647	125	0.465517	120	0.700599	128	0.305556	128	0.0903955	113	0.0122699	96
AC_0103	Barchalla	Assam	0.789474	21	0.116564	27	0.540541	32	0.901099	18	0.647059	24	0.233333	10	0.08	31	0.103261	28	0.0406977	37	0.0212766	48	0.00540541	58
AC_0104	Sidli	Assam	0.967742	111	0.403509	88	0.846154	88	0.98374	98	0.894737	82	0.385246	41	0.0625	20	0.133333	47	0.0458716	41	0.0243902	55	0.00826446	79
AC_0105	Barama	Assam	0.981481	120	0.76087	113	1	114	1	114	1	114	0.693182	109	0.542373	126	0.22449	85	0.126437	111	0.046729	92	0.00970874	84
AC_0106	Tamulpur	Assam	0.959799	104	0.4	87	1	114	1	114	1	114	0.568306	89	0.254717	94	0.0510204	10	0.0210526	18	0.0351759	74	0.00518135	55
AC_0107	Tezpur	Assam	0.914634	68	0.423729	92	0.75	70	0.950617	51	0.818182	57	0.368421	36	0.111111	46	0.192308	78	0.0597015	63	0.0121951	20	0	1
AC_0108	Kaliabor	Assam	0.770335	18	0.404372	89	0.540984	34	0.862069	8	0.6	14	0.40201	45	0.0984848	41	0.18593	74	0.0581395	60	0.0288462	61	0.00492611	51
AC_0109	Kamalpur	Assam	0.990431	126	0.841837	119	0.966667	112	0.995192	113	0.971429	110	0.878173	129	0.44186	118	0.471503	124	0.135593	112	0.174757	128	0.017341	107
AC_0110	Kokrajhar East	Assam	0.922131	81	0.83105	118	0.924051	105	0.974468	84	0.934783	93	0.334928	28	0.205714	84	0.122727	39	0.102326	99	0.0204918	47	0	1
AC_0111	Bhabanipur	Assam	0.969697	113	0.0892857	19	0.923077	104	0.992248	111	0.972973	112	0.61157	97	0.265625	96	0.141732	53	0.0438596	39	0.0687023	106	0.00813008	77
AC_0112	Chapaguri	Assam	0.914634	68	0.347222	79	0.8	83	0.961538	71	0.884615	76	0.526316	76	0.2	83	0.0493827	9	0.0128205	10	0.0365854	75	0	1
AC_0113	Chapaguri	Assam	0.988506	124	0.388235	84	1	114	1	114	1	114	0.662791	103	0.0333333	10	0.337209	107	0.05	46	0.045977	91	0	1
AC_0114	Sorbhog	Assam	0.891089	48	0.0851064	15	0.5	24	0.958333	65	0.878788	73	0.431579	50	0.129032	55	0.123711	40	0.0555556	55	0.019802	45	0	1
AC_0115	Bokajan	Assam	0.405594	1	0.0573888	9	0.0539846	1	0.48169	1	0.0515464	1	0.0630252	1	0.00446429	5	0.0169252	4	0.00143266	4	0.00140252	7	0	1
AC_0116	Bijni	Assam	0.903226	56	0	1		129	1	114	1	114	0.241379	11	0.0833333	32	0.0344828	6	0.0666667	73	0	1	0	1
AC_0117	Sarupathar	Assam	0.60041	4	0.146096	37	0.385321	16	0.836145	5	0.697778	31	0.259259	16	0.116022	47	0.0911063	24	0.0626398	70	0.0124224	21	0.00625	65
AC_0118	Golaghat	Assam	0.741117	11	0.370629	82	0.685714	60	0.9375	37	0.838235	63	0.310734	23	0.122302	54	0.0944444	26	0.0893855	86	0.00512821	9	0.00512821	53
AC_0119	Howraghat	Assam	0.563123	3	0.166667	43	0.148855	4	0.622705	3	0.110236	3	0.0918197	3	0.00183486	4	0.027027	5	0.00689655	5	0.00167224	8	0.00167224	38
AC_0120	Dalgaon	Assam	0.963504	108	0.772059	115	0.5	24	0.992593	112	0.8	50	0.270073	18	0	1	0.0875912	21	0.00793651	6	0.0218978	49	0	1
AC_0121	Gossaigaon	Assam	0.898833	54	0.773504	116	0.961039	111	0.987705	105	0.972222	111	0.28972	20	0.243781	93	0.0808511	20	0.0962343	94	0.0195312	44	0.00790514	76
AC_0122	Kalaigaon	Assam	0.972222	116	0.36875	81	1	114	1	114	1	114	0.52907	78	0.181818	77	0.235955	87	0.048951	45	0.0397727	80	0.0287356	116
AC_0123	Samaguri	Assam	0.96	105	0.25	59	0.777778	78	0.973333	82	0.904762	86	0.628571	99	0.235294	90	0.275362	95	0.152542	119	0.0405405	82	0.0138889	99
AC_0124	Bongaigaon	Assam	0.917526	71	0.231183	57	0.625	49	0.968085	76	0.837838	62	0.37766	40	0.0564516	15	0.145833	56	0.0179641	14	0.00518135	10	0.00518135	55
AC_0125	Patacharkuchi	Assam	0.970588	114	0.107143	23	0.941176	107	0.990196	107	0.964286	106	0.708333	111	0.243243	92	0.416667	120	0.125	110	0.0980392	115	0	1
AC_0126	Rupohihat	Assam	0.987013	123	0.279412	65	1	114	1	114	1	114	0.892308	130	0.774194	130	0.347826	110	0.181818	122	0.118421	122	0.0289855	117
AC_0127	Bijni	Assam	0.945455	96	0.148387	38	0.692308	62	0.975155	86	0.875	70	0.357616	35	0.110092	45	0.160256	63	0.0642857	72	0.0181818	36	0	1
AC_0128	Mangaldoi	Assam	0.904412	58	0.441441	93	0.555556	35	0.969925	77	0.8	50	0.404762	48	0.147727	65	0.20155	80	0.0636364	71	0.00746269	12	0.00746269	72
AC_0129	Nalbari	Assam	0.97191	115	0.815476	117	0.65	52	0.960452	68	0.857143	67	0.527607	77	0.214286	86	0.254658	91	0.136691	116	0.0402299	81	0.0233918	113
AC_0130	Dhing	Assam	1	128	0.266667	63	1	114	1	114	1	114	0.818182	126	0.724138	129	0.326531	105	0.214286	124	0.0350877	72	0	1
AC_0131	Rangiya	Assam	0.939394	92	0.868852	121	1	114	1	114	1	114	0.728814	116	0.272727	97	0.419355	122	0.0526316	51	0.0757576	109	0	1
AC_0132	Laharighat	Assam	0.86413	38	0.215569	53	0.333333	12	0.921348	31	0.808219	55	0.441718	55	0.228814	89	0.171429	67	0.0522876	50	0.0166667	34	0.0220994	111
AC_0133	Sidli	Assam	0.95	99	0.315068	78	0.9	100	0.987342	103	0.95	99	0.432432	51	0.142857	61	0.0789474	19	0.0540541	52	0.0125	22	0	1
AC_0134	Sipajhar	Assam	0.919786	76	0.388889	85	0.454545	20	0.934783	36	0.781818	45	0.556213	85	0.311927	102	0.352941	112	0.160305	121	0.0549451	98	0.0282486	115
AC_0135	Dharmapur	Assam	0.931818	88	0.873418	122	0.583333	40	0.942529	42	0.827586	59	0.785714	121	0.307692	101	0.47619	125	0.102041	98	0.117647	121	0.0384615	125
AC_0136	Batadroba	Assam	0.920635	77	0.166667	43	0.6	43	0.967742	75	0.888889	79	0.716667	114	0.413793	116	0.216667	83	0.06	65	0.0634921	105	0	1
AC_0137	Patacharkuchi	Assam	1	128	0.521739	103	1	114	1	114	1	114	0.727273	115	0.4	114	0.416667	120	0.0666667	73	0.125	125	0	1
AC_0138	Diphu	Assam	0.446406	2	0.119565	29	0.103529	3	0.51201	2	0.100233	2	0.0727969	2	0.0095498	7	0.0141753	3	0.00906736	8	0	1	0.00252845	40
AC_0139	Barpeta	Assam	0.953271	102	0.148936	39	0.846154	88	0.981132	94	0.933333	92	0.690722	108	0.387755	112	0.363636	114	0.16	120	0.038835	77	0.0294118	118
AC_0140	Nowgong	Assam	0.87013	41	0.246154	58	0.2	5	0.946667	47	0.789474	46	0.537313	82	0.261905	95	0.15493	59	0.0909091	89	0	1	0.038961	126
AC_0141	Abhayapuri North	Assam	0.923077	82	0.116279	26	0.8125	84	0.983051	97	0.94	94	0.579268	92	0.273684	98	0.20904	81	0.047619	44	0.032967	69	0	1
AC_0142	Barhampur	Assam	0.831325	30	0.118519	28	0.382353	15	0.871951	10	0.511628	11	0.403974	47	0.117647	48	0.170732	66	0.0144928	12	0.0242424	54	0.00617284	63
AC_0143	Kokrajhar West	Assam	0.912	65	0.875536	124	0.870588	96	0.954357	60	0.896226	84	0.387387	42	0.190476	81	0.0878661	22	0.0438596	39	0.024	53	0	1
AC_0144	Marigaon	Assam	0.905172	60	0.391753	86	0.6875	61	0.955752	61	0.888889	79	0.564815	87	0.241935	91	0.339286	108	0.0512821	49	0.121739	124	0.00980392	85
AC_0145	Sidli	Assam	0.97561	117	0.875	123	1	114	1	114	1	114	0.483871	67	0.333333	104	0.0540541	11	0.0277778	24	0.0263158	56	0.0512821	130
AC_0146	Jania	Assam	0.941558	94	0.205882	50	0.846154	88	0.986755	101	0.962264	104	0.676471	106	0.39726	113	0.319149	104	0.142857	117	0.114094	119	0.0294118	118
AC_0147	Sarukhetri	Assam	0.917197	70	0.294118	70	0.75	70	0.948718	49	0.882353	75	0.671875	104	0.468354	121	0.342857	109	0.2	123	0.0592105	100	0.0402685	127
AC_0148	Hajo	Assam	0.836879	32	0.765152	114	0.611111	46	0.898551	15	0.588235	12	0.62963	100	0.166667	71	0.385185	118	0.107527	104	0.1	116	0.00787402	75
AC_0149	Barkhetry	Assam	0.844444	35	0.618421	108	0.5	24	0.912791	26	0.642857	21	0.456647	63	0.121495	52	0.252874	90	0.0510949	48	0.0337079	70	0.0114943	92
AC_0150	Jalukbari	Assam	0.939024	91	0.948718	128	0.952381	109	0.987342	103	0.96	102	0.837838	127	0.454545	119	0.626667	126	0.222222	125	0.185185	129	0.0149254	104
AC_0151	Raha	Assam	0.906542	62	0.189944	48	0.666667	56	0.966184	74	0.875	70	0.472081	66	0.174603	75	0.18593	74	0.0949721	92	0.0235849	52	0.00956938	83
AC_0152	Jagiroad	Assam	0.876325	43	0.367257	80	0.478261	23	0.909091	24	0.772727	44	0.402344	46	0.181818	77	0.177358	70	0.0762712	78	0.0395683	79	0.00743494	71
AC_0153	Abhayapuri South	Assam	0.80531	24	0.216346	54	0.368421	14	0.892377	13	0.510204	10	0.368664	37	0.0927152	36	0.139013	50	0.0253807	20	0.0222222	51	0.00452489	49
AC_0154	Chenga	Assam	0.925	85	0.292453	69	0.533333	30	0.941667	40	0.416667	5	0.546218	83	0.0526316	13	0.313559	102	0.0357143	32	0.0916667	114	0	1
AC_0155	Bilasipara East	Assam	0.847826	36	0.297561	74	0.711111	64	0.94636	46	0.87931	74	0.326446	27	0.172589	74	0.0766284	18	0.0694981	77	0.0218978	49	0.00740741	70
AC_0156	Jamunamukh	Assam	0.924242	83	0.212644	52	0.888889	98	0.984615	99	0.944444	97	0.446927	57	0.214286	86	0.162162	64	0.0882353	83	0.020202	46	0.00512821	53
AC_0157	Dispur	Meghalaya	0.84375	52	0.549669	3	0.434783	9	0.918239	52	0.551724	27	0.352941	42	0.0660377	13	0.177215	56	0.0225564	20	0.0253165	54	0.0128205	44
AC_0158	Bilasipara West	Assam	0.819048	29	0.291667	68	0.851852	91	0.978495	91	0.962963	105	0.496933	69	0.378788	110	0.110526	32	0.110526	106	0.0191388	40	0.00485437	50
AC_0159	Gauripur	Assam	0.881481	44	0.413223	90	0.659574	54	0.9375	37	0.794872	49	0.439516	54	0.182353	79	0.181102	72	0.0588235	61	0.0454545	89	0.0232558	112
AC_0160	Baghbar	Assam	0.762887	16	0.0752688	12	0.0666667	2	0.854167	7	0.621622	17	0.451613	59	0.12069	51	0.252632	89	0.0138889	11	0.0425532	87	0.0322581	124
AC_0161	Golakganj	Assam	0.969512	112	0.463235	95	0.878788	97	0.97546	87	0.943662	96	0.714286	113	0.382353	111	0.296774	99	0.0916667	90	0.0802469	111	0.013245	98
AC_0162	Gauhati West	Meghalaya	0.580645	16	0.4375	2	0.535714	19	0.775862	20	0.458333	20	0.333333	39	0.0909091	19	0.114754	47	0.0181818	17	0.016129	44	0	1
AC_0163	Gauhati East	Assam	1	128	0.5	98		130	1	114	1	114	0.5	70	0.5	123	0	1	0	1	0	1	0	1
AC_0164	Baithalangso	Assam	0.787415	20	0.0884086	17	0.416667	18	0.829604	4	0.369427	4	0.231304	9	0.04329	12	0.0741379	17	0.0182815	15	0.0102389	17	0.00172117	39
AC_0165	Goalpara East	Assam	0.92093	79	0.112195	25	0.666667	56	0.980861	93	0.914894	87	0.410891	49	0.118519	49	0.15534	60	0.0594595	62	0.0516432	95	0.00980392	85
AC_0166	Hojai	Assam	0.928571	86	0.209877	51	0.777778	78	0.958763	67	0.891892	81	0.566265	88	0.333333	104	0.25	88	0.240506	126	0.0416667	84	0.0107527	91
AC_0167	Chaygaon	Assam	0.869732	40	0.725806	111	0.589286	42	0.910506	25	0.640625	20	0.434783	52	0.0833333	32	0.222656	84	0.0197044	17	0.0888031	112	0.00840336	81
AC_0168	Goalpara West	Assam	0.739336	10	0.13253	33	0.539683	31	0.852041	6	0.6375	19	0.336842	29	0.118881	50	0.140704	52	0.0604396	66	0.0289855	64	0.00985222	88
AC_0169	Boko	Assam	0.893048	49	0.738095	112	0.864865	95	0.972376	79	0.84375	65	0.625698	98	0.106667	44	0.372222	116	0.034188	29	0.107527	117	0	1
AC_0170	Palasbari	Meghalaya	0.831579	49	0.617284	5	0.388889	6	0.882979	43	0.521739	25	0.444444	49	0.107143	22	0.224719	58	0.08	40	0.0210526	52	0	1
AC_0171	Lumding	Assam	0.875	42	0.541176	105	0.888889	98	0.970588	78	0.94	94	0.523256	75	0.405797	115	0.191489	77	0.136364	114	0.0291262	65	0.00990099	89
AC_0172	Jaleswar	Assam	0.764706	17	0.0851064	15	0.84375	87	0.870968	9	0.8	50	0.5	70	0.369231	109	0.129032	42	0.10989	105	0.030303	67	0.030303	121
AC_0173	Dudhnai	Assam	0.905738	61	0.137615	35	0.464286	22	0.938017	39	0.651163	25	0.435897	53	0.0958904	39	0.168067	65	0.0341463	28	0.0288066	60	0.00421941	47
AC_0174	Salmara South	Assam	0.807377	26	0.228155	56	0.55814	37	0.914798	27	0.884848	77	0.509434	72	0.365854	108	0.128205	41	0.0599078	64	0.041841	85	0.0255319	114
AC_0175	Dhubri	Assam	0.962264	107	0.12	30	0.75	70	0.981132	94	0.96	102	0.770833	120	0.541667	125	0.254902	92	0.05	46	0.0754717	108	0	1
AC_0176	Haflong	Assam	0.924556	84	0.254132	61	0.418605	19	0.926036	33	0.450549	7	0.171429	4	0.00899281	6	0.0630048	14	0.0252101	19	0.00744048	11	0	1
AC_0177	Mankachar	Assam	0.950495	100	0.0357143	5	1	114	1	114	1	114	0.764706	119	0.591837	127	0.212766	82	0.119048	108	0.0505051	93	0.0309278	122
AC_0178	Katigora	Assam	0.893401	51	0.640288	109	0.767857	76	0.916667	29	0.753846	40	0.452128	60	0.162602	69	0.180851	71	0.0887574	84	0.0612245	101	0.00540541	58
AC_0179	Udharbond	Assam	0.96	105	0.518248	102	0.6	43	0.973154	81	0.789474	46	0.344828	32	0.0594059	19	0.150685	58	0.0387597	36	0.0536913	97	0.013986	101
AC_0180	Barkhola	Assam	0.918367	73	0.20339	49	0.758621	75	0.951724	54	0.72	32	0.493056	68	0.0641026	21	0.193103	79	0.0409836	38	0.0273973	58	0.00699301	67
AC_0181	Lakhipur	Assam	0.948276	97	0.294574	71	0.555556	35	0.953757	59	0.636364	18	0.455621	62	0.0707071	24	0.11976	37	0.0264901	21	0.0116279	18	0.00584795	61
AC_0182	Karimganj North	Assam	0.919355	75	0.10989	24	0.307692	10	0.951613	53	0.590909	13	0.442623	56	0.0555556	14	0.0923913	25	0.0176471	13	0.016129	32	0	1
AC_0183	Algapur	Assam	0.982906	122	0.521739	103	0.75	70	0.991453	108	0.977273	113	0.75	118	0.355556	107	0.301724	100	0.0121951	9	0.017094	35	0	1
AC_0184	Badarpur	Assam	0.929412	87	0.0807453	13	0.5	24	0.952941	57	0.692308	28	0.51497	73	0.129032	55	0.145455	55	0.0472973	43	0.0295858	66	0.0120482	95
AC_0185	Karimganj South	Assam	0.932735	90	0.151961	41	0.631579	50	0.964126	73	0.692308	28	0.575342	90	0.0792079	30	0.133028	46	0.0307692	26	0.0452489	88	0.0140187	102
AC_0186	Silchar	Assam	0.909091	63	0.3	75	1	114	1	114	1	114	0.636364	102	0	1	0.363636	114	0.0666667	73	0.0454545	89	0	1
AC_0187	Algapur	Assam	0.8125	27	0.0344828	4	0.5	24	0.903226	21	0.5	9	0.633333	101	0.153846	66	0.15625	61	0	1	0	1	0	1
AC_0188	Sonai	Assam	0.988764	125	0.144737	36	1	114	1	114	1	114	0.793103	122	0.4375	117	0.395349	119	0.103448	100	0.126437	126	0.05	128
AC_0189	Dholai	Assam	0.83871	33	0.13245	32	0.558824	38	0.918478	30	0.615385	15	0.368715	38	0.0737705	27	0.138889	49	0.0189873	16	0.0378378	76	0.00558659	60
AC_0190	Ratabari	Assam	0.903382	57	0.0890052	18	0.25	6	0.941748	41	0.428571	6	0.377451	39	0.0378788	11	0.108374	29	0.0268817	22	0.0194175	43	0.00492611	51
AC_0191	Patharkandi	Assam	0.886364	46	0.0322581	3	0.461538	21	0.944882	44	0.666667	26	0.349206	33	0.0574713	17	0.0687023	16	0.00813008	7	0.0152672	29	0.00769231	74
AC_0192	Hailakandi	Assam	0.975904	118	0.848101	120	1	114	1	114	1	114	0.871795	128	0.655172	128	0.139241	51	0.0555556	55	0.0120482	19	0	1
AC_0193	Katlicherra	Assam	0.9	55	0.441667	94	0.714286	65	0.952381	55	0.85	66	0.535433	81	0.144928	63	0.12	38	0.0350877	30	0.0155039	30	0	1
AC_0194		Jammu & Kashmir	0.957895	51	0	1	0.934066	11	0.763441	6	0.488372	8	0.663043	26	0.261905	25	0.170213	25	0.037037	31	0.106383	75	0.0117647	63
AC_0196	NURBRA	Jammu & Kashmir	0.962963	54		54	1	57	1	79	1	79	0.888889	75	0.4	40	0.37037	85	0	1	0.148148	88	0	1
AC_0197	KARGIL	Jammu & Kashmir	1	67		55	1	57	0.961039	60	0.8125	50	0.947368	82	0.692308	78	0.394737	87	0.08	54	0.136986	86	0	1
AC_0198	KARNAH	Jammu & Kashmir	0.849057	18	0	1	0.981132	46	0.924528	43	0.333333	3	0.924528	81	0.5	56	0.226415	49	0	1	0.0188679	17	0	1
AC_0200	GUREZ	Jammu & Kashmir	1	67		56	1	57	1	79	1	79	1	86	1	86	0.411765	90	0	1	0.117647	79	0	1
AC_0201	KUPWARA	Jammu & Kashmir	1	67		57	1	57	1	79		89	1	86		90	0.285714	66	0	1	0.285714	95	0	1
AC_0202	BANDIPORA	Jammu & Kashmir	0.825	13		58	0.975	35	0.95	53	0.714286	36	0.875	73	0.615385	71	0.35	79	0.0714286	51	0.025	23	0	1
AC_0203	HANDWARA	Jammu & Kashmir	0.929412	44		59	1	57	0.928571	44	0.8125	50	0.917647	80	0.708333	80	0.297619	68	0.0923077	65	0.0823529	61	0	1
AC_0204	LANGATE	Jammu & Kashmir	0.89899	31	0	1	0.989899	56	0.949495	52	0.852941	62	0.888889	75	0.633333	73	0.214286	42	0.0253165	25	0.121212	80	0	1
AC_0205	LEH	Jammu & Kashmir	0.954023	49	0	1	0.942529	15	0.904762	33	0.428571	6	0.701149	36	0.133333	11	0.27907	65	0.03125	28	0.0804598	60	0	1
AC_0206	SOPORE	Jammu & Kashmir	0.863636	20	0	1	0.977273	39	0.906977	36	0.777778	48	0.976744	84	0.95	85	0.317073	72	0.176471	86	0.0930233	70	0.025	79
AC_0207	SONAWARI	Jammu & Kashmir	0.878049	23		60	1	57	0.853659	18	0.625	23	0.853659	63	0.571429	68	0.268293	60	0	1	0.0243902	21	0	1
AC_0208	KANGAN	Jammu & Kashmir	0.9375	46		61	1	57	0.978723	73	0.947368	76	0.979167	85	0.909091	84	0.270833	61	0.0789474	53	0.0416667	31	0	1
AC_0209	RAFIABAD	Jammu & Kashmir	0.792683	10	0	1	0.987805	53	0.945122	50	0.742857	39	0.869565	71	0.5	56	0.190184	33	0.0294118	26	0.0670732	48	0	1
AC_0210	GANDERBAL	Jammu & Kashmir	0.78125	7		62	1	57	0.888889	27	0.708333	35	0.746032	42	0.428571	49	0.196721	35	0.0925926	66	0.0645161	46	0.0333333	83
AC_0211	ZANSKAR	Jammu & Kashmir	1	67		63	1	57	0.977778	71	0.833333	54	0.844444	59	0.5	56	0.214286	42	0.0833333	59	0.0681818	52	0	1
AC_0212	SANGRAMA	Jammu & Kashmir	0.891304	27		64	1	57	0.978261	72	0.956522	78	0.956522	83	0.833333	83	0.391304	86	0.0344828	29	0.2	92	0	1
AC_0213	BARAMULA	Jammu & Kashmir	0.777778	6	0	1	0.972222	34	0.944444	49	0.818182	52	0.857143	65	0.666667	74	0.285714	66	0.107143	73	0.0833333	62	0	1
AC_0214	URI	Jammu & Kashmir	0.91954	39	0	1	0.988506	55	0.977011	69	0.833333	54	0.694118	35	0.212121	17	0.229885	51	0.0428571	35	0.045977	33	0.0235294	76
AC_0215	PATTAN	Jammu & Kashmir	0.823529	12	0	1	0.980392	45	0.941176	47	0.857143	63	0.862745	67	0.681818	77	0.27451	63	0.097561	67	0.08	59	0.0416667	87
AC_0216	PAHALGAM	Jammu & Kashmir	0.670732	5	0	1	0.987805	53	0.721519	4	0.405405	5	0.888889	75	0.4375	51	0.177215	30	0.0441176	36	0.0609756	42	0	1
AC_0217	KISHTWAR	Jammu & Kashmir	1	67	0.19697	52	0.857143	5	0.985714	78	0.888889	65	0.826087	56	0.2	16	0.228571	50	0	1	0.101449	73	0	1
AC_0218	GULMARG	Jammu & Kashmir	0.964539	55	0	1	0.985816	51	0.978723	73	0.914286	71	0.771429	48	0.407407	44	0.151079	19	0.056	42	0.0425532	32	0.0145985	66
AC_0219	BATAMALOO	Jammu & Kashmir	1	67		65	1	57	1	79	1	79	0.5	13	0	1	0	1	0	1	0	1	0	1
AC_0220	BATAMALOO	Jammu & Kashmir	0.666667	3		66	1	57	1	79		90	1	86	1	86	0	1	0	1	0	1	0	1
AC_0225	BEERWAH	Jammu & Kashmir	0.970149	56		67	1	57	1	79	1	79	0.783582	49	0.292683	33	0.151515	20	0.0508475	39	0.0223881	18	0	1
AC_0227	BADGAM	Jammu & Kashmir	1	67	0	1	0.942308	14	0.923077	41	0.789474	49	0.745098	41	0.551724	64	0.163265	22	0.0888889	64	0.0784314	58	0	1
AC_0231	PAMPORE	Jammu & Kashmir	0.913793	35	0	1	0.966102	30	0.859649	21	0.75	41	0.678571	33	0.470588	52	0.240741	55	0.145833	84	0.0677966	50	0	1
AC_0232	TRAL	Jammu & Kashmir	0.7875	8		68	1	57	0.910256	37	0.65	27	0.597403	21	0.261905	25	0.21519	45	0.0461538	38	0.0632911	45	0.0263158	81
AC_0234	BEERWAH	Jammu & Kashmir	1	67	0	1	0.5	1	0.5	1	0	1	0	1	0	1	0	1	0	1	0	1	0	1
AC_0235	CHADOORA	Jammu & Kashmir	1	67		69	1	57	0.9	31	0.75	41	0.693878	34	0.4	40	0.0784314	9	0.0208333	23	0	1	0	1
AC_0236	KHAN SAHEB	Jammu & Kashmir	1	67	0	1	0.979275	44	0.953125	57	0.775	46	0.677083	32	0.261905	25	0.177083	29	0.0125	19	0.0466321	34	0	1
AC_0237	POONCH HAVELI	Jammu & Kashmir	0.911111	34	0	1	0.955556	25	0.933333	46	0.666667	29	0.844444	59	0.363636	38	0.266667	58	0	1	0.0888889	64	0	1
AC_0238	CHRAR SHAR	Jammu & Kashmir	1	67		70	1	57	0.984615	76	0.933333	74	0.863636	68	0.470588	52	0.272727	62	0.04	32	0.0923077	69	0.0166667	68
AC_0239	PULWAMA	Jammu & Kashmir	0.875	22	0	1	0.977273	39	0.840909	17	0.517241	16	0.634146	24	0.4	40	0.214286	42	0.0833333	59	0.0340909	28	0.0116279	62
AC_0240	RAJPORA	Jammu & Kashmir	0.789916	9		71	1	57	0.913793	39	0.655172	28	0.675676	31	0.389831	39	0.232759	52	0.0631579	47	0.0583333	41	0.0173913	69
AC_0241	BIJBEHARA	Jammu & Kashmir	0.666667	3		72	1	57	0.645833	2	0.37037	4	0.87234	72	0.714286	81	0.111111	13	0.0697674	50	0.0625	43	0	1
AC_0242	SURAN KOTE	Jammu & Kashmir	1	67		73	1	57	0.969231	63	0.833333	54	0.863636	68	0.470588	52	0.348485	77	0.0652174	48	0.106061	74	0	1
AC_0243	HOM SHALI	Jammu & Kashmir	0.923077	41		74	1	57	0.777778	7	0.714286	36	0.75	43	0.666667	74	0.0909091	10	0.230769	89	0	1	0	1
AC_0244	SHOPIAN	Jammu & Kashmir	0.985075	65		75	1	57	0.984848	77	0.95	77	0.57377	19	0.409091	45	0.1875	31	0.103448	71	0.030303	25	0	1
AC_0245	SHANGUS	Jammu & Kashmir	0.6	2	0	1	0.977778	41	0.911111	38	0.75	41	0.863636	68	0.7	79	0.266667	58	0	1	0.111111	77	0	1
AC_0246	WACHI	Jammu & Kashmir	0.944099	47	0	1	0.981366	47	0.929936	45	0.77551	47	0.559211	18	0.401786	43	0.165468	24	0.2	87	0.0503145	37	0.0194805	73
AC_0247	HOM SHALI	Jammu & Kashmir	1	67		76	1	57	0.8	11	0.666667	29	0.8	51	0.666667	74	0.25	57	0.25	91	0.2	92	0	1
AC_0248	HOM SHALI	Jammu & Kashmir	0.972222	57		77	1	57	0.972222	66	0.909091	68	0.857143	65	0.736842	82	0.2	38	0.0344828	29	0	1	0	1
AC_0249	MENDHAR	Jammu & Kashmir	0.97619	60	0	1	0.97619	37	0.952381	56	0.888889	65	0.833333	57	0.5625	67	0.475	91	0.125	78	0.0952381	71	0	1
AC_0250	ANANTNAG	Jammu & Kashmir	1	67		78	1	57	1	79		91	1	86		91	0	1	0	1	0	1	0	1
AC_0251	ANANTNAG	Jammu & Kashmir	0.928571	43		79	1	57	0.857143	20	0.666667	29	0.807692	52	0.583333	70	0.357143	82	0.0526316	40	0.0357143	29	0	1
AC_0252	KULGAM	Jammu & Kashmir	0.921053	40	0	1	0.986842	52	0.973684	67	0.846154	59	0.855263	64	0.521739	61	0.0945946	11	0.056338	44	0.0131579	15	0	1
AC_0253	KOKERNAG	Jammu & Kashmir	0.481481	1	0	1	0.943396	16	0.833333	15	0.571429	17	0.851852	62	0.578947	69	0.346154	76	0.0810811	56	0.12963	83	0	1
AC_0254	DEVSAR	Jammu & Kashmir	0.847826	17	0	1	0.978261	42	0.804348	13	0.590909	18	0.717391	37	0.48	55	0.162791	21	0.1	68	0.0888889	64	0.0238095	77
AC_0255	INDERWAL	Jammu & Kashmir	1	67	0.173913	51	0.8125	3	0.96	58	0.85	61	0.797297	50	0.347826	36	0.361111	83	0.08	54	0.133333	85	0	1
AC_0256	NOORABAD	Jammu & Kashmir	0.833333	15		80	0.979167	43	0.895833	30	0.642857	25	0.847826	61	0.533333	62	0.173913	28	0.0731707	52	0.125	82	0	1
AC_0257	ANANTNAG	Jammu & Kashmir	1	67		81	1	57	1	79	1	79	1	86	1	86		95	1	93	0	1	0	1
AC_0258	DORU	Jammu & Kashmir	0.888889	26	0	1	0.981481	48	0.90566	35	0.761905	44	0.907407	79	0.615385	71	0.188679	32	0.0444444	37	0.0185185	16	0.0185185	71
AC_0259	RAJAURI	Jammu & Kashmir	0.975806	59	0	1	0.97541	36	0.895161	29	0.717391	38	0.727273	38	0.410714	46	0.196721	35	0.0841121	61	0.0967742	72	0.0175439	70
AC_0260	BANIHAL	Jammu & Kashmir	0.914286	36		82	0.971429	33	0.971429	64	0.909091	68	0.885714	74	0.555556	65	0.40625	89	0.136364	82	0.142857	87	0	1
AC_0261	DARHAL	Jammu & Kashmir	0.9	32	0	1	0.983333	49	0.966667	62	0.931034	73	0.816667	54	0.421053	47	0.310345	70	0.111111	74	0.183333	91	0.0576923	92
AC_0262	GULABGARH	Jammu & Kashmir	0.958333	52		83	1	57	1	79	1	79	0.893617	78	0.545455	63	0.276596	64	0.0810811	56	0.0625	43	0	1
AC_0263	RAMBAN	Jammu & Kashmir	0.954545	50	0.25	53	0.984127	50	0.982456	75	0.928571	72	0.757576	47	0.272727	31	0.363636	84	0.0232558	24	0.151515	89	0.0344828	84
AC_0264	GOOL-ARNAS	Jammu & Kashmir	0.826087	14		84	1	57	0.977273	70	0.833333	54	0.666667	28	0.117647	10	0.244444	56	0.0555556	41	0.111111	77	0.0243902	78
AC_0265	KALA KOTE	Jammu & Kashmir	0.925234	42	0	1	0.932692	10	0.877358	25	0.5	10	0.663462	27	0.146341	12	0.233645	53	0.0120482	18	0.0747664	56	0.01	61
AC_0266	RAMBAN	Jammu & Kashmir	0.884615	25	0	1	0.971154	32	0.9	31	0.5	10	0.754902	46	0.264706	29	0.22549	47	0.0125	19	0.0891089	66	0	1
AC_0267	NAUSHEHRA	Jammu & Kashmir	0.986486	66		85	1	57	0.971429	64	0.913043	70	0.819444	55	0.434783	50	0.356164	81	0.06	46	0.0684932	53	0.0144928	65
AC_0268	DODA	Jammu & Kashmir	0.874126	21	0	1	0.956522	26	0.876812	24	0.604651	21	0.553957	17	0.261905	25	0.20979	39	0.0423729	34	0.084507	63	0.0151515	67
AC_0269	REASI	Jammu & Kashmir	0.858156	19	0	1	0.957447	27	0.921986	40	0.694444	34	0.652482	25	0.246154	22	0.212766	41	0.059322	45	0.070922	54	0.00757576	59
AC_0270	REASI	Jammu & Kashmir	0.952381	48	0	1	0.952381	20	0.904762	33	0.666667	29	0.809524	53	0.555556	65	0.35	79	0.235294	90	0.05	35	0	1
AC_0271	UDHAMPUR	Jammu & Kashmir	1	67		86	1	57	1	79		92	1	86		92	0	1	0	1	0	1	0	1
AC_0272	CHENANI	Jammu & Kashmir	0.934211	45	0	1	0.934211	12	0.881579	26	0.590909	18	0.618421	22	0.09375	7	0.197368	37	0	1	0.0675676	49	0	1
AC_0273	BHADERWAH	Jammu & Kashmir	0.915385	38	0	1	0.953125	23	0.875969	23	0.448276	7	0.578125	20	0.15625	13	0.223077	46	0.0194175	22	0.0538462	39	0	1
AC_0274	INDERWAL	Jammu & Kashmir	0.980769	64		87	1	57	0.961538	61	0	1	0.730769	39	0	1	0.32	73	0.0810811	56	0.0769231	57	0	1
AC_0275	AKHNOOR	Jammu & Kashmir	0.961538	53	0	1	0.946154	17	0.890625	28	0.745455	40	0.519685	14	0.256098	23	0.163934	23	0.135593	81	0.0230769	19	0.0078125	60
AC_0276	UDHAMPUR	Jammu & Kashmir	0.882353	24	0	1	0.952381	20	0.951807	55	0.826087	53	0.738095	40	0.266667	30	0.22619	48	0.0298507	27	0.0238095	20	0.0120482	64
AC_0277	CHHAMB	Jammu & Kashmir	0.974026	58	0	1	0.947368	18	0.786667	8	0.5	10	0.52	15	0.307692	34	0.171053	26	0.0869565	63	0.0921053	68	0.0416667	87
AC_0278	RAIPUR DOMANA	Jammu & Kashmir	1	67	0	1	0.95122	19	0.95	53	0.846154	59	0.75	43	0.333333	35	0.315789	71	0.103448	71	0.025	23	0.025	79
AC_0279	NAGROTA	Jammu & Kashmir	1	67	0	1	0.938776	13	0.865979	22	0.648649	26	0.553191	16	0.275862	32	0.173469	27	0.0689655	49	0.0918367	67	0.0326087	82
AC_0280	RAM NAGAR	Jammu & Kashmir	0.915094	37	0	1	0.95283	22	0.943396	48	0.769231	45	0.839623	58	0.26087	24	0.349057	78	0.0142857	21	0.0679612	51	0	1
AC_0281	MARH	Jammu & Kashmir	1	67	0	1	0.915966	8	0.827586	14	0.62963	24	0.380531	6	0.230769	19	0.191304	34	0.114286	76	0.0512821	38	0.0347826	85
AC_0282	BANI	Jammu & Kashmir	0.894737	29		88	1	57	1	79	1	79	0.447368	11	0.0454545	5	0.394737	87	0.0416667	33	0.108108	76	0	1
AC_0284	JAMMU EAST	Jammu & Kashmir	1	67		89	1	57	1	79	1	79	0.666667	28	0.5	56	0	1	0	1	0	1	0	1
AC_0285	SAMBA	Jammu & Kashmir	0.978571	62	0	1	0.928571	9	0.788321	9	0.618421	22	0.4	7	0.19802	15	0.121212	15	0.121212	77	0.0724638	55	0.0447761	90
AC_0286	VIJAYPUR	Jammu & Kashmir	1	67		90	1	57	1	79	1	79	0.75	43	0	1	0.5	92	0.333333	92	0.25	94	0	1
AC_0287	GANDHI NAGAR	Jammu & Kashmir	1	67		91	1	57	0.666667	3	0.5	10	0.666667	28	0.5	56	0	1	0	1	0	1	0	1
AC_0288	RAM NAGAR	Jammu & Kashmir	1	67		92	1	57	1	79	1	79	1	86	1	86	0.333333	75	0.2	87	0.166667	90	0.166667	95
AC_0289	SAMBA	Jammu & Kashmir	1	67		93	1	57	1	79		93	1	86		93	0	1	0	1	0	1	0	1
AC_0290	VIJAYPUR	Jammu & Kashmir	0.978261	61	0	1	0.898551	6	0.753731	5	0.492308	9	0.435115	10	0.244898	21	0.138686	16	0.056	42	0.0656934	47	0.0229008	75
AC_0291	RAM NAGAR	Jammu & Kashmir	1	67		94	1	57	1	79		94	1	86		94	1	93		94	0	1	0	1
AC_0292	BILLAWAR	Jammu & Kashmir	0.893939	28	0	1	0.953846	24	0.924242	42	0.868421	64	0.34375	5	0.176471	14	0.328125	74	0.173077	85	0.123077	81	0	1
AC_0293	SUCHET GARH	Jammu & Kashmir	1	67	0	1	0.915663	7	0.802469	12	0.5	10	0.4125	9	0.241935	20	0.141026	17	0.12987	80	0.0245399	22	0.0185185	71
AC_0294	BISHNAH	Jammu & Kashmir	0.979592	63	0	1	0.969388	31	0.840426	16	0.6875	33	0.488889	12	0.352113	37	0.150538	18	0.11236	75	0.0315789	26	0.0212766	74
AC_0295	RANBIR SINGH PURA	Jammu & Kashmir	1	67	0	1	0.97619	37	0.97561	68	0.933333	74	0.625	23	0.423077	48	0.210526	40	0.142857	83	0.05	35	0.0731707	94
AC_0296	BASOHLI	Jammu & Kashmir	0.897436	30	0	1	0.961039	29	0.960526	59	0.903226	67	0.302632	4	0.101695	8	0.302632	69	0.101695	69	0.12987	84	0.0428571	89
AC_0297	HIRA NAGAR	Jammu & Kashmir	0.906667	33	0	1	0.96	28	0.945946	51	0.833333	54	0.410959	8	0.218182	18	0.236111	54	0.126984	79	0.0540541	40	0.0540541	91
AC_0298	KATHUA	Jammu & Kashmir	0.793333	11	0	1	0.786207	2	0.790541	10	0.515625	15	0.103448	2	0.084507	6	0.103448	12	0.084507	62	0.0340136	27	0.0405405	86
AC_0299	HIRA NAGAR	Jammu & Kashmir	1	67		95	1	57	1	79		95	1	86		95	1	93		95	0	1	0	1
AC_0300	HIRA NAGAR	Jammu & Kashmir	0.837838	16	0	1	0.854167	4	0.854167	19	0.603774	20	0.115942	3	0.102941	9	0.115942	14	0.102941	70	0.0359712	30	0.0694444	93
AC_0301	Ma njeshwar	Kerala	1	3	0.285714	14	1	13	1	14	1	14	0.555556	4	0.555556	5	0.321429	4	0.387097	9	0.216216	14	0.0645161	13
AC_0302	Kasaragod	Kerala	1	3	0.75	28	1	13	1	14	1	14	0.909091	26	0.909091	29	0.6	18	0.555556	18	0.461538	33	0.222222	22
AC_0303	Udma	Kerala	1	3	1	32	1	13	1	14	1	14	1	34	1	34	0.933333	62	0.857143	50	0.615385	64	0.444444	46
AC_0304	Kanhangad	Kerala	1	3	1	32	1	13	1	14	1	14	0.923077	32	0.875	22	0.923077	61	0.857143	50	0.714286	79	0.428571	43
AC_0305	Trikaripur	Kerala	1	3	0	1	1	13	1	14	1	14	1	34	1	34	0.777778	39	0.666667	27	0.5	35	0.285714	29
AC_0306	Payyannur	Kerala	1	3	1	32	1	13	1	14	1	14	1	34	1	34	0.636364	22	0.428571	11	0.545455	49	0.166667	16
AC_0307	Irikkur	Kerala	1	3	1	32	1	13	1	14	1	14	1	34	1	34	0.9	53	0.833333	47	0.636364	69	0.428571	43
AC_0308	Taliparamba	Kerala	1	3	0	1	1	13	1	14	1	14	1	34	1	34	0.25	3	0.25	4	0.2	12	0	1
AC_0309	Kalliasseri	Kerala	1	3		68	1	13	1	14	1	14	1	34	1	34	0.666667	24	0.5	12	0.666667	71	0	1
AC_0310	Peravoor	Kerala	1	3		69	1	13	1	14	1	14	1	34	1	34	1	63	1	63	0.555556	51	0.6	66
AC_0311	Mattannur	Kerala	1	3	0	1	1	13	1	14	1	14	0.833333	12	0.857143	16	0.4	7	0.571429	20	0.125	9	0.125	15
AC_0313	Mananthavady (ST)	Kerala	1	3	1	32	1	13	1	14	1	14	1	34	1	34	0.8	40	0.7	39	0.6	57	0.5	47
AC_0316	Kuthuparamba	Kerala	1	3		70	1	13	1	14	1	14	1	34	1	34	1	63	1	63	0	1	0.333333	33
AC_0317	Sulthanbathery (S	Kerala	0.944444	2	0.4	18	0.866667	5	0.888889	6	0.875	5	0.823529	11	0.75	9	0.75	34	0.6	24	0.75	82	0.555556	61
AC_0319	Nadapuram	Kerala	1	3	0.5	20	1	13	1	14	1	14	0.857143	15	0.8	11	0.833333	46	0.666667	27	0.166667	11	0.285714	29
AC_0320	Kalpetta	Kerala	1	3	0	1	1	13	1	14	1	14	1	34	1	34	0.8125	45	0.666667	27	0.625	65	0.25	23
AC_0321	Vadakara	Kerala	1	3		71	1	13	1	14	1	14	1	34		119	1	63		120	1	99		118
AC_0322	Kuttiadi	Kerala	1	3	1	32	1	13	1	14	1	14	1	34	1	34	1	63	1	63	0.333333	18	0.333333	33
AC_0323	Perambra	Kerala	1	3		72	1	13	1	14	1	14	0.8	9	0.857143	16	1	63	1	63	0.25	15	0.5	47
AC_0324	Balusseri (SC)	Kerala	1	3	1	32	1	13	1	14	1	14	1	34	1	34	0.571429	13	0.5	12	0.5	35	0.333333	33
AC_0325	Quilandy	Kerala	1	3		73	1	13	1	14	1	14	1	34	1	34		115	1	63	0	1	0.666667	74
AC_0326	Koduvally	Kerala	1	3	1	32	1	13	1	14	1	14	0.833333	12	0.8	11	0.666667	24	0.857143	50	0.6	57	0.714286	85
AC_0327	Thiruvambadi	Kerala	1	3	1	32	1	13	1	14	1	14	1	34	1	34	0.8	40	0.888889	56	0.428571	27	0.636364	72
AC_0328	Nilambur	Kerala	1	3		74	1	13	1	14	1	14	1	34	1	34	1	63	1	63	0.6	57	0.666667	74
AC_0329	Elathur	Kerala	1	3		75	1	13	1	14	1	14	1	34		120	1	63	1	63	1	99	1	99
AC_0330	Ernad	Kerala	1	3	1	32	1	13	1	14	1	14	0.875	20	0.8	11	0.571429	13	0.571429	20	0.428571	27	0.333333	33
AC_0331	Kunnamangalam	Kerala	1	3		76	1	13	1	14	1	14	1	34	1	34	1	63	1	63	1	99	1	99
AC_0334	Kondotty	Kerala	1	3		77	1	13	1	14	1	14	1	34	1	34	1	63	1	63	0.75	82	0.666667	74
AC_0335	Wandoor (SC)	Kerala	1	3	1	32	1	13	1	14	1	14	1	34	1	34	0.8	40	0.6	24	0.7	78	0.5	47
AC_0337	Mannarkkad	Kerala	1	3	0.75	28	1	13	1	14	1	14	1	34	1	34	0.615385	21	0.545455	17	0.461538	33	0.363636	39
AC_0338	Manjeri	Kerala	1	3		78	1	13	1	14	1	14	1	34	1	34	0.714286	32	0.666667	27	0.375	21	0.285714	29
AC_0339	Malappuram	Kerala	1	3		79	1	13	1	14	1	14	1	34	1	34	1	63	1	63	0.75	82	0.666667	74
AC_0340	Vallikunnu	Kerala	1	3		80	1	13	1	14	1	14		119	1	34		116	1	63		121	1	99
AC_0342	Tirurangadi	Kerala	1	3	1	32		122	1	14	1	14		120	1	34		117	1	63	1	99		119
AC_0343	Mankada	Kerala	1	3		81	1	13	1	14	1	14	1	34	1	34	1	63	1	63	1	99	1	99
AC_0344	Perinthalmanna	Kerala	1	3	1	32	1	13	1	14	1	14	0.888889	22	0.857143	16	0.7	30	0.4	10	0.6	57	0	1
AC_0345	Kottakkal	Kerala	1	3	1	32	1	13	1	14	1	14	1	34	1	34	0.666667	24	0.75	42	0.666667	71	0.666667	74
AC_0346	Tanur	Kerala	1	3		82	1	13	1	14	1	14	1	34	1	34	0.666667	24	0.666667	27	0.5	35	0	1
AC_0347	Kongad(SC)	Kerala	1	3		83	1	13	1	14	1	14	0.9	23	0.909091	29	0.8	40	0.777778	44	0.5	35	0.5	47
AC_0348	Tirur	Kerala	1	3		84	1	13	1	14	1	14	1	34	1	34	1	63	1	63	0.8	90	0.8	92
AC_0349	Ottappalam	Kerala	1	3		85	1	13	1	14	1	14	1	34	1	34	0.875	49	0.857143	50	0.4	23	0.4	41
AC_0350	Shornur	Kerala	1	3	1	32	1	13	1	14	1	14	0.857143	15	0.8	11	1	63	1	63	0.75	82	0.5	47
AC_0351	Pattambi	Kerala	1	3		86	1	13	1	14	1	14	1	34	1	34	1	63	1	63	1	99	1	99
AC_0352	Malampuzha	Kerala	1	3	1	32	1	13	1	14	1	14	0.857143	15	0.857143	16	0.571429	13	0.571429	20	0.285714	16	0.375	40
AC_0353	Thavanur	Kerala	1	3		87	1	13	1	14	1	14	1	34	1	34	1	63	1	63	1	99	1	99
AC_0354	Thrithala	Kerala	1	3	0	1	1	13	1	14	1	14	0.857143	15	0.75	9	0.8	40	0.666667	27	0.666667	71	0.5	47
AC_0355	Ponnani	Kerala	1	3		88	1	13	1	14	1	14	1	34	1	34	1	63	1	63	1	99	1	99
AC_0356	Chittur	Kerala	1	3	0.2	13	1	13	1	14	1	14	0.909091	26	0.888889	25	0.571429	13	0.333333	6	0.384615	22	0.272727	28
AC_0357	Palakkad	Kerala	1	3	0.5	20	1	13	1	14	1	14	1	34	1	34	0.5	10	0.666667	27	0.5	35	0.666667	74
AC_0358	Chelakkara (SC)	Kerala	1	3	0.428571	19	0.95	12	0.916667	9	0.875	5	0.590909	5	0.526316	4	0.36	6	0.157895	3	0.208333	13	0.173913	18
AC_0359	Tarur (SC)	Kerala	1	3	1	32	1	13	1	14	1	14	1	34	1	34	0.636364	22	0.5	12	0.4	23	0	1
AC_0360	Kunnamkulam	Kerala	1	3	0.8	31	0.857143	4	0.833333	4	0.888889	7	0.5	3	0.5	3	0	1	0.363636	8	0	1	0.181818	19
AC_0361	Alathur	Kerala	1	3	0.666667	26	1	13	1	14	1	14	1	34	1	34	0.545455	12	0.285714	5	0.454545	32	0.25	23
AC_0362	Guruvayoor	Kerala	1	3		89	1	13	1	14	1	14	1	34	1	34	1	63	1	63	1	99	1	99
AC_0363	Wadakkanchery	Kerala	1	3	0	1	1	13	0.8	3	0.75	3	0.428571	1	0.2	1	0.142857	2	0	1	0.142857	10	0	1
AC_0364	Nemmara	Kerala	1	3	1	32	1	13	1	14	1	14	0.8	9	0.8	11	0.6	18	0.555556	18	0.111111	8	0.428571	43
AC_0365	Manalur	Kerala	1	3	1	32	1	13	1	14	1	14	0.666667	6	0.666667	6	0.333333	5	0	1	0.333333	18	0	1
AC_0366	Ollur	Kerala	1	3	0	1	1	13	1	14	1	14	1	34	1	34	0.75	34	0.666667	27	0.6	57	0	1
AC_0368	Nattika(SC)	Kerala	1	3	0.333333	15	0.666667	1	0.714286	2	0.5	1	0.428571	1	0.333333	2	0.428571	8	0.333333	6	0.285714	16	0.166667	16
AC_0369	Puthukkad	Kerala	1	3	0.333333	15	1	13	1	14	1	14	1	34	1	34	0.444444	9	0.5	12	0.4	23	0.4	41
AC_0370	Chalakudy	Kerala	1	3	1	32	1	13	1	14	1	14	1	34	1	34	0.857143	48	0.75	42	0.571429	54	0.25	23
AC_0371	Irinjalakuda	Kerala	1	3	0.333333	15	0.833333	3	0.833333	4	0.833333	4	0.833333	12	0.857143	16	0.6	18	0.6	24	0.428571	27	0.2	20
AC_0372	Kaipamangalam	Kerala	1	3		90	1	13	1	14	1	14	1	34	1	34	0.5	10	0.666667	27	0.333333	18	0	1
AC_0373	Devikulam (SC)	Kerala	1	3	0.75	28	0.909091	7	0.916667	9	0.916667	11	0.727273	8	0.727273	8	0.75	34	0.727273	40	0.428571	27	0.111111	14
AC_0374	Kodungallur	Kerala	1	3		91	1	13	1	14	1	14	1	34	1	34	0.571429	13	0.571429	20	0.5	35	0.5	47
AC_0375	Angamaly	Kerala	1	3		92	1	13	1	14	1	14	1	34	1	34	1	63	1	63	0.666667	71	0.6	66
AC_0376	Kothamangalam	Kerala	1	3		93	1	13	1	14	1	14	1	34		121	1	63		121	1	99		120
AC_0377	Paravur	Kerala	1	3		94	1	13	1	14	1	14	1	34		122	1	63		122	1	99		121
AC_0378	Vypeen	Kerala	1	3	1	32	1	13	1	14	1	14	1	34	1	34		118	1	63	0	1	0.75	86
AC_0380	Perumbavoor	Kerala	1	3		95	1	13	1	14	1	14	1	34	1	34	1	63	1	63	0.6	57	0.6	66
AC_0381	Kalamassery	Kerala	1	3		96	1	13	1	14	1	14		121	1	34		119	1	63	0	1	0.5	47
AC_0382	Kothamangalam	Kerala	1	3		97	1	13	1	14	1	14	1	34	1	34	1	63	1	63	0.75	82	0.75	86
AC_0383	Kunnathunad (SC)	Kerala	1	3	1	32	1	13	1	14	1	14	1	34	1	34	1	63	1	63	0.5	35	0.75	86
AC_0385	Muvattupuzha	Kerala	1	3		98	1	13	1	14	1	14	1	34	1	34	1	63	1	63	0.888889	95	0.833333	94
AC_0387	Thodupuzha	Kerala	1	3	0	1	0.933333	11	0.933333	13	0.928571	13	0.923077	32	0.923077	32	0.9	53	0.923077	62	0.583333	56	0.545455	60
AC_0388	Udumbanchola	Kerala	1	3	1	32	1	13	1	14	1	14	0.9	23	0.923077	32	0.75	34	0.818182	45	0.571429	54	0.7	84
AC_0390	Piravom	Kerala	1	3		99	1	13	1	14	1	14	0.909091	26	0.9	28	0.7	30	0.727273	40	0.6	57	0.555556	61
AC_0391	Kochi	Kerala	1	3		100	1	13		122	1	14		122	1	34		120	1	63		122	1	99
AC_0392	Idukki	Kerala	1	3		101	1	13	1	14	1	14	1	34	1	34	0.9	53	0.909091	60	0.888889	95	0.888889	96
AC_0393	Aroor	Kerala	1	3		102	1	13	1	14	1	14	1	34	1	34	1	63	1	63	1	99	1	99
AC_0394	Kaduthuruthy	Kerala	1	3	1	32	1	13	1	14	1	14	1	34	1	34	1	63	1	63	0.916667	98	0.857143	95
AC_0395	Vaikom (SC)	Kerala	1	3	1	32	1	13	1	14	1	14	0.9	23	0.875	22	0.888889	51	0.833333	47	0.625	65	0.571429	64
AC_0396	Pala	Kerala	1	3	1	32	1	13	1	14	1	14	1	34	1	34	0.833333	46	0.818182	45	0.5	35	0.583333	65
AC_0397	Cherthala	Kerala	1	3		103	1	13	1	14	1	14	1	34	1	34	1	63	1	63	0.666667	71	0.666667	74
AC_0398	Peerumade	Kerala	1	3	1	32	0.909091	7	0.909091	8	0.9	9	0.909091	26	0.888889	25	0.727273	33	0.666667	27	0.555556	51	0.5	47
AC_0399	Poonjar	Kerala	1	3		104	1	13	1	14	1	14	1	34	1	34	1	63	1	63	1	99	1	99
AC_0400	Ettumanoor	Kerala	1	3		105	1	13	1	14	1	14	1	34	1	34	1	63	1	63	1	99	1	99
AC_0401	Puthuppally	Kerala	1	3	1	32	1	13	1	14	1	14	0.857143	15	0.875	22	1	63	1	63	0.714286	79	0.75	86
AC_0402	Alappuzha	Kerala	1	3	0	1	0.666667	1	0.666667	1	0.666667	2	0.666667	6	0.666667	6	0.666667	24	0.666667	27	0.5	35	0.666667	74
AC_0403	Kottayam	Kerala	1	3	1	32	1	13	1	14	1	14	1	34	1	34		121	1	63	0.5	35	0.5	47
AC_0404	Kanjirappally	Kerala	1	3	1	32	1	13	1	14	1	14	1	34	1	34	0.9	53	0.9	59	1	99	1	99
AC_0405	Kuttanad	Kerala	1	3	0.5	20	1	13	1	14	1	14	1	34	1	34	1	63	1	63	0.5	35	0.666667	74
AC_0406	Changanassery	Kerala	1	3		106	1	13	1	14	1	14	1	34	1	34	1	63	1	63	1	99	1	99
AC_0407	Ambalappuzha	Kerala	1	3		107	1	13	1	14	1	14	1	34	1	34	1	63	1	63	0.5	35	0.666667	74
AC_0408	Thiruvalla	Kerala	1	3	0.5	20	1	13	1	14	1	14	1	34	1	34	0.909091	59	0.888889	56	0.555556	51	0.555556	61
AC_0409	Konni	Kerala	1	3	0	1	1	13	1	14	1	14	1	34	1	34	1	63	1	63	0.666667	71	0.636364	72
AC_0410	Ranni	Kerala	1	3	1	32	1	13	1	14	1	14	1	34	1	34	1	63	1	63	0.818182	93	0.75	86
AC_0411	Aranmula	Kerala	1	3	0	1	0.923077	10	0.916667	9	0.923077	12	0.916667	31	0.916667	31	0.888889	51	0.916667	61	0.888889	95	0.9	98
AC_0412	Haripad	Kerala	1	3		108	1	13	1	14	1	14	1	34	1	34	0.75	34	0.666667	27	0.4	23	0.25	23
AC_0413	Chengannur	Kerala	1	3	0	1	0.9	6	0.9	7	0.888889	7	0.875	20	0.857143	16	0.875	49	0.833333	47	0.625	65	0.625	70
AC_0414	Mavelikkara (SC)	Kerala	1	3		109	1	13	1	14	1	14	1	34	1	34	1	63	1	63	0.8	90	0.8	92
AC_0415	Kayamkulam	Kerala	1	3		110	1	13	1	14	1	14	1	34	1	34		122	1	63	0	1	0	1
AC_0416	Adoor (SC)	Kerala	1	3		111	1	13	1	14	1	14	1	34	1	34	1	63	1	63	0.75	82	0.6	66
AC_0417	Pathanapuram	Kerala	0.916667	1	0.5	20	0.909091	7	0.916667	9	0.909091	10	0.909091	26	0.888889	25	0.9	53	0.857143	50	0.545455	49	0.285714	29
AC_0418	Karunagappally	Kerala	1	3		112	1	13	1	14	1	14	1	34	1	34	1	63	1	63	1	99	1	99
AC_0419	Kunnathur (SC)	Kerala	1	3		113	1	13	1	14	1	14	1	34	1	34	1	63	1	63	1	99	1	99
AC_0420	Punalur	Kerala	1	3		114	1	13	1	14	1	14	1	34	1	34	1	63	1	63	1	99	1	99
AC_0421	Kottarakkara	Kerala	1	3	0.5	20	1	13	1	14	1	14	1	34	1	34	1	63	1	63	0.875	94	0.888889	96
AC_0422	Chavara	Kerala	1	3		115	1	13	1	14	1	14	1	34	1	34	1	63	1	63	1	99		122
AC_0423	Kundara	Kerala	1	3		116	1	13	1	14	1	14	1	34	1	34	1	63	1	63	1	99	1	99
AC_0425	Chadayamangalam	Kerala	1	3		117	1	13	1	14	1	14	1	34	1	34	0.9	53	0.888889	56	0.727273	81	0.625	70
AC_0427	Chathannoor	Kerala	1	3		118	1	13	1	14	1	14	1	34	1	34	1	63	1	63	0.5	35	0.75	86
AC_0428	Varkala	Kerala	1	3	1	32	1	13	1	14	1	14	1	34	1	34	1	63	1	63	0.428571	27	0.2	20
AC_0429	Vamanapuram	Kerala	1	3	1	32	1	13	1	14	1	14	1	34	1	34	1	63	1	63	0.625	65	0.5	47
AC_0430	Attingal (SC)	Kerala	1	3	1	32	1	13	1	14	1	14	1	34	1	34	0.909091	59	0.857143	50	0.636364	69	0.333333	33
AC_0431	Chirayinkeezhu	Kerala	1	3		119	1	13	1	14	1	14	1	34	1	34	1	63	1	63	0.75	82	0.5	47
AC_0432	Aruvikkara	Kerala	1	3	1	32	1	13	1	14	1	14	1	34	1	34	1	63	1	63	0.777778	89	0	1
AC_0433	Nedumangad	Kerala	1	3	0.666667	26	1	13	1	14	1	14	1	34	1	34	0.666667	24	0.5	12	0.5	35	0.25	23
AC_0435	Parassala	Kerala	1	3	1	32	1	13	1	14	1	14	1	34	1	34	1	63	1	63	0.8	90	0.333333	33
AC_0437	Kattakkada	Kerala	1	3		120	1	13	1	14	1	14	1	34	1	34	1	63	1	63	0	1	0	1
AC_0440	Neyyattinkara	Kerala	1	3		121	1	13	1	14	1	14	1	34	1	34	1	63	1	63	0.666667	71	0.5	47
AC_0441	Kovalam	Kerala	1	3		122	1	13	1	14	1	14	1	34	1	34	1	63	1	63	1	99	1	99
AC_0442	Ponneri (SC)	Tamil Nadu	1	119	1	129	1	129	1	130	1	130	1	164	1	164	1	170	1	170	1	174	1	174
AC_0443	Tiruttani	Tamil Nadu	1	119	0.957143	87	1	129	1	130	1	130	0.981132	163	0.9	162	0.928571	169	0.75	169	0.7	169	0.571429	171
AC_0444	Thiruvallur	Tamil Nadu	1	119	1	129	1	129	1	130	1	130	1	164	1	164	1	170	1	170	1	174	1	174
AC_0445	Gummidipoondi	Tamil Nadu	1	119	1	129	1	129	1	130	1	130	1	164	1	164	1	170	1	170	1	174	1	174
AC_0446	Poonamallee (SC)	Tamil Nadu	1	119	1	129	1	129	1	130	1	130	1	164	1	164	1	170	1	170	1	174	1	174
AC_0447	Madavaram	Tamil Nadu	1	119	1	129	1	129	1	130	1	130	1	164	1	164	1	170	1	170	1	174	1	174
AC_0448	Tiruvottiyur	Tamil Nadu	1	119	1	129	1	129	1	130	1	130	1	164	1	164	1	170	1	170		210	1	174
AC_0449	Arakkonam (SC)	Tamil Nadu	1	119	1	129	1	129	1	130	1	130	1	164	1	164	1	170	1	170	1	174	1	174
AC_0450	Katpadi	Tamil Nadu	1	119	0.933333	66	0.9375	126	0.978261	122	0.947368	124	0.939394	161	0.818182	160	0.8	167	0.666667	165	0.727273	170	0.5	167
AC_0451	Avadi	Tamil Nadu	1	119	1	129	1	129	1	130	1	130	1	164	1	164		211	1	170		211		204
AC_0452	Sholingur	Tamil Nadu	1	119	1	129	1	129	1	130	1	130	1	164	1	164	1	170	1	170	1	174	1	174
AC_0457	Kilvaithinankuppam(SC	Tamil Nadu	1	119	0.986842	126	1	129	1	130	1	130	1	164	1	164	1	170	1	170	0.9	173	0.5	167
AC_0465	Gudiyattam (SC)	Tamil Nadu	1	119	1	129	1	129	1	130	1	130	1	164	1	164	1	170		209	1	174		205
AC_0469	Sriperumbudur (SC)	Tamil Nadu	1	119	1	129	1	129	1	130	1	130	1	164	1	164	1	170	1	170	1	174	1	174
AC_0472	Ranipet	Tamil Nadu	1	119	1	129	1	129	1	130	1	130	1	164	1	164	1	170	1	170	1	174	1	174
AC_0476	Kancheepuram	Tamil Nadu	1	119	1	129	1	129	1	130	1	130	1	164	1	164	1	170	1	170	1	174	1	174
AC_0479	Vellore	Tamil Nadu	1	119	1	129	1	129	1	130	1	130	1	164		211	1	170		210	1	174		206
AC_0480	Anaikattu	Tamil Nadu	1	119	1	129	1	129	1	130	1	130	1	164	1	164	1	170	1	170	1	174		207
AC_0482	Hosur	Tamil Nadu	0.862069	22	0.8	15	0.344828	7	0.767442	6	0.285714	5	0.317647	5	0.0793651	11	0.105882	12	0.0379747	24	0.047619	16	0.0361446	59
AC_0483	Arcot	Tamil Nadu	1	119	1	129	1	129	1	130	1	130	1	164	1	164	1	170	1	170	1	174	1	174
AC_0484	Ambur	Tamil Nadu	1	119	1	129	1	129	1	130	1	130	1	164	1	164	1	170	1	170	1	174	1	174
AC_0485	Chengalpattu	Tamil Nadu	1	119	1	129	1	129	1	130	1	130	1	164	1	164	1	170	1	170	1	174		208
AC_0486	Veppanahalli	Tamil Nadu	0.9	37	0.885135	44	0.382353	11	0.85906	26	0.322581	8	0.489933	34	0.0843373	13	0.175676	39	0.046875	31	0.0816327	45	0.028777	54
AC_0487	Cheyyar	Tamil Nadu	1	119	1	129	1	129	1	130	1	130	1	164	1	164	1	170	1	170	1	174	1	174
AC_0488	Thiruporur	Tamil Nadu	1	119	1	129	1	129	1	130	1	130	1	164	1	164	1	170	1	170	1	174	1	174
AC_0489	Uthiramerur	Tamil Nadu	1	119	1	129	1	129	1	130	1	130	1	164	1	164	1	170	1	170	1	174	1	174
AC_0490	Arani	Tamil Nadu	1	119	1	129	1	129	1	130	1	130	1	164	1	164	1	170	1	170	1	174	1	174
AC_0491	Vaniyambadi	Tamil Nadu	1	119	1	129	1	129	1	130	1	130	1	164	1	164	1	170	1	170	1	174		209
AC_0492	Kalasapakkam	Tamil Nadu	1	119	1	129	1	129	1	130	1	130	1	164	1	164	1	170	1	170	1	174	1	174
AC_0493	Thalli	Tamil Nadu	0.987342	116	0.962025	96	0.9	119	0.987342	127	0.928571	116	0.670886	100	0.235294	68	0.303797	101	0.0833333	55	0.0897436	54	0.0273973	49
AC_0494	Polur	Tamil Nadu	1	119	1	129	1	129	1	130	1	130	1	164	1	164	1	170	1	170	1	174	1	174
AC_0495	Madurantakam (SC)	Tamil Nadu	1	119	1	129	1	129	1	130	1	130	1	164	1	164	1	170	1	170	1	174	1	174
AC_0496	Bargur	Tamil Nadu	0.958333	76	0.957447	88	0.866667	104	0.958333	94	0.833333	87	0.895833	156	0.375	110	0.604167	155	0.173913	112	0.361702	154	0.0909091	112
AC_0497	Jolarpet	Tamil Nadu	1	119	1	129	1	129	1	130	1	130	1	164	1	164	1	170	1	170	1	174	1	174
AC_0498	Tiruppattur	Tamil Nadu	1	119	1	129	1	129	1	130	1	130	1	164	1	164	1	170	1	170	1	174	1	174
AC_0499	Krishnagiri	Tamil Nadu	0.953488	71	0.953488	82	0.894737	118	0.953488	85	0.846154	91	0.857143	147	0.538462	132	0.658537	159	0.3	139	0.125	86	0.102564	119
AC_0500	Vandavasi (SC)	Tamil Nadu	1	119	1	129	1	129	1	130	1	130	1	164	1	164	1	170	1	170	1	174		210
AC_0501	Chengam (SC)	Tamil Nadu	1	119	1	129	1	129	1	130	1	130	1	164	1	164	1	170	1	170	1	174	1	174
AC_0502	Cheyyur (SC)	Tamil Nadu	1	119	1	129	1	129	1	130	1	130	1	164	1	164	1	170	1	170	1	174	1	174
AC_0503	Palacodu	Tamil Nadu	0.864198	23	0.875	37	0.727273	67	0.911392	54	0.611111	37	0.7875	130	0.291667	87	0.21519	61	0.0746269	50	0.101266	66	0.0533333	84
AC_0504	Uthangarai (SC)	Tamil Nadu	0.80102	11	0.778351	12	0.260274	3	0.723077	4	0.19403	1	0.442708	20	0.0614035	8	0.229167	66	0.038961	25	0.078125	42	0.0166667	32
AC_0505	Vandavasi (SC)	Tamil Nadu	1	119	1	129	1	129	1	130	1	130	1	164	1	164	1	170	1	170	1	174	1	174
AC_0506	Kilpennathur	Tamil Nadu	1	119	1	129	1	129	1	130	1	130	1	164	1	164	1	170	1	170	1	174	1	174
AC_0507	Mailam	Tamil Nadu	1	119	1	129	1	129	1	130	1	130	1	164	1	164	1	170	1	170	1	174	1	174
AC_0508	Pennagaram	Tamil Nadu	0.941176	57	0.941176	73	0.666667	49	0.921569	60	0.428571	11	0.803922	134	0.0909091	14	0.470588	138	0.0357143	18	0.156863	100	0	1
AC_0509	Tindivanam (SC)	Tamil Nadu	1	119	1	129	1	129	1	130	1	130	1	164	1	164	1	170	1	170	1	174	1	174
AC_0510	Tiruvannamalai	Tamil Nadu	1	119	1	129	1	129	1	130	1	130	1	164	1	164	1	170	1	170	1	174	1	174
AC_0511	Harur (SC)	Tamil Nadu	0.760417	6	0.771277	9	0.362319	10	0.768421	7	0.301587	6	0.475676	29	0.163793	44	0.194595	50	0.0969697	68	0.0967742	60	0.0508475	81
AC_0512	Pappireddippatti	Tamil Nadu	0.947917	64	0.947917	76	0.735294	69	0.905263	51	0.7	51	0.694737	110	0.325581	98	0.344828	110	0.173913	112	0.183908	113	0.134146	131
AC_0513	Dharmapuri	Tamil Nadu	1	119	1	129	1	129	1	130	1	130	1	164	1	164	0.625	156	0.368421	149	0.40625	155	0.173913	143
AC_0514	Vanur (SC)	Tamil Nadu	1	119	1	129	0.9375	126	0.99115	129	0.947368	124	0.8	132	0.36	108	0.462963	137	0.147059	98	0.244444	136	0.0555556	86
AC_0515	Vikravandi	Tamil Nadu	0.973913	96	0.973913	113	0.857143	102	0.973451	116	0.857143	94	0.783133	128	0.333333	99	0.453125	134	0.125	90	0.245283	137	0.0697674	101
AC_0516	Tirukkoyilur	Tamil Nadu	0.972222	90	0.972222	107	0.722222	65	0.94898	80	0.814815	81	0.485437	33	0.116667	26	0.163462	32	0.0543478	39	0.0934579	57	0.020202	40
AC_0517	Rishivandiyam	Tamil Nadu	0.969697	88	0.962121	97	0.76	78	0.954545	87	0.73913	61	0.592308	71	0.145161	39	0.162791	30	0.0526316	37	0.0763359	39	0.0162602	31
AC_0518	Sankarapuram	Tamil Nadu	0.983193	107	0.957983	89	0.633333	43	0.895652	47	0.7	51	0.5	36	0.147059	41	0.147826	26	0.0576923	41	0.0775862	41	0.0272727	48
AC_0519	Omalur	Tamil Nadu	0.955882	74	0.861538	32	0.652174	47	0.882353	34	0.272727	4	0.746269	121	0.227273	63	0.359375	112	0.163265	106	0.223881	133	0.037037	61
AC_0520	Anthiyur	Tamil Nadu	0.914286	43	0.914286	60	0.7	56	0.914286	56	0.727273	56	0.742857	120	0.357143	106	0.393939	120	0.230769	125	0.242424	135	0.137931	132
AC_0521	Mettur	Tamil Nadu	1	119	0.866667	33	0.75	71	0.966667	103	0.875	99	0.821429	136	0.444444	124	0.461538	136	0.333333	141	0.111111	73	0.111111	122
AC_0522	Viluppuram	Tamil Nadu	0.918919	47	0.90411	52	0.565217	31	0.863014	28	0.5	16	0.513514	42	0.1	18	0.246575	71	0.0517241	35	0.0555556	23	0.0285714	53
AC_0523	Yercaud (ST)	Tamil Nadu	0.854305	21	0.812081	18	0.521739	20	0.85034	23	0.5	16	0.463087	27	0.120879	28	0.153333	27	0.0378788	23	0.0666667	30	0.0277778	51
AC_0524	Ulundurpettai	Tamil Nadu	0.944134	59	0.94382	74	0.615385	39	0.944134	76	0.6875	49	0.514124	43	0.104167	20	0.135593	21	0.0377358	22	0.0505618	20	0.0116959	28
AC_0525	Cuddalore	Tamil Nadu	1	119	1	129	0.6	33	0.882353	34	0.555556	29	0.529412	47	0.111111	23	0.0882353	6	0.03125	15	0.0588235	26	0.030303	56
AC_0526	Bhavanisagar	Tamil Nadu	0.984127	108	0.984127	124	0.692308	55	0.936508	72	0.789474	72	0.730159	116	0.32	96	0.20339	56	0.113208	84	0.118644	81	0.0714286	102
AC_0527	Panruti	Tamil Nadu	0.867925	24	0.695652	1	0.666667	49	0.886792	39	0.538462	25	0.45283	23	0.09375	16	0.188679	48	0.0444444	30	0.132075	91	0	1
AC_0528	Edappadi	Tamil Nadu	0.967742	87	0.933333	66	0.666667	49	0.935484	70	0.6	34	0.903226	158	0.4	116	0.433333	132	0.105263	77	0.290323	147	0	1
AC_0529	Kallakurichi (SC)	Tamil Nadu	0.984127	108	0.827869	23	0.5	15	0.92623	64	0.666667	42	0.547009	50	0.231884	65	0.186441	46	0.102804	74	0.075	37	0.0512821	82
AC_0530	Attur(SC)	Tamil Nadu	0.886792	33	0.867925	34	0.7	56	0.886792	39	0.714286	54	0.62	82	0.269231	76	0.297872	99	0.153846	101	0.0638298	28	0.12	126
AC_0531	Gudalur (SC)	Tamil Nadu	1	119	1	129	1	129	1	130	1	130	1	164	1	164	1	170	1	170	0.857143	172	0.666667	173
AC_0532	Neyveli	Tamil Nadu	0.976744	103	0.837838	26	1	129	1	130	1	130	0.6	74	0.272727	80	0.27907	92	0.0606061	42	0.116279	77	0	1
AC_0533	Salem (West)	Tamil Nadu	1	119	1	129	1	129	1	130	1	130	0.888889	153	0	1	0.166667	34	0.375	150	0.125	86	0.125	127
AC_0534	Kurinjipadi	Tamil Nadu	0.961538	80	0.948052	77	0.76	78	0.909091	53	0.681818	46	0.613333	80	0.236842	69	0.223684	63	0.119403	88	0.166667	105	0	1
AC_0535	Salem (North)	Tamil Nadu	1	119	1	129	1	129	1	130		209	0	1	0	1	0.5	145	0	1	0.5	161	0	1
AC_0536	Sankari	Tamil Nadu	0.822222	15	0.818182	20	0.5625	28	0.844444	19	0.5	16	0.477273	30	0.206897	55	0.139535	23	0.097561	69	0.0465116	14	0.0465116	73
AC_0537	Bhavani	Tamil Nadu	0.966667	86	0.966667	104	0.888889	115	0.966667	103	0.857143	94	0.827586	138	0.545455	135	0.423077	128	0.285714	134	0.185185	116	0.153846	139
AC_0538	Veerapandi	Tamil Nadu	0.938462	55	0.876923	38	0.611111	37	0.892308	44	0.533333	23	0.553846	51	0.121212	29	0.25	72	0.0943396	62	0.123077	85	0.0655738	94
AC_0539	Gangavalli (SC)	Tamil Nadu	0.95	65	0.816667	19	0.791667	87	0.916667	57	0.761905	64	0.7	112	0.357143	106	0.418182	127	0.238095	130	0.140351	93	0.125	127
AC_0540	Salem (South)	Tamil Nadu	1	119	1	129		209	1	130	1	130	1	164	1	164	1	170		211	1	174		211
AC_0541	Udhagamandalam	Tamil Nadu	1	119	1	129	1	129	1	130	1	130	1	164	1	164	0.857143	168	0.666667	165	0.571429	166	0.25	157
AC_0542	Vriddhachalam	Tamil Nadu	1	119	1	129	0.769231	81	0.970297	112	0.8125	78	0.58	67	0.106383	22	0.207921	60	0.047619	33	0.0686275	33	0	1
AC_0543	Coonoor	Tamil Nadu	0.944444	60	0.882353	43	0.818182	95	0.882353	34	0.75	62	0.647059	92	0.333333	99	0.470588	138	0.181818	116	0.294118	148	0.0769231	105
AC_0544	Rasipuram (SC)	Tamil Nadu	0.80597	12	0.787879	13	0.6	33	0.846154	21	0.5	16	0.566667	57	0.277778	82	0.258065	80	0.148148	99	0.142857	95	0.0689655	100
AC_0545	Gobichettipalayam	Tamil Nadu	1	119	1	129	0.857143	102	0.976744	121	0.833333	87	0.674419	103	0.263158	73	0.333333	107	0.0967742	66	0.190476	119	0.0810811	108
AC_0546	Tittakudi (SC)	Tamil Nadu	0.991736	118	0.983471	123	0.75	71	0.966387	102	0.789474	72	0.516667	44	0.0645161	9	0.132231	20	0.0186916	11	0.0826446	47	0	1
AC_0547	Bhuvanagiri	Tamil Nadu	0.986111	111	0.937063	70	0.714286	61	0.919118	58	0.738095	60	0.485075	32	0.197674	52	0.12766	19	0.0314961	16	0.0769231	40	0.0075188	23
AC_0548	Chidambaram	Tamil Nadu	0.987179	115	0.973684	110	0.714286	61	0.896104	48	0.555556	29	0.5	36	0.116279	25	0.118421	14	0.0428571	29	0.0519481	21	0.0135135	29
AC_0549	Tiruchengodu	Tamil Nadu	0.876712	29	0.898551	50	0.5	15	0.816901	15	0.48	15	0.411765	13	0.215686	59	0.166667	34	0.166667	107	0.117647	79	0.104478	120
AC_0550	Perambalur (SC)	Tamil Nadu	0.986301	112	0.958904	90	0.888889	115	0.957143	93	0.911765	108	0.833333	139	0.6	140	0.492754	144	0.255319	132	0.202899	125	0.0833333	109
AC_0551	Kumarapalayam	Tamil Nadu	1	119	1	129	1	129	1	130	1	130	0.857143	147	0.333333	99	0.692308	162	0.333333	141	0.416667	156	0.222222	154
AC_0552	Senthamangalam(ST)	Tamil Nadu	0.898551	36	0.835821	25	0.5625	28	0.893939	45	0.533333	23	0.61194	78	0.212121	57	0.261538	83	0.0943396	62	0.149254	98	0.0338983	57
AC_0553	Erode (West)	Tamil Nadu	0.73913	4	0.772727	10	0.6	33	0.809524	13	0.636364	40	0.388889	10	0.421053	120	0.125	17	0.363636	148	0.105263	68	0.190476	145
AC_0554	Mettuppalayam	Tamil Nadu	0.772727	7	0.772727	10	0.545455	23	0.772727	8	0.545455	26	0.666667	95	0.363636	109	0.380952	116	0.235294	129	0.25	138	0.210526	151
AC_0555	Kattumannarkoil(SC)	Tamil Nadu	0.953333	70	0.913333	59	0.32	5	0.882759	37	0.552632	28	0.439189	17	0.126316	32	0.178082	41	0.04	26	0.0738255	36	0.0142857	30
AC_0556	Perundurai	Tamil Nadu	0.885057	32	0.895349	49	0.357143	9	0.895349	46	0.307692	7	0.348837	8	0.0344828	6	0.0930233	7	0.037037	20	0.0465116	14	0.0238095	44
AC_0557	Namakkal	Tamil Nadu	0.934426	51	0.934426	68	0.714286	61	0.933333	68	0.692308	50	0.666667	95	0.321429	97	0.388889	118	0.232558	128	0.25	138	0.16	140
AC_0558	Paramathi-Velur	Tamil Nadu	0.962025	81	0.961538	95	0.866667	104	0.974359	119	0.888889	100	0.575342	60	0.295455	89	0.293333	97	0.145161	97	0.141026	94	0.0428571	67
AC_0560	Thuraiyur (SC)	Tamil Nadu	0.915254	44	0.915254	61	0.866667	104	0.928571	65	0.891892	101	0.74	119	0.59375	139	0.346154	111	0.209302	122	0.12963	89	0.113208	123
AC_0561	Jayankondam	Tamil Nadu	1	119	1	129	1	129	1	130	1	130	0.788732	131	0.375	110	0.442857	133	0.113636	85	0.169014	106	0.0166667	32
AC_0562	Sirkazhi (SC)	Tamil Nadu	0.963855	84	0.951807	79	0.88	114	0.963415	98	0.903226	103	0.654321	93	0.282051	84	0.25	72	0.130435	91	0.0987654	62	0.0519481	83
AC_0563	Kunnam	Tamil Nadu	1	119	0.980198	118	0.875	109	0.969388	107	0.921053	111	0.822917	137	0.514286	131	0.319149	105	0.157895	102	0.193878	121	0.0481928	75
AC_0564	Avanashi (SC)	Tamil Nadu	1	119	1	129	1	129	1	130	1	130	0.782609	127	0.473684	127	0.325581	106	0.216216	124	0.0681818	32	0.0888889	111
AC_0565	Tiruppur (North)	Tamil Nadu	1	119	0.888889	46	1	129	1	130	1	130	0.777778	126	0	1	0	1	0	1	0	1	0	1
AC_0566	Modakkurichi	Tamil Nadu	0.969697	88	0.969697	106	0.833333	99	0.969697	108	0.857143	94	0.575758	61	0.176471	48	0.193548	49	0.0740741	49	0.16129	101	0.0714286	102
AC_0567	Ariyalur	Tamil Nadu	1	119	1	129	0.96	128	0.988506	128	0.96	127	0.811765	135	0.384615	114	0.482353	142	0.137255	92	0.183908	113	0.0273973	49
AC_0568	Kavundampalayam	Tamil Nadu	1	119	1	129	1	129	1	130	1	130	0.888889	153	0.75	156	0.5	145	0.428571	154	0.333333	151	0.333333	162
AC_0569	Sulur	Tamil Nadu	1	119	1	129	1	129	1	130	1	130	0.851852	146	0.666667	148	0.56	153	0.352941	146	0.2	123	0.166667	141
AC_0570	Kangayam	Tamil Nadu	0.96	78	0.96	92	0.866667	104	0.94	73	0.842105	90	0.673469	101	0.428571	121	0.25	72	0.285714	134	0.121951	83	0.2	146
AC_0571	Mayiladuthurai	Tamil Nadu	1	119	1	129	0.923077	121	0.971831	114	0.925926	115	0.577465	64	0.25	70	0.142857	24	0.0769231	51	0.0555556	23	0.0422535	66
AC_0572	Musiri	Tamil Nadu	0.982759	106	1	129	1	129	1	130	1	130	0.686275	106	0.407407	119	0.298246	100	0.0697674	45	0.137931	92	0	1
AC_0574	Thiruvidaimarudur	Tamil Nadu	0.904348	38	0.912281	58	0.65	46	0.932692	67	0.829268	86	0.440367	18	0.164384	45	0.0982143	9	0.0288462	13	0.0353982	10	0.018018	35
AC_0575	Palladam	Tamil Nadu	1	119	1	129	1	129	1	130	1	130	0.882353	152	0.733333	155	0.393939	120	0.285714	134	0.21875	131	0.21875	153
AC_0576	Poompuhar	Tamil Nadu	0.973913	96	0.973684	110	0.878788	113	0.954955	90	0.907407	106	0.584071	68	0.298507	90	0.265487	85	0.161616	105	0.115044	76	0.0566038	87
AC_0577	Manachanallur	Tamil Nadu	0.984615	110	1	129	1	129	1	130	1	130	0.8	132	0.4	116	0.4	122	0.142857	94	0.196721	122	0.0925926	114
AC_0578	Aravakurichi	Tamil Nadu	0.936508	53	0.952381	80	0.769231	81	0.952381	84	0.769231	66	0.596774	72	0.305556	93	0.278689	91	0.169811	109	0.180328	112	0.107143	121
AC_0579	Thondamuthur	Tamil Nadu	1	119	1	129	1	129	1	130	1	130	0.833333	139	0.666667	148	0.428571	130	0	1	0	1	0	1
AC_0581	Lalgudi	Tamil Nadu	0.988095	117	0.988095	128	0.923077	121	0.962025	97	0.923077	112	0.623377	83	0.382979	113	0.202703	55	0.169014	108	0.118421	80	0.118421	125
AC_0583	Karur	Tamil Nadu	1	119	1	129	1	129	1	130	1	130	0.916667	160	0.8	158	0.454545	135	0.4	151	0.272727	145	0.2	146
AC_0585	Kumbakonam	Tamil Nadu	0.744186	5	0.738095	6	0.555556	25	0.809524	13	0.636364	40	0.5	36	0.269231	76	0.102564	11	0.102564	73	0.0487805	18	0.0487805	76
AC_0586	Kinathukadavu	Tamil Nadu	0.944444	60	0.944444	75	0.5	15	0.888889	42	0.333333	9	0.611111	76	0.125	30	0.333333	107	0	1	0.0555556	23	0	1
AC_0587	Papanasam	Tamil Nadu	0.87069	25	0.869565	35	0.5625	28	0.87037	31	0.714286	54	0.477477	31	0.205479	54	0.0961538	8	0.121495	89	0.0642202	29	0.0642202	93
AC_0588	Krishnarayapuram(SC)	Tamil Nadu	1	119	1	129	1	129	1	130	1	130	0.840909	145	0.611111	144	0.488372	143	0.3125	140	0.209302	129	0.15	137
AC_0590	Kulithalai	Tamil Nadu	0.979592	105	0.979167	117	1	129	1	130	1	130	0.895833	156	0.6875	152	0.404255	124	0.243243	131	0.208333	127	0.05	77
AC_0591	Dharapuram (SC)	Tamil Nadu	0.951613	67	0.967213	105	1	129	0.983871	126	0.9	102	0.590164	70	0.21875	60	0.254237	76	0.102041	72	0.0833333	48	0.0677966	98
AC_0592	Pollachi	Tamil Nadu	1	119	0.982456	121	0.727273	67	0.945455	77	0.785714	69	0.454545	25	0.142857	37	0.185185	44	0.0833333	55	0.037037	11	0.0545455	85
AC_0593	Srirangam	Tamil Nadu	0.942029	58	0.956522	85	0.925926	123	0.970149	111	0.935484	119	0.492063	35	0.346939	105	0.172414	38	0.213115	123	0.0819672	46	0.138462	133
AC_0594	Thiruvaiyaru	Tamil Nadu	0.910448	42	0.909091	54	0.809524	93	0.967742	106	0.918367	110	0.559055	54	0.232877	67	0.206349	58	0.0909091	58	0.0454545	13	0.0232558	43
AC_0596	Nagapattinam	Tamil Nadu	0.955224	72	0.938462	72	0.666667	49	0.924242	63	0.583333	33	0.453125	24	0.125	30	0.184615	43	0.0535714	38	0.0895522	53	0	1
AC_0597	Tiruchirappalli	Tamil Nadu	1	119	1	129		210	1	130		210	0	1	0	1	0	1	0	1	0	1	0	1
AC_0598	Vedasandur	Tamil Nadu	1	119	0.982143	120	1	129	1	130	1	130	0.732143	117	0.210526	56	0.254545	77	0.0681818	44	0.0862069	51	0.0185185	37
AC_0599	Udumalaipettai	Tamil Nadu	1	119	1	129	1	129	1	130	1	130	0.584906	69	0.266667	75	0.24	68	0.173913	112	0.113208	75	0.0784314	106
AC_0601	Thiruverumbur	Tamil Nadu	1	119	1	129	1	129	1	130	1	130	0.625	84	0.4	116	0.142857	24	0.2	118	0.0625	27	0.0625	92
AC_0602	Thiruvarur	Tamil Nadu	0.956204	75	0.789062	14	0.875	109	0.969925	110	0.818182	82	0.557252	53	0.09375	16	0.162963	31	0.0173913	10	0.0808824	44	0.00793651	24
AC_0603	Kilvelur (SC)	Tamil Nadu	0.979167	104	0.978723	116	0.8	88	0.956044	91	0.84	89	0.606742	75	0.222222	61	0.228261	65	0.0657895	43	0.0947368	59	0.0227273	42
AC_0604	Thanjavur	Tamil Nadu	0.714286	2	0.714286	2	0.5	15	0.714286	3	0.333333	9	0.142857	4	0.142857	37	0	1	0.142857	94	0	1	0.142857	134
AC_0605	Mannargudi	Tamil Nadu	0.944954	62	0.729167	4	0.677419	54	0.898148	50	0.576923	32	0.576923	63	0.169811	46	0.259615	81	0.0941176	61	0.149533	99	0.0421053	65
AC_0606	Orathanadu	Tamil Nadu	0.904348	38	0.920354	64	0.809524	93	0.964912	100	0.809524	77	0.690265	107	0.270833	79	0.40708	126	0.118421	86	0.184211	115	0.0106383	27
AC_0607	Oddanchatram	Tamil Nadu	0.986842	114	0.986842	126	0.866667	104	0.973684	117	0.818182	82	0.527778	46	0.26087	71	0.220588	62	0.15873	103	0.130435	90	0.130435	130
AC_0608	Manapparai	Tamil Nadu	0.95122	66	0.95122	78	0.789474	86	0.95122	82	0.870968	98	0.8375	144	0.5	128	0.376623	115	0.111111	82	0.207792	126	0.0757576	104
AC_0609	Viralimalai	Tamil Nadu	0.938596	56	0.95614	84	0.714286	61	0.964602	99	0.826087	85	0.619469	81	0.104167	20	0.201754	54	0.0520833	36	0.0714286	35	0.037037	61
AC_0610	Madathukulam	Tamil Nadu	0.842105	17	0.842105	27	0.571429	32	0.839286	18	0.5	16	0.555556	52	0.225806	62	0.245283	69	0.148936	100	0.0943396	58	0.0943396	115
AC_0611	Valparai (SC)	Tamil Nadu	1	119	0.92	63	0.8	88	0.96	95	0.8	74	0.833333	139	0.333333	99	0.304348	102	0.111111	82	0.208333	127	0.05	77
AC_0612	Gandharvakottai(SC)	Tamil Nadu	0.951923	68	0.961165	94	0.8	88	0.971154	113	0.8125	78	0.699029	111	0.205128	53	0.227723	64	0.0930233	59	0.0784314	43	0.0505051	79
AC_0613	Thiruthuraipoondi(SC)	Tamil Nadu	0.958678	77	0.72	3	0.805556	92	0.942149	75	0.730769	57	0.669492	99	0.152174	43	0.201681	53	0.040404	27	0.0991736	63	0	1
AC_0614	Vedaranyam	Tamil Nadu	0.963636	83	0.963636	99	0.777778	84	0.961538	96	0.939394	120	0.833333	139	0.625	146	0.388889	118	0.0571429	40	0.259259	143	0.0243902	45
AC_0615	Pudukkottai	Tamil Nadu	0.887097	34	0.887097	45	0.4	12	0.854839	24	0.55	27	0.629032	86	0.115385	24	0.274194	89	0	1	0.0967742	60	0	1
AC_0616	Palani	Tamil Nadu	0.955556	73	0.955556	83	0.8	88	0.954545	87	0.8	74	0.634146	87	0.285714	86	0.25641	78	0.171429	110	0.0232558	9	0.0454545	72
AC_0617	Athoor	Tamil Nadu	1	119	1	129	1	129	1	130	1	130	0.771429	125	0.578947	138	0.371429	114	0.290323	137	0.3	149	0.125	127
AC_0618	Pattukkottai	Tamil Nadu	0.842105	17	0.858696	31	0.655172	48	0.891304	43	0.615385	38	0.645161	91	0.195122	51	0.311828	103	0.0724638	48	0.120879	82	0.047619	74
AC_0619	Peravurani	Tamil Nadu	0.851852	20	0.84375	28	0.4375	13	0.8875	41	0.454545	13	0.5125	41	0.103448	19	0.238994	67	0.0472441	32	0.0931677	55	0.0201342	39
AC_0620	Natham	Tamil Nadu	0.924242	48	0.878788	40	0.619048	40	0.878788	32	0.733333	58	0.716667	114	0.451613	125	0.290323	95	0.185185	117	0.1875	118	0.0877193	110
AC_0621	Dindigul	Tamil Nadu	0.8	9	0.8	15	0.75	71	0.75	5	0.8	74	0.5	36	0.5	128	0.5	145	0.333333	141	0.5	161	0.6	172
AC_0622	Thirumayam	Tamil Nadu	0.87156	26	0.87963	42	0.724138	66	0.92381	62	0.75	62	0.598039	73	0.305085	92	0.27451	90	0.119048	87	0.105769	70	0.0606061	90
AC_0623	Tiruppattur	Tamil Nadu	0.972222	90	0.962963	98	0.772727	83	0.953704	86	0.821429	84	0.747664	122	0.27027	78	0.336538	109	0.103896	75	0.163462	104	0.043956	69
AC_0624	Alangudi	Tamil Nadu	0.878788	31	0.878788	40	0.645161	45	0.878788	32	0.6	34	0.673469	101	0.135135	34	0.40625	125	0.0952381	64	0.175258	110	0.0361446	59
AC_0625	Melur	Tamil Nadu	0.844444	19	0.853933	29	0.606061	36	0.844444	19	0.575758	31	0.579545	66	0.177778	49	0.27907	92	0.101449	71	0.147727	97	0.025974	47
AC_0626	Nilakkottai (SC)	Tamil Nadu	1	119	1	129	0.833333	99	0.975	120	0.923077	112	0.692308	109	0.294118	88	0.384615	117	0.142857	94	0.175	109	0.0571429	88
AC_0627	Periyakulam	Tamil Nadu	1	119	1	129	0.888889	115	0.928571	65	0.909091	107	0.785714	129	0.625	146	0.642857	158	0.444444	157	0.571429	166	0.25	157
AC_0628	Aranthangi	Tamil Nadu	0.736607	3	0.736607	5	0.185185	1	0.700893	2	0.202381	2	0.348214	7	0.0457516	7	0.126697	18	0.0301508	14	0.0672646	31	0.00952381	25
AC_0629	Bodinayakanur	Tamil Nadu	1	119	1	129	0.875	109	0.954545	87	0.923077	112	0.909091	159	0.8	158	0.52381	152	0.230769	125	0.45	159	0.214286	152
AC_0630	Sholavandan(SC)	Tamil Nadu	0.909091	41	0.909091	54	0.545455	23	0.87013	30	0.52381	22	0.565789	56	0.0833333	12	0.194805	51	0.015873	9	0.116883	78	0	1
AC_0631	Karaikudi	Tamil Nadu	0.775862	8	0.818966	21	0.323529	6	0.801724	11	0.258065	3	0.473684	28	0.117647	27	0.176991	40	0.0510204	34	0.0869565	52	0.0277778	51
AC_0632	Andipatti	Tamil Nadu	0.935484	52	0.935484	69	0.818182	95	0.935484	70	0.846154	91	0.870968	150	0.333333	99	0.741935	164	0.272727	133	0.466667	160	0.2	146
AC_0633	Madurai East	Tamil Nadu	0.821053	14	0.821053	22	0.538462	22	0.861702	27	0.617647	39	0.455556	26	0.183333	50	0.168539	36	0.097561	69	0.0543478	22	0.043956	69
AC_0634	Usilampatti	Tamil Nadu	0.976471	102	0.976471	115	0.705882	60	0.941176	74	0.736842	59	0.690476	108	0.212121	57	0.294118	98	0.0769231	51	0.176471	111	0.0410959	64
AC_0635	Sivaganga	Tamil Nadu	0.96319	82	0.957055	86	0.75	71	0.957055	92	0.87037	97	0.666667	95	0.302632	91	0.25641	78	0.107692	80	0.125	86	0.0666667	97
AC_0636	Madurai West	Tamil Nadu	0.8	9	0.8	15	0.5	15	0.777778	9	0.666667	42	0.444444	22	0.375	110	0.111111	13	0.2	118	0	1	0.1	117
AC_0637	Cumbum	Tamil Nadu	1	119	1	129	1	129	1	130	1	130	1	164	1	164	0.666667	160	0.428571	154	0.416667	156	0.222222	154
AC_0638	Thirumangalam	Tamil Nadu	0.917355	46	0.909091	54	0.347826	8	0.867769	29	0.448276	12	0.571429	59	0.135593	36	0.205128	57	0.07	46	0.10084	65	0.036036	58
AC_0640	Thiruparankundram	Tamil Nadu	0.952381	69	0.952381	80	0.3	4	0.833333	16	0.461538	14	0.52381	45	0.0909091	14	0.1	10	0.0769231	51	0.047619	16	0.0243902	45
AC_0643	Tiruvadanai	Tamil Nadu	0.878049	30	0.878049	39	0.7	56	0.923729	61	0.775	68	0.543103	49	0.263889	74	0.163793	33	0.110092	81	0.0756303	38	0.0598291	89
AC_0644	Manamadurai(SC)	Tamil Nadu	0.97541	100	0.959016	91	0.619048	40	0.934426	69	0.666667	42	0.638655	88	0.232143	66	0.198276	52	0.07	46	0.0991736	63	0.018018	35
AC_0645	Tiruchuli	Tamil Nadu	0.676991	1	0.756637	8	0.205128	2	0.85514	25	0.515625	21	0.441441	19	0.0746269	10	0.168889	37	0.0360825	19	0.0933333	56	0.0192308	38
AC_0646	Srivilliputhur(SC)	Tamil Nadu	0.875	28	0.893617	48	0.533333	21	0.847826	22	0.681818	46	0.534884	48	0.310345	94	0.26087	82	0.105263	77	0.173913	107	0.0952381	116
AC_0647	Virudhunagar	Tamil Nadu	0.871795	27	0.871795	36	0.625	42	0.921053	59	0.769231	66	0.638889	89	0.277778	82	0.263158	84	0.0967742	66	0.162162	102	0.0606061	90
AC_0648	Paramakudi (SC)	Tamil Nadu	0.972222	90	0.981308	119	0.875	109	0.981132	123	0.913043	109	0.561905	55	0.148148	42	0.186916	47	0.0333333	17	0.0833333	48	0.01	26
AC_0649	Aruppukkottai	Tamil Nadu	0.891892	35	0.888889	46	0.611111	37	0.897059	49	0.787879	71	0.442857	21	0.170213	47	0.285714	94	0.107143	79	0.185714	117	0.0655738	94
AC_0650	Sivakasi	Tamil Nadu	1	119	0.9	51	1	129	1	130	1	130	0.888889	153	0.875	161	0.5	145	0.555556	163	0	1	0.4	165
AC_0651	Rajapalayam	Tamil Nadu	0.809524	13	0.857143	30	0.75	71	0.833333	16	0.8125	78	0.5	36	0.466667	126	0.3125	104	0.352941	146	0.210526	130	0.117647	124
AC_0652	Mudhukulathur	Tamil Nadu	0.974359	98	0.965812	103	0.777778	84	0.965217	101	0.906977	105	0.576577	62	0.229508	64	0.245455	70	0.0879121	57	0.122807	84	0.0291262	55
AC_0653	Sattur	Tamil Nadu	0.947368	63	0.964912	102	0.75	71	0.981132	123	0.96	127	0.685185	105	0.26087	71	0.290909	96	0.0930233	59	0.192982	120	0.0212766	41
AC_0654	Vasudevanallur(SC)	Tamil Nadu	0.973684	95	0.973684	110	0.9	119	0.973684	117	0.941176	121	0.612903	79	0.538462	132	0.25	72	0.294118	138	0.2	123	0.151515	138
AC_0655	Ramanathapuram	Tamil Nadu	0.975	99	0.975	114	0.933333	125	0.948718	79	0.846154	91	0.657895	94	0.315789	95	0.368421	113	0.172414	111	0.230769	134	0.0909091	112
AC_0656	Vilathikulam	Tamil Nadu	0.97619	101	0.963855	100	0.764706	80	0.972222	115	0.943662	122	0.393103	11	0.272727	80	0.121795	16	0.104575	76	0.0490798	19	0.0432099	68
AC_0657	Sankarankovil(SC)	Tamil Nadu	0.986667	113	0.986667	125	0.818182	95	0.969697	108	0.95	126	0.578125	65	0.4375	122	0.185714	45	0.0952381	64	0.111111	73	0.0447761	71
AC_0658	Kovilpatti	Tamil Nadu	1	119	0.983051	122	0.75	71	0.981481	125	0.944444	123	0.363636	9	0.146341	40	0.155172	28	0.02	12	0.101695	67	0	1
AC_0659	Kadayanallur	Tamil Nadu	1	119	1	129	1	129	1	130	1	130	0.736842	118	0.615385	145	0.473684	140	0.230769	125	0.333333	151	0.142857	134
AC_0660	Tenkasi	Tamil Nadu	0.972973	94	0.972973	109	0.928571	124	0.966667	103	0.967742	129	0.678571	104	0.709677	154	0.424242	129	0.344828	145	0.264706	144	0.166667	141
AC_0661	Ottapidaram(SC)	Tamil Nadu	0.964706	85	0.964706	101	0.636364	44	0.948052	78	0.904762	104	0.434211	15	0.283333	85	0.1625	29	0.0821918	54	0.0853659	50	0.0506329	80
AC_0662	Tirunelveli	Tamil Nadu	0.932203	50	0.932203	65	0.736842	70	0.912281	55	0.705882	53	0.438596	16	0.135135	34	0.206897	59	0.0416667	28	0.105263	68	0.0377358	63
AC_0663	Alangulam	Tamil Nadu	0.96	78	0.96	92	0.833333	99	0.95122	82	0.933333	117	0.568182	58	0.441176	123	0.272727	88	0.2	118	0.163265	103	0.0681818	99
AC_0664	Ambasamudram	Tamil Nadu	0.90625	40	0.90625	53	0.444444	14	0.807692	12	0.761905	64	0.333333	6	0.384615	114	0.137931	22	0.137931	93	0.0689655	34	0.1	117
AC_0665	Nanguneri	Tamil Nadu	0.9375	54	0.9375	71	0.703704	59	0.883721	38	0.787234	70	0.423529	14	0.337838	104	0.179775	42	0.16092	104	0.10989	72	0.0795455	107
AC_0666	Thoothukkudi	Tamil Nadu	1	119	1	129	1	129	1	130	1	130	1	164	1	164	0	1	0	1	0	1	0	1
AC_0667	Palayamkottai	Tamil Nadu	1	119	1	129		211	1	130		211	0	1	0	1	0	1	0	1	0	1	0	1
AC_0668	Srivaikuntam	Tamil Nadu	0.972222	90	0.972222	107	0.823529	98	0.95082	81	0.934783	118	0.611111	76	0.603774	143	0.265625	86	0.175439	115	0.173913	107	0.0655738	94
AC_0669	Tiruchendur	Tamil Nadu	1	119	1	129	1	129	1	130	1	130	0.64	90	0.689655	153	0.269231	87	0.40625	153	0.107143	71	0.264706	161
AC_0670	Vilavancode	Tamil Nadu	1	119	1	129	1	129	1	130	1	130	1	164	1	164	0.75	165	0.666667	165	0.5	161	0.333333	162
AC_0671	Padmanabhapuram	Tamil Nadu	0.833333	16	0.75	7	0.555556	25	0.666667	1	0.6	34	0.666667	95	0.6	140	0.5	145	0.4	151	0.25	138	0.181818	144
AC_0672	Kanniyakumari	Tamil Nadu	0.916667	45	0.916667	62	0.666667	49	0.791667	10	0.666667	42	0.75	123	0.538462	132	0.666667	160	0.5	158	0.285714	146	0.25	157
AC_0673	Radhapuram	Tamil Nadu	1	119	1	129	1	129	1	130	1	130	0.954545	162	0.965517	163	0.481481	141	0.5	158	0.307692	150	0.37931	164
AC_0674	Killiyoor	Tamil Nadu	1	119	1	129	1	129	1	130	1	130	1	164	1	164	1	170	1	170	1	174	1	174
AC_0675	Colachel	Tamil Nadu	1	119	1	129	1	129	1	130	1	130	1	164	1	164	1	170	1	170	0.5	161	0.5	167
AC_0676	Nagercoil	Tamil Nadu	1	119	1	129	1	129	1	130	1	130	0.833333	139	0.5	128	1	170	1	170	0.8	171	0.5	167
AC_0677	MEKLIGANJ (SC)	West Bengal	0.696809	3	0.682796	9	0.246575	25	0.697802	12	0.0983607	32	0.174699	17	0	1	0.0883978	21	0	1	0.0457143	22	0	1
AC_0678	MATHABHANGA (SC)	West Bengal	0.911765	56	0.95098	138	0.736842	123	0.95098	132	0.285714	77	0.37234	118	0.0166667	118	0.234043	132	0	1	0.139785	149	0	1
AC_0679	COOCHBEHAR UTTAR (SC)	West Bengal	0.946903	95	0.973451	192	0.869565	185	0.973451	186	0.727273	194	0.441441	153	0.015873	116	0.214286	119	0	1	0.178571	186	0	1
AC_0680	COOCHBEHAR DAKSHIN	West Bengal	0.899083	43	0.908257	84	0.62963	87	0.908257	79	0.444444	115	0.472222	169	0	1	0.345794	219	0	1	0.179245	187	0	1
AC_0681	SITALKUCHI (SC)	West Bengal	0.960784	119	0.927632	103	0.6875	112	0.927632	99	0.214286	69	0.311111	83	0	1	0.206349	111	0	1	0.124031	126	0	1
AC_0682	SITAI (SC)	West Bengal	0.908571	52	0.91954	94	0.588235	78	0.91954	90	0.263158	73	0.33557	99	0.019802	129	0.167742	75	0.00769231	157	0.0760234	56	0	1
AC_0683	DINHATA	West Bengal	1	209	0.975806	197	0.928571	211	0.991803	222	0.666667	174	0.387387	128	0	1	0.209091	117	0	1	0.169811	177	0	1
AC_0684	NATABARI	West Bengal	0.880435	31	0.945055	127	0.827586	161	0.945055	123	0.6875	183	0.305882	77	0.0327869	158	0.227273	126	0.0144928	182	0.157303	167	0.0131579	204
AC_0685	TUFANGANJ	West Bengal	0.902778	46	0.943662	124	0.764706	133	0.944444	122	0.2	61	0.507692	190	0.030303	153	0.308824	196	0	1	0.208955	203	0	1
AC_0686	KUMARGRAM (ST)	West Bengal	0.969697	137	1	226	1	223	1	224	1	224	0.75	247	0.166667	239	0.358974	222	0	1	0.242424	217	0	1
AC_0687	KALCHINI (ST)	West Bengal	0.962264	121	0.962264	162	0.928571	211	0.962264	157	0.866667	218	0.681818	240	0.176471	244	0.395349	230	0.037037	231	0.181818	189	0.027027	234
AC_0688	ALIPURDUARS	West Bengal	1	209	0.983333	212	1	223	1	224	1	224	0.510638	192	0	1	0.326531	205	0	1	0.254902	222	0	1
AC_0689	FALAKATA (SC)	West Bengal	0.970588	139	1	226	1	223	1	224	1	224	0.596774	224	0.0384615	175	0.264706	156	0	1	0.208955	203	0	1
AC_0690	MADARIHAT (ST)	West Bengal	1	209	1	226	1	223	1	224	1	224	0.861111	254	0.375	254	0.608696	253	0.181818	258	0.416667	253	0.125	257
AC_0691	DHUPGURI (SC)	West Bengal	0.97619	159	0.964286	168	0.933333	215	0.975904	195	0.666667	174	0.666667	235	0.166667	239	0.283019	174	0.025641	208	0.133333	139	0	1
AC_0692	MAYNAGURI (SC)	West Bengal	0.964706	130	0.941176	121	0.862069	179	0.952381	134	0.428571	113	0.625	229	0.0869565	219	0.348485	220	0.0227273	204	0.101695	91	0	1
AC_0693	JALPAIGURI (SC)	West Bengal	0.96	115	0.92	95	0.833333	163	0.92	91	0.5	121	0.571429	216	0	1	0.409091	232	0	1	0.35	248	0	1
AC_0694	RAJGANJ (SC)	West Bengal	0.935484	81	0.967742	173	0.916667	207	0.967742	169	0.75	197	0.541667	210	0	1	0.5	244	0	1	0.2	196	0	1
AC_0695	DABGRAM-PHULBARI	West Bengal	1	209	1	226	1	223	1	224	1	224		259		259		260		260		260		260
AC_0696	MAL (ST)	West Bengal	0.979592	170	0.948454	135	0.862069	179	0.958333	148	0.692308	185	0.4	132	0.04	180	0.25974	150	0	1	0.135135	143	0	1
AC_0697	NAGRAKATA (ST)	West Bengal	0.985714	195	0.957143	151	0.8125	155	0.957143	145	0.625	166	0.54	209	0.08	216	0.301887	192	0.0263158	212	0.108696	108	0	1
AC_0698	KALIMPONG	West Bengal	0.903846	47	0.862745	50	0.797297	145	0.854369	39	0.716981	192	0.469388	167	0.257143	251	0.264706	156	0.0853659	250	0.1	88	0.0217391	228
AC_0699	DARJEELING	West Bengal	0.946667	92	0.946667	129	0.918367	209	0.946667	127	0.84	215	0.537313	207	0.354167	253	0.239437	139	0.1	254	0.0933333	81	0.0144928	211
AC_0700	KURSEONG	West Bengal	0.960317	116	0.927419	102	0.890244	196	0.927419	98	0.82	213	0.457627	161	0.189873	246	0.271186	166	0.0947368	253	0.137097	145	0.00925926	193
AC_0701	MATIGARA-NAXALBARI(SC)	West Bengal	0.928571	66	0.848485	40	0.710145	115	0.842105	33	0.603774	160	0.190476	22	0.173554	243	0.140625	59	0.129032	256	0.0461538	23	0.0827068	254
AC_0703	PHANSIDEWA (ST)	West Bengal	0.982857	182	0.833333	32	0.590909	80	0.84	32	0.222222	70	0.218391	30	0.0285714	146	0.131429	50	0.00653595	149	0.0689655	42	0	1
AC_0704	CHOPRA	West Bengal	1	209	0.898438	75	0.657143	96	0.898438	69	0.0714286	26	0.383333	124	0	1	0.168224	77	0	1	0.0841121	67	0	1
AC_0705	ISLAMPUR	West Bengal	0.956522	106	0.955556	145	0.857143	174	0.945652	125	0	1	0.384615	126	0	1	0.195652	102	0	1	0.108696	108	0	1
AC_0706	GOALPOKHAR	West Bengal	0.915493	57	0.880282	66	0.644444	92	0.886525	63	0.448276	117	0.261194	52	0.0294118	149	0.115108	35	0.00806452	159	0.0797101	63	0	1
AC_0707	CHAKULIA	West Bengal	0.930693	73	0.893939	73	0.660377	97	0.899497	70	0.393939	100	0.288136	65	0.0307692	154	0.107692	30	0.00571429	145	0.0812183	65	0.00549451	182
AC_0708	KARANDIGHI	West Bengal	0.934911	79	0.964072	167	0.88	191	0.952663	136	0.619048	165	0.204969	26	0.0229008	137	0.104294	26	0.00680272	154	0.0858896	70	0.00666667	186
AC_0709	HEMTABAD (SC)	West Bengal	0.971014	142	0.951456	139	0.761905	131	0.951456	133	0.545455	145	0.251208	46	0	1	0.135266	56	0	1	0.0917874	77	0	1
AC_0710	KALIAGANJ (SC)	West Bengal	0.946768	93	0.858779	46	0.339286	37	0.858779	42	0.212766	68	0.195021	23	0	1	0.112	32	0	1	0.0980392	86	0	1
AC_0711	RAIGANJ	West Bengal	0.922078	63	0.961039	157	0.842105	169	0.961039	153	0.769231	207	0.213333	29	0.0327869	158	0.0666667	11	0.0277778	214	0.0657895	38	0.0138889	208
AC_0712	ITAHAR	West Bengal	0.894231	41	0.855072	44	0.382979	46	0.859903	45	0.25641	71	0.207729	28	0	1	0.0970874	25	0	1	0.0689655	42	0	1
AC_0713	KUSHMANDI (SC)	West Bengal	0.851528	18	0.780269	21	0.352113	39	0.783784	21	0.127273	43	0.172093	16	0	1	0.105505	27	0	1	0.0566038	30	0	1
AC_0714	KUMARGANJ	West Bengal	0.889241	37	0.748408	18	0.212766	19	0.755627	18	0.025641	11	0.158576	12	0	1	0.106796	29	0	1	0.0488599	27	0	1
AC_0715	BALURGHAT	West Bengal	0.983146	184	0.820225	28	0.228571	20	0.843931	34	0.15625	52	0.21875	31	0	1	0.159722	68	0	1	0.0704225	48	0	1
AC_0716	TAPAN(ST)	West Bengal	0.908805	54	0.782334	22	0.231707	21	0.794872	23	0.0724638	28	0.180617	20	0.00534759	81	0.126437	46	0.00436681	139	0.0622568	34	0.00413223	172
AC_0717	GANGARAMPUR (SC)	West Bengal	0.980488	174	0.789216	23	0.280702	29	0.793103	22	0.0232558	10	0.19774	25	0.00699301	85	0.118919	40	0	1	0.0684211	41	0.00561798	183
AC_0718	HARIRAMPUR	West Bengal	0.860606	22	0.695925	11	0.293233	31	0.69375	11	0.100917	33	0.19573	24	0.00440529	78	0.127517	48	0	1	0.0705128	49	0	1
AC_0719	HABIBPUR (ST)	West Bengal	0.928947	69	0.764075	19	0.31405	33	0.76	19	0.0721649	27	0.156334	11	0.00634921	84	0.0771277	17	0	1	0.0614973	32	0.00284091	166
AC_0720	GAZOLE (SC)	West Bengal	0.978462	167	0.809524	25	0.543307	70	0.796875	24	0.207317	65	0.307692	79	0.0172414	120	0.126935	47	0.00704225	156	0.0732484	53	0.00682594	187
AC_0721	CHANCHAL	West Bengal	0.934066	75	0.873626	59	0.616667	84	0.873626	56	0.206897	64	0.439189	152	0.0348837	167	0.174157	80	0.00675676	151	0.119048	123	0	1
AC_0722	HARISCHANDRAPUR	West Bengal	0.934783	78	0.934783	113	0.860465	178	0.934783	111	0.5	121	0.431818	146	0	1	0.288889	178	0	1	0.144444	156	0	1
AC_0723	MALATIPUR	West Bengal	0.91129	55	0.879032	63	0.744681	125	0.900826	71	0.333333	83	0.530435	206	0	1	0.313559	201	0	1	0.194915	194	0	1
AC_0724	RATUA	West Bengal	0.90566	48	0.904762	80	0.816327	156	0.904762	75	0.375	96	0.443299	154	0	1	0.295918	187	0	1	0.208333	202	0	1
AC_0725	MANIKCHAK	West Bengal	0.870588	27	0.940476	120	0.8	146	0.929412	102	0.538462	142	0.475	171	0.0232558	139	0.329268	207	0	1	0.156627	166	0	1
AC_0726	MALDAHA (SC)	West Bengal	0.981651	178	0.833333	32	0.578947	75	0.849057	35	0.157895	53	0.423729	142	0.0285714	146	0.164835	74	0.012987	181	0.0777778	60	0	1
AC_0727	ENGLISH BAZAR	West Bengal	0.917647	59	0.864198	52	0.9	197	0.921053	92	0.538462	142	0.528302	203	0.0384615	175	0.3	190	0	1	0.107143	103	0	1
AC_0728	MOTHABARI	West Bengal	1	209	0.942857	122	0.888889	193	0.942857	119	0.777778	208	0.515152	196	0.0588235	202	0.4375	237	0.0526316	242	0.34375	246	0.0454545	247
AC_0729	SUJAPUR	West Bengal	0.861111	23	1	226	1	223	0.971429	178	0.916667	222	0.583333	221	0.166667	239	0.371429	225	0	1	0.2	196	0	1
AC_0730	BAISNABNAGAR	West Bengal	0.980392	173	0.9	78	0.9	197	0.918367	88	0.6	154	0.541667	210	0	1	0.354167	221	0	1	0.270833	228	0	1
AC_0731	FARAKKA	West Bengal	0.896552	42	0.824561	30	0.666667	98	0.87037	54	0.416667	109	0.432432	147	0.0454545	186	0.297297	188	0.037037	231	0.3	239	0.0344828	241
AC_0732	SAMSERGANJ	West Bengal	1	209	1	226	1	223	1	224		251	0.529412	204	0	1	0.263158	154	0	1	0.2	196	0	1
AC_0733	SUTI	West Bengal	0.980769	176	0.961538	158	0.8	146	0.961538	155	0.5	121	0.486486	179	0.05	192	0.173913	79	0	1	0.152174	158	0	1
AC_0734	JANGIPUR	West Bengal	0.973684	148	0.947368	130	0.842105	169	0.96	150	0.625	166	0.30137	74	0.0192308	127	0.197368	105	0	1	0.109589	110	0	1
AC_0735	RAGHUNATHGANJ	West Bengal	0.947368	96	0.894737	74	0.75	126	0.918919	89	0.4	102	0.709677	242	0	1	0.228571	128	0	1	0.212121	207	0	1
AC_0736	SAGARDIGHI	West Bengal	0.959064	114	0.882353	68	0.40625	53	0.887574	64	0.208333	66	0.446154	156	0.0769231	213	0.213235	118	0.00925926	163	0.128378	131	0.0152672	212
AC_0737	LALGOLA	West Bengal	0.975904	158	0.843373	38	0.653846	95	0.886076	62	0.526316	141	0.576271	217	0.107143	227	0.315789	202	0	1	0.333333	243	0	1
AC_0738	BHAGABANGOLA	West Bengal	0.958333	111	0.89916	76	0.7	113	0.922414	93	0.5	121	0.372727	120	0.0921053	223	0.205357	109	0.0111111	172	0.0900901	74	0	1
AC_0739	RANINAGAR	West Bengal	0.988764	200	0.921348	96	0.769231	134	0.964706	166	0.5	121	0.56338	215	0.0882353	222	0.291667	182	0	1	0.138889	148	0	1
AC_0740	MURSHIDABAD	West Bengal	0.863309	24	0.805755	24	0.25	26	0.805755	25	0.0689655	25	0.251908	47	0	1	0.167939	76	0	1	0.130769	134	0	1
AC_0741	NABAGRAM (SC)	West Bengal	0.957143	109	0.971429	186	0.769231	134	0.978417	201	0.625	166	0.525424	200	0	1	0.23622	136	0	1	0.142857	151	0	1
AC_0742	KHARGRAM (SC)	West Bengal	0.992126	205	0.96063	156	0.772727	138	0.96063	151	0.666667	174	0.486239	178	0.0344828	166	0.303571	193	0.0126582	180	0.142857	151	0	1
AC_0743	BURWAN (SC)	West Bengal	0.985401	192	0.956204	148	0.666667	98	0.956204	144	0.4	102	0.367521	113	0.0133333	105	0.174603	81	0.0188679	191	0.115702	118	0	1
AC_0744	KANDI	West Bengal	0.982301	180	0.973451	192	0.8	146	0.973451	186	0.571429	151	0.419048	139	0.031746	155	0.132075	52	0.0107527	168	0.0873786	72	0.0105263	197
AC_0745	BHARATPUR	West Bengal	0.929293	71	0.969697	178	0.846154	172	0.979592	205	0	1	0.520833	199	0	1	0.27551	169	0	1	0.142857	151	0	1
AC_0746	REJINAGAR	West Bengal	0.95	100	0.962025	160	0.888889	193	0.95	131	0.636364	172	0.657895	233	0.103448	225	0.342105	217	0	1	0.168831	175	0	1
AC_0747	BELDANGA	West Bengal	0.984375	189	0.9375	117	0.733333	122	0.9375	113	0.5	121	0.756757	249	0.25	249	0.306122	194	0	1	0.16	170	0	1
AC_0748	BAHARAMPUR	West Bengal	1	209	0.972973	191	0.875	186	0.972973	184	0.666667	174	0.772727	251	0	1	0.44	238	0	1	0.111111	111	0	1
AC_0749	HARIHARPARA	West Bengal	0.974359	153	0.948718	136	0.833333	163	0.973684	188	0.6	154	0.655738	232	0.0869565	219	0.338462	215	0	1	0.287879	235	0	1
AC_0750	NAODA	West Bengal	0.978723	168	1	226	1	223	1	224	1	224	0.813953	253	0.2	247	0.534884	250	0.047619	240	0.386364	250	0	1
AC_0751	DOMKAL	West Bengal	0.960526	118	0.947368	130	0.777778	139	0.947368	128	0.6	154	0.57971	220	0.09375	224	0.441176	240	0.025641	208	0.28125	233	0.0212766	227
AC_0752	JALANGI	West Bengal	0.976744	162	0.953488	142	0.9	197	0.97619	197	0.5	121	0.78125	252	0.3	252	0.515152	248	0	1	0.40625	252	0	1
AC_0753	KARIMPUR	West Bengal	0.956522	106	0.923913	99	0.538462	68	0.934066	110	0.4	102	0.45977	162	0.0408163	182	0.227273	126	0	1	0.179775	188	0	1
AC_0754	TEHATTA	West Bengal	0.988506	199	0.931034	109	0.647059	93	0.931034	105	0.454545	119	0.529412	204	0.047619	188	0.297619	189	0.0327869	225	0.219512	209	0.030303	239
AC_0755	PALASHIPARA	West Bengal	0.951613	104	0.967742	173	0.833333	163	0.967742	169	0.75	197	0.59322	222	0.04	180	0.393443	229	0	1	0.295082	238	0.0227273	231
AC_0756	KALIGANJ	West Bengal	0.934211	76	0.907895	83	0.583333	76	0.932432	107	0.545455	145	0.607843	227	0.130435	236	0.333333	208	0.0322581	223	0.306122	241	0.0285714	235
AC_0757	NAKASHIPARA	West Bengal	0.943396	89	0.95283	140	0.555556	72	0.961905	156	0.555556	148	0.47619	172	0	1	0.26087	152	0.0144928	182	0.175824	182	0.0131579	204
AC_0758	CHAPRA	West Bengal	1	209	1	226	1	223	1	224	1	224	0.513514	195	0.0526316	195	0.253333	144	0.0508475	241	0.256757	223	0.0350877	243
AC_0759	KRISHNANAGAR UTTAR	West Bengal	0.944444	90	0.972222	190	0.666667	98	0.972222	183	0.5	121	0.484848	177	0	1	0.290323	181	0.0434783	237	0.2	196	0.0666667	251
AC_0760	NABADWIP	West Bengal	0.97619	159	0.928571	104	0.666667	98	0.928571	100	0.4	102	0.35	107	0.037037	172	0.179487	89	0.030303	218	0.131579	136	0.0294118	236
AC_0761	KRISHNANAGAR DAKSHIN	West Bengal	0.975309	156	0.962963	164	0.769231	134	0.962963	160	0.75	197	0.527778	202	0.0810811	217	0.216216	121	0.0333333	227	0.186667	193	0.046875	248
AC_0762	SANTIPUR	West Bengal	1	209	0.944444	126	0.666667	98	0.971429	178	0.666667	174	0.4375	151	0.0526316	195	0.193548	101	0	1	0.133333	139	0.037037	244
AC_0763	RANAGHAT UTTAR PASCHIM	West Bengal	0.976744	162	0.953488	142	0.714286	116	0.953488	138	0.333333	83	0.342105	101	0.107143	227	0.179487	89	0	1	0.108108	107	0	1
AC_0764	KRISHNAGANJ (SC)	West Bengal	0.960396	117	0.97	179	0.818182	157	0.97	173	0.4	102	0.482759	176	0	1	0.306818	195	0	1	0.294118	237	0	1
AC_0765	RANAGHAT UTTAR PURBA(SC)	West Bengal	0.95	100	0.949495	137	0.761905	131	0.94	115	0.5	121	0.463158	165	0.0555556	199	0.3125	199	0.0149254	184	0.239583	216	0.0135135	207
AC_0766	RANAGHAT DAKSHIN (SC)	West Bengal	1	209	0.943662	124	0.555556	72	0.943662	121	0.5	121	0.390625	130	0.113636	233	0.26087	152	0.0192308	193	0.102941	97	0.016129	216
AC_0767	CHAKDAHA	West Bengal	0.974684	154	0.962025	160	0.8	146	0.974359	189	0.6	154	0.510204	191	0	1	0.278689	171	0.0222222	202	0.222222	211	0.02	226
AC_0768	KALYANI (SC)	West Bengal	1	209	0.909091	85	0.857143	174	0.952381	134	0.714286	188	0.666667	235	0.25	249	0.28125	172	0	1	0.125	127	0	1
AC_0769	HARINGHATA (SC)	West Bengal	0.958333	111	0.96875	177	0.769231	134	0.96875	172	0.4	102	0.258427	50	0.0294118	149	0.204545	107	0	1	0.131868	137	0	1
AC_0770	BAGDA (SC)	West Bengal	1	209	0.977099	200	0.916667	207	0.984615	210	0.666667	174	0.5	183	0	1	0.408696	231	0.0285714	216	0.280374	232	0	1
AC_0771	BANGAON UTTAR (SC)	West Bengal	0.985075	191	1	226	1	223	1	224		252	0.723404	244	0.0714286	209	0.5	244	0	1	0.395833	251	0	1
AC_0772	BANGAON DAKSHIN (SC)	West Bengal	0.990741	203	1	226	1	223	1	224	1	224	0.602564	226	0.0606061	206	0.47619	243	0	1	0.344444	247	0	1
AC_0773	GAIGHATA (SC)	West Bengal	1	209	1	226	1	223	1	224		253	0.546875	212	0.0333333	161	0.409091	232	0	1	0.276923	231	0	1
AC_0774	SWARUPNAGAR	West Bengal	0.987013	196	0.987013	217	0.9	197	0.987013	214	0.75	197	0.59375	223	0.037037	172	0.530303	249	0	1	0.424242	254	0	1
AC_0775	BADURIA	West Bengal	0.964286	127	0.97619	198	0.866667	183	0.97619	197	0.6	154	0.4875	180	0.0465116	187	0.256098	148	0	1	0.17284	180	0	1
AC_0776	HABRA	West Bengal	1	209	1	226	1	223	1	224	1	224	0.470588	168	0.0526316	195	0.323529	204	0	1	0.181818	189	0	1
AC_0777	ASHOKNAGAR	West Bengal	1	209	0.971429	186	0.857143	174	0.971429	178	0.333333	83	0.369565	115	0.0333333	161	0.181818	92	0	1	0.119403	124	0	1
AC_0778	AMDANGA	West Bengal	0.989796	201	0.979381	205	0.928571	211	0.979381	204	0.333333	83	0.516129	197	0	1	0.229885	129	0	1	0.2	196	0	1
AC_0780	NAIHATI	West Bengal	1	209	1	226	1	223	1	224	1	224	0.5	183	0	1	0.333333	208	0	1	0.153846	161	0.0833333	255
AC_0782	JAGATDAL	West Bengal	0.952381	105	0.904762	80	0.75	126	0.904762	75	0.5	121	0.526316	201	0	1	0.333333	208	0	1	0.176471	183	0	1
AC_0785	KHARDAHA	West Bengal	1	209	1	226	1	223	1	224	1	224	0.307692	79	0	1	0.230769	130	0	1	0.166667	173	0.0909091	256
AC_0787	PANIHATI	West Bengal	1	209	1	226	1	223	1	224		254	0.5	183	0	1	0.5	244	0	1	0	1	0	1
AC_0791	RAJARHAT NEW TOWN	West Bengal	1	209	0.964286	168	0.923077	210	0.964286	164	0.75	197	0.5	183	0.166667	239	0.269231	164	0	1	0.26087	224	0	1
AC_0794	MADHYAMGRAM	West Bengal	0.892857	39	0.982143	210	0.9	197	0.982143	208	0.75	197	0.351852	108	0	1	0.178571	88	0	1	0.132075	138	0	1
AC_0795	BARASAT	West Bengal	1	209	0.857143	45	0	1	0.857143	40	0	1	0.5	183	0	1	0	1	0	1	0	1	0	1
AC_0796	DEGANGA	West Bengal	1	209	1	226	1	223	1	224	1	224	0.55814	214	0.025641	143	0.363636	223	0.0576923	244	0.269231	227	0.05	249
AC_0797	HAROA	West Bengal	1	209	0.957627	153	0.8	146	0.941667	117	0.416667	109	0.453608	160	0.0185185	123	0.237624	137	0	1	0.17	178	0	1
AC_0798	MINAKHAN (SC)	West Bengal	0.928571	66	0.8125	26	0.411765	54	0.81982	27	0.047619	19	0.37234	118	0.0327869	158	0.17757	87	0	1	0.130841	135	0	1
AC_0799	SANDESHKHALI (ST)	West Bengal	1	209	0.98	208	0.933333	215	0.98	207	0.833333	214	0.714286	243	0.0769231	213	0.595745	252	0	1	0.363636	249	0.0344828	241
AC_0800	BASIRHAT DAKSHIN	West Bengal	1	209	0.985075	214	1	223	1	224	1	224	0.328125	94	0.0227273	136	0.253968	146	0	1	0.112903	114	0	1
AC_0801	BASIRHAT UTTAR	West Bengal	0.982609	181	0.95614	146	0.8	146	0.95614	142	0.642857	173	0.275	57	0.0491803	191	0.19	100	0.0121951	178	0.159574	169	0.0125	202
AC_0802	HINGALGANJ (SC)	West Bengal	0.971831	145	0.915493	88	0.647059	93	0.915493	85	0.142857	49	0.578125	218	0	1	0.537313	251	0	1	0.30303	240	0	1
AC_0803	GOSABA (SC)	West Bengal	0.979592	170	1	226	1	223	1	224	1	224	0.904762	256	0	1	0.767442	258	0.0909091	251	0.46875	256	0	1
AC_0804	BASANTI (SC)	West Bengal	1	209	0.985714	216	0.966667	221	0.985714	213	0.956522	223	0.727273	245	0.423077	255	0.311475	197	0.16	257	0.220339	210	0.08	253
AC_0805	KULTALI (SC)	West Bengal	0.886792	34	0.980769	209	0.777778	139	0.962264	157	0.333333	83	0.62	228	0.05	192	0.384615	227	0.030303	218	0.27451	229	0.0512821	250
AC_0806	PATHARPRATIMA	West Bengal	0.988095	198	1	226	1	223	1	224	1	224	0.771429	250	0.111111	230	0.5	244	0.025641	208	0.319444	242	0	1
AC_0807	KAKDWIP	West Bengal	1	209	1	226	1	223	1	224	1	224	0.930233	258	0.5	256	0.829268	259	0.125	255	0.666667	259	0	1
AC_0808	SAGAR	West Bengal	0.966102	132	1	226	1	223	1	224	1	224	0.914894	257	0.636364	258	0.711111	256	0.1875	259	0.555556	257	0.130435	258
AC_0809	KULPI	West Bengal	0.833333	11	0.899408	77	0.540541	69	0.894118	67	0.5	121	0.238994	41	0.0396825	179	0.168675	78	0.028169	215	0.101911	92	0.013986	210
AC_0810	RAIDIGHI	West Bengal	0.956522	106	0.970149	180	0.866667	183	0.955882	141	0.7	186	0.734694	246	0.1875	245	0.457627	242	0.030303	218	0.340426	245	0	1
AC_0811	MANDIRBAZAR (SC)	West Bengal	0.968354	135	0.916667	90	0.723404	120	0.916667	87	0.35	92	0.433962	149	0.047619	188	0.237762	138	0.0603448	245	0.141844	150	0.0241935	233
AC_0812	JAYNAGAR (SC)	West Bengal	1	209	0.934783	113	0.636364	89	0.914894	84	0.5	121	0.424242	143	0.05	192	0.234043	132	0	1	0.155556	164	0	1
AC_0813	BARUIPUR PURBA(SC)	West Bengal	0.967391	133	0.945055	127	0.821429	159	0.945055	123	0.6875	183	0.365854	111	0.037037	172	0.258824	149	0.0307692	222	0.174419	181	0.0138889	208
AC_0814	CANNING PASCHIM(SC)	West Bengal	1	209	0.963636	166	0.875	186	0.963636	163	0.714286	188	0.5	183	0.0434783	184	0.288889	178	0	1	0.186047	192	0	1
AC_0815	CANNING PURBA	West Bengal	0.983607	186	0.933333	110	0.709677	114	0.92562	95	0.307692	80	0.419643	140	0.0151515	112	0.243478	141	0	1	0.113043	115	0	1
AC_0816	BARUIPUR PASCHIM	West Bengal	1	209	1	226	1	223	1	224	1	224	0.46	163	0.0357143	169	0.196721	104	0.02	195	0.126984	130	0.0178571	223
AC_0817	MAGRAHAT PURBA(SC)	West Bengal	0.963415	125	0.975309	196	0.931034	214	0.975309	194	0.5	121	0.324675	91	0	1	0.24359	142	0.0166667	188	0.155844	165	0	1
AC_0818	MAGRAHAT PASCHIM	West Bengal	1	209	0.987013	217	0.944444	218	0.987013	214	0.75	197	0.387097	127	0	1	0.294118	184	0.0204082	197	0.169231	176	0.0181818	224
AC_0819	DIAMOND HARBOUR	West Bengal	0.964029	126	0.971223	184	0.878788	190	0.971223	176	0.5	121	0.347107	105	0	1	0.268293	162	0.010989	171	0.102564	94	0	1
AC_0820	FALTA	West Bengal	0.939189	87	0.965986	171	0.791667	144	0.965986	167	0.545455	145	0.343066	104	0.0217391	134	0.268116	161	0.00980392	164	0.117647	121	0	1
AC_0821	SATGACHHIA	West Bengal	1	209	0.978723	204	0.913043	206	0.978723	203	0.75	197	0.518519	198	0.103448	225	0.343284	218	0.0434783	237	0.215686	208	0.0697674	252
AC_0822	BISHNUPUR (SC)	West Bengal	1	209	0.978261	202	0.9	197	0.978261	200	0.846154	216	0.637931	230	0.0869565	219	0.415385	235	0.0731707	247	0.25	219	0.0377358	245
AC_0823	SONARPUR DAKSHIN	West Bengal	0.976744	162	0.97619	198	0.875	186	0.97619	197	0.8	210	0.481481	174	0.125	234	0.162162	73	0.0606061	246	0.102564	94	0	1
AC_0824	BHANGAR	West Bengal	1	209	0.987805	221	0.967742	222	0.987805	218	0.9	220	0.578125	218	0.15625	238	0.295082	186	0.0444444	239	0.246154	218	0.0392157	246
AC_0825	KASBA	West Bengal	1	209	0.833333	32	0.5	62	0.833333	30	0	1	0.333333	95	0	1	0	1	0	1	0	1	0	1
AC_0827	SONARPUR UTTAR	West Bengal	1	209	0.958333	155	0.833333	163	0.958333	148	0.5	121	0.6	225	0	1	0.157895	66	0	1	0.210526	205	0	1
AC_0829	BEHALA PURBA	West Bengal	1	209	1	226	1	223	1	224	1	224	0	1	0.2	247	0	1	0.0909091	251	0	1	0	1
AC_0830	BEHALA PASCHIM	West Bengal	1	209	1	226	1	223	1	224	1	224	0.666667	235	0.5	256	0.666667	255	0	1	0	1	0	1
AC_0831	MAHESHTALA	West Bengal	1	209	1	226	1	223	1	224		255	0.5	183	0	1	0.333333	208	0	1	0.333333	243	0	1
AC_0832	BUDGE BUDGE	West Bengal	1	209	0.928571	104	0.666667	98	0.928571	100	0.75	197	0.666667	235	0	1	0.428571	236	0.0769231	248	0.25	219	0	1
AC_0849	HOWRAH DAKSHIN	West Bengal		262		262		258		262		256		260		260		261		261		261		261
AC_0850	SANKRAIL (SC)	West Bengal	1	209	0.923077	98	0.666667	98	0.923077	94	0	1	0.375	121	0	1	0	1	0	1	0	1	0	1
AC_0851	PANCHLA	West Bengal	1	209	1	226	1	223	1	224	1	224	0.434783	150	0.0714286	209	0.44	238	0	1	0.291667	236	0	1
AC_0852	ULUBERIA PURBA	West Bengal	1	209	1	226		259	1	224		257	0.75	247	0	1	0.333333	208	0	1	0.25	219	0	1
AC_0853	ULUBERIA UTTAR (SC)	West Bengal	0.934426	77	0.967213	172	0.714286	116	0.967213	168	0.666667	174	0.410714	134	0.0571429	201	0.333333	208	0.025641	208	0.267857	226	0.0238095	232
AC_0854	ULUBERIA DAKSHIN	West Bengal	0.969697	137	0.979798	207	0.909091	205	0.979798	206	0.333333	83	0.512821	194	0	1	0.3125	199	0.0149254	184	0.274725	230	0	1
AC_0855	SHYAMPUR	West Bengal	0.961905	120	0.990476	223	0.947368	219	0.990476	219	0.888889	219	0.480392	173	0	1	0.264706	156	0	1	0.19802	195	0	1
AC_0856	BAGNAN	West Bengal	0.984615	190	1	226	1	223	1	224	1	224	0.659574	234	0	1	0.612245	254	0	1	0.46	255	0	1
AC_0857	AMTA	West Bengal	0.975309	156	0.987654	220	0.933333	215	0.987654	217	0	1	0.553846	213	0.0333333	161	0.413333	234	0.0222222	202	0.226667	213	0	1
AC_0858	UDAYNARAYANPUR	West Bengal	0.970588	139	0.970588	182	0.842105	169	0.970588	174	0.625	166	0.467391	166	0	1	0.340909	216	0	1	0.176471	183	0	1
AC_0859	JAGATBALLAVPUR	West Bengal	0.985507	193	1	226	1	223	1	224		258	0.368421	114	0	1	0.234375	135	0.02	195	0.142857	151	0	1
AC_0860	DOMJUR	West Bengal	1	209	1	226	1	223	1	224	1	224	0.181818	21	0	1	0.0666667	11	0	1	0	1	0	1
AC_0862	SREERAMPUR	West Bengal	1	209	1	226	1	223	1	224	1	224	0.333333	95	0	1	0.222222	123	0	1	0.111111	111	0	1
AC_0863	CHAMPDANI	West Bengal	1	209	1	226		260	1	224		259	0.333333	95	0	1	0.333333	208	0	1	0	1	0	1
AC_0864	SINGUR	West Bengal	0.975	155	0.935897	115	0.666667	98	0.9125	81	0.3	79	0.339286	100	0.075	212	0.283582	175	0.0204082	197	0.136364	144	0.0172414	220
AC_0865	CHANDANNAGAR	West Bengal	0.5	1	0	1	0	1	0	1	0	1		261		261	0	1	0	1	0	1	0	1
AC_0866	CHUNCHURA	West Bengal	0.962264	121	0.849057	42	0.5	62	0.849057	35	0.111111	35	0.695652	241	0.125	234	0.26	151	0.0263158	212	0.153846	161	0.0294118	236
AC_0867	BALAGARH (SC)	West Bengal	0.95092	103	0.91358	87	0.481481	59	0.907975	78	0.117647	38	0.295652	69	0	1	0.176056	83	0	1	0.116438	120	0	1
AC_0868	PANDUA	West Bengal	0.979592	170	0.92517	101	0.666667	98	0.931507	106	0.565217	150	0.308943	82	0.0340909	164	0.24031	140	0.029703	217	0.096	84	0.0173913	221
AC_0869	SAPTAGRAM	West Bengal	0.978723	168	0.840426	36	0.6	82	0.929412	102	0.538462	142	0.414634	136	0.111111	230	0.293103	183	0.0238095	205	0.163265	172	0	1
AC_0870	CHANDITALA	West Bengal	0.962963	123	0.962963	164	0.888889	193	0.962963	160	0.5	121	0.259259	51	0	1	0.148148	63	0	1	0.0740741	54	0	1
AC_0871	JANGIPARA	West Bengal	0.987879	197	0.933333	110	0.576923	74	0.933333	108	0.421053	111	0.319728	89	0.00990099	90	0.208861	116	0.015748	187	0.134228	141	0	1
AC_0872	HARIPAL	West Bengal	0.971429	144	0.937143	116	0.62963	87	0.942529	118	0.583333	152	0.387931	129	0	1	0.207143	113	0.00892857	161	0.17037	179	0.0175439	222
AC_0873	DHANEKHALI(SC)	West Bengal	0.983402	185	0.866109	55	0.368421	43	0.892241	65	0.137931	48	0.427586	144	0.0348837	167	0.222222	123	0.00675676	151	0.115607	117	0.00649351	185
AC_0874	TARAKESWAR	West Bengal	0.984127	187	0.984127	213	0.857143	174	0.984127	209	0.846154	216	0.3125	85	0.0253165	142	0.207207	114	0.032967	226	0.105263	102	0.00970874	195
AC_0875	PURSURAH	West Bengal	0.985507	193	1	226	1	223	1	224	1	224	0.670455	239	0.0645161	208	0.378947	226	0	1	0.2625	225	0	1
AC_0876	ARAMBAG (SC)	West Bengal	1	209	0.956522	149	0.8	146	0.990991	220	0.8	210	0.87234	255	0.142857	237	0.717949	257	0.0833333	249	0.625	258	0.142857	259
AC_0877	GOGHAT (SC)	West Bengal	0.980676	175	0.922705	97	0.516129	65	0.927184	97	0.210526	67	0.379679	123	0.00854701	87	0.251282	143	0.00680272	154	0.126316	128	0.00598802	184
AC_0878	KHANAKUL	West Bengal	0.936842	83	0.989474	222	1	223	1	224	1	224	0.512195	193	0.047619	188	0.388889	228	0	1	0.2375	215	0	1
AC_0879	TAMLUK	West Bengal	0.983051	183	0.957265	152	0.827586	161	0.957265	146	0.615385	161	0.416667	138	0	1	0.266667	159	0	1	0.161905	171	0	1
AC_0880	PANSKURA PURBA	West Bengal	0.932039	74	0.970874	183	0.9	197	0.970874	175	0.8125	212	0.333333	95	0.0588235	202	0.206186	110	0.0253165	207	0.168421	174	0.0125	202
AC_0881	PANSKURA PASCHIM	West Bengal	0.90708	50	0.933628	112	0.625	85	0.933628	109	0.318182	81	0.255814	48	0.0123457	101	0.161137	72	0.0111732	174	0.113208	116	0.00529101	179
AC_0882	MOYNA	West Bengal	0.958678	113	0.975207	195	0.833333	163	0.975207	193	0.625	166	0.449153	158	0.0151515	112	0.284483	176	0	1	0.2	196	0	1
AC_0883	NANDAKUMAR	West Bengal	0.984127	187	0.992063	225	0.965517	220	0.992063	223	0.9	220	0.487603	181	0.0746269	211	0.311475	197	0	1	0.211382	206	0	1
AC_0884	MAHISADAL	West Bengal	0.971963	146	0.971698	189	0.863636	182	0.971698	182	0.727273	194	0.648352	231	0.111111	230	0.448276	241	0.04	234	0.283951	234	0.0169492	219
AC_0885	HALDIA (SC)	West Bengal	1	209	0.930556	108	0.642857	91	0.930556	104	0.444444	115	0.32	90	0.0810811	217	0.1875	96	0.0188679	191	0.0757576	55	0.016129	216
AC_0886	NANDIGRAM	West Bengal	0.938931	86	0.961538	158	0.727273	121	0.954198	139	0.625	166	0.482456	175	0.078125	215	0.264463	155	0.0430108	236	0.176991	185	0.03125	240
AC_0887	CHANDIPUR	West Bengal	0.851852	19	0.869767	58	0.525424	66	0.865741	52	0.462963	120	0.294686	68	0.0201342	131	0.208738	115	0.0121212	177	0.107317	105	0.00543478	181
AC_0888	PATASHPUR	West Bengal	0.973799	151	0.916667	90	0.512195	64	0.912664	83	0.333333	83	0.302326	75	0.0243902	140	0.184211	94	0.0251572	206	0.0842105	68	0	1
AC_0889	KANTHI UTTAR	West Bengal	0.833856	12	0.860317	48	0.383562	47	0.852201	38	0.0408163	18	0.244755	42	0.00460829	79	0.119601	41	0	1	0.0847458	69	0	1
AC_0890	BHAGABANPUR	West Bengal	0.940959	88	0.862963	51	0.396825	52	0.859779	43	0.366667	94	0.312195	84	0.013986	110	0.201646	106	0	1	0.11588	119	0	1
AC_0891	KHEJURI (SC)	West Bengal	0.835821	13	0.955224	144	0.807692	154	0.962406	159	0.615385	161	0.451923	159	0.109375	229	0.321101	203	0.038961	233	0.153153	160	0	1
AC_0892	KANTHI DAKSHIN	West Bengal	0.767918	5	0.813793	27	0.393258	51	0.810997	26	0.126984	42	0.306011	78	0	1	0.122363	42	0	1	0.0669291	40	0	1
AC_0893	RAMNAGAR	West Bengal	0.90708	50	0.821101	29	0.590361	79	0.830275	29	0.288462	78	0.281553	60	0.0326797	157	0.183575	93	0.00588235	147	0.100962	90	0	1
AC_0894	EGRA	West Bengal	0.857143	20	0.887387	70	0.675325	109	0.879464	60	0.27027	75	0.352381	109	0.0144928	111	0.214953	120	0.0117647	176	0.111111	111	0.00518135	178
AC_0895	DANTAN	West Bengal	0.876404	29	0.879245	65	0.492063	60	0.876404	58	0.153846	51	0.22179	33	0.00990099	90	0.152672	64	0	1	0.0727969	51	0	1
AC_0896	NAYAGRAM (ST)	West Bengal	0.869245	26	0.715094	13	0.115854	7	0.720974	15	0.0387097	16	0.178484	19	0.0117647	96	0.0821355	19	0.00223214	130	0.027027	15	0.0019802	164
AC_0897	GOPIBALLAVPUR	West Bengal	0.659292	2	0.679104	8	0.138776	9	0.681614	8	0.0818966	30	0.126365	6	0.0175439	121	0.069697	13	0.00807754	160	0.0287879	17	0.00311042	167
AC_0898	JHARGRAM	West Bengal	0.723906	4	0.572174	2	0.114391	6	0.572174	3	0.027668	13	0.101266	4	0.006	82	0.0383275	8	0	1	0.019469	13	0	1
AC_0899	KESHIARY (ST)	West Bengal	0.88724	35	0.697531	12	0.246032	24	0.693252	10	0.0654206	23	0.166102	14	0.0120482	100	0.0795107	18	0.00331126	134	0.0377358	21	0	1
AC_0900	KHARAGPUR SADAR	West Bengal	1	209	0.666667	7	0	1	0.666667	7	0	1	0.25	44	0	1	0	1	0	1	0	1	0	1
AC_0901	NARAYANGARH	West Bengal	0.779698	7	0.733333	16	0.198675	18	0.722101	16	0.0661765	24	0.162679	13	0.00849858	86	0.10643	28	0.00247525	131	0.0475059	25	0.00496278	176
AC_0902	SABANG	West Bengal	0.894161	40	0.911111	86	0.586207	77	0.904412	74	0.395349	101	0.228682	36	0.0292683	148	0.187266	95	0.0180995	190	0.0792453	62	0.00813008	190
AC_0903	PINGLA	West Bengal	0.949495	99	0.662304	5	0.196319	17	0.658854	5	0.13245	46	0.177049	18	0.011811	98	0.118132	37	0.00310559	133	0.0498615	29	0	1
AC_0904	KHARAGPUR	West Bengal	0.777397	6	0.665517	6	0.190083	15	0.66323	6	0.029703	14	0.141791	9	0.00862069	88	0.088968	22	0.00389105	136	0.0488722	28	0.00784314	189
AC_0905	DEBRA	West Bengal	0.811983	9	0.732759	15	0.25	26	0.7173	14	0.0359712	15	0.12761	7	0.00529101	80	0.0954447	24	0.00477327	142	0.0287611	16	0	1
AC_0906	DASPUR	West Bengal	0.964286	127	0.979487	206	0.862069	179	0.97449	191	0.722222	193	0.377358	122	0.0294118	149	0.282209	173	0.0564516	243	0.137255	146	0.0294118	236
AC_0907	GHATAL (SC)	West Bengal	0.918129	60	0.94012	119	0.590909	80	0.94012	116	0.615385	161	0.261745	53	0.0598291	204	0.230769	130	0.04	234	0.0967742	85	0.0070922	188
AC_0908	CHANDRAKONA (SC)	West Bengal	0.916667	58	0.877395	62	0.47541	57	0.870722	55	0.105263	34	0.299517	72	0.0136054	108	0.204918	108	0.0102041	166	0.0927419	78	0.0131579	204
AC_0909	GARBETA	West Bengal	0.859485	21	0.744019	17	0.148438	10	0.736967	17	0.0598291	21	0.144279	10	0	1	0.0736342	16	0	1	0.0311751	18	0	1
AC_0910	SALBONI	West Bengal	0.828402	10	0.716	14	0.191011	16	0.713147	13	0.157895	53	0.129237	8	0.0120192	99	0.0940695	23	0.00672646	150	0.0342612	20	0.00221239	165
AC_0911	KESHPUR (SC)	West Bengal	0.881443	32	0.586207	3	0.0588235	4	0.569665	2	0.0798479	29	0.171171	15	0.0186667	126	0.0876565	20	0.015444	186	0.0466418	24	0.0154143	214
AC_0912	MEDINIPUR	West Bengal	0.86423	25	0.592287	4	0.121387	8	0.584239	4	0.12069	39	0.0920245	3	0.0133333	105	0.0520548	9	0.00574713	146	0.0327869	19	0.0111732	199
AC_0913	BINPUR (ST)	West Bengal	0.809595	8	0.6851	10	0.1	5	0.681957	9	0.0502283	20	0.119231	5	0.0107991	94	0.0547731	10	0.00165289	129	0.0209677	14	0.00164474	163
AC_0914	BANDWAN (ST)	West Bengal	0.929032	70	0.939655	118	0.625	85	0.939655	114	0.45098	118	0.287841	64	0.0204778	132	0.115124	36	0.0125945	179	0.0636364	35	0.0119904	201
AC_0915	BALARAMPUR	West Bengal	0.946809	94	0.962567	163	0.837209	168	0.957447	147	0.714286	188	0.447205	157	0.0326087	156	0.1875	96	0.0337838	228	0.104046	100	0.0189873	225
AC_0916	BAGHMUNDI	West Bengal	0.887719	36	0.903915	79	0.638889	90	0.903915	73	0.425532	112	0.276151	59	0.0170455	119	0.130435	49	0	1	0.0932836	80	0	1
AC_0917	JOYPUR	West Bengal	0.929889	72	0.929368	106	0.75	126	0.925926	96	0.677419	182	0.235294	38	0.0342857	165	0.111554	31	0.0304348	221	0.0653061	37	0.00434783	173
AC_0918	PURULIA	West Bengal	0.906475	49	0.971223	184	0.777778	139	0.971223	176	0.75	197	0.247788	43	0.0229885	138	0.15625	65	0.00917431	162	0.0731707	52	0	1
AC_0919	MANBAZAR (ST)	West Bengal	0.837143	14	0.85879	47	0.494624	61	0.861272	47	0.323944	82	0.266212	54	0.0444444	185	0.176292	84	0.0109489	170	0.091716	76	0.00324675	168
AC_0920	KASHIPUR	West Bengal	0.957597	110	0.964664	170	0.722222	119	0.964664	165	0.714286	188	0.238806	40	0.0599078	205	0.134058	55	0.0362903	230	0.0690909	45	0.0153846	213
AC_0921	PARA (SC)	West Bengal	0.880208	30	0.957895	154	0.545455	71	0.947917	130	0.0909091	31	0.285714	62	0.015748	115	0.135294	57	0.00675676	151	0.0662983	39	0	1
AC_0922	RAGHUNATHPUR(SC)	West Bengal	0.945652	91	0.875	60	0.358491	41	0.875	57	0.276596	76	0.300469	73	0.0628931	207	0.16	69	0.0322581	223	0.0788382	61	0.0220264	230
AC_0923	SALTORA (SC)	West Bengal	0.937908	85	0.861386	49	0.245283	22	0.864238	49	0.12766	44	0.312741	86	0.0111111	95	0.131757	51	0.00387597	135	0.087108	71	0.00380228	169
AC_0924	CHHATNA	West Bengal	0.927948	65	0.865044	54	0.181818	12	0.861233	46	0.148649	50	0.219444	32	0.0035461	77	0.124122	43	0.00531915	143	0.0616967	33	0	1
AC_0925	RANIBANDH (ST)	West Bengal	0.842723	15	0.829787	31	0.186047	14	0.829787	28	0.121951	40	0.22449	35	0.00977199	89	0.113801	33	0.0027248	132	0.0698254	46	0.00533333	180
AC_0926	RAIPUR (ST)	West Bengal	0.843478	16	0.867257	56	0.245902	23	0.864706	51	0.132075	45	0.303704	76	0.0105263	93	0.176871	85	0.00411523	138	0.118644	122	0.00383142	171
AC_0927	TALDANGRA	West Bengal	0.908784	53	0.839041	35	0.183333	13	0.833333	30	0.0392157	17	0.223938	34	0	1	0.114695	34	0.00403226	137	0.057554	31	0.00380228	169
AC_0928	BANKURA	West Bengal	0.891892	38	0.840909	37	0.309524	32	0.864486	50	0.0645161	22	0.236559	39	0.0138889	109	0.132701	53	0	1	0.0761905	57	0.00512821	177
AC_0929	BARJORA	West Bengal	0.876	28	0.850806	43	0.159091	11	0.850806	37	0.0263158	12	0.283784	61	0.0245399	141	0.118143	38	0.0047619	141	0.0689655	42	0	1
AC_0930	ONDA	West Bengal	0.9	44	0.864706	53	0.278689	28	0.869822	53	0.185185	59	0.272414	56	0.0186047	125	0.124601	45	0.0108303	169	0.0721003	50	0.0100334	196
AC_0931	BISHNUPUR	West Bengal	0.949438	98	0.892655	72	0.387097	49	0.892655	66	0.136364	47	0.342282	102	0.02	130	0.118343	39	0	1	0.0909091	75	0	1
AC_0932	KATULPUR (SC)	West Bengal	0.846774	17	0.875	60	0.361702	42	0.878543	59	0.166667	56	0.324895	92	0.0123457	101	0.176955	86	0	1	0.102881	96	0.00456621	175
AC_0933	INDUS (SC)	West Bengal	0.881481	33	0.91791	92	0.333333	35	0.911111	80	0.111111	35	0.296443	70	0	1	0.132812	54	0	1	0.0941176	83	0	1
AC_0934	SONAMUKHI (SC)	West Bengal	0.900452	45	0.86758	57	0.340909	38	0.863636	48	0.166667	56	0.255814	48	0.00621118	83	0.136364	58	0	1	0.100457	89	0	1
AC_0935	KHANDAGHOSH (SC)	West Bengal	0.950311	102	0.987578	219	0.846154	172	0.987578	216	0.5	121	0.384106	125	0.0210526	133	0.267974	160	0	1	0.153846	161	0	1
AC_0936	BARDHAMAN DAKSHIN	West Bengal	1	209	1	226		261	1	224		260		262		262		262		262		262		262
AC_0937	RAINA (SC)	West Bengal	0.990338	202	0.956522	149	0.714286	116	0.961165	154	0.555556	148	0.349727	106	0.0555556	199	0.274112	168	0.0205479	199	0.126904	129	0	1
AC_0938	JAMALPUR (SC)	West Bengal	0.992857	207	0.971429	186	0.777778	139	0.971429	178	0.2	61	0.414062	135	0	1	0.270677	165	0	1	0.157895	168	0	1
AC_0939	MONTESWAR	West Bengal	0.97619	159	0.970238	181	0.8	146	0.976048	196	0.666667	174	0.367089	112	0.0196078	128	0.294872	185	0.0178571	189	0.129032	132	0.0217391	228
AC_0940	KALNA (SC)	West Bengal	0.964789	131	0.929577	107	0.357143	40	0.93617	112	0	1	0.269565	55	0.0117647	96	0.180328	91	0.00990099	165	0.0887097	73	0.00877193	191
AC_0941	MEMARI	West Bengal	0.977099	165	0.916031	89	0.47619	58	0.916031	86	0.388889	99	0.393701	131	0	1	0.3	190	0	1	0.226562	212	0	1
AC_0942	BARDHAMAN UTTAR	West Bengal	0.964539	129	0.943262	123	0.529412	67	0.943262	120	0.384615	98	0.423358	141	0.0365854	171	0.272059	167	0.019802	194	0.150376	157	0.00877193	191
AC_0943	BHATAR	West Bengal	0.972973	147	0.990991	224	0.9	197	0.990991	220	0.5	121	0.445652	155	0	1	0.366972	224	0	1	0.228571	214	0	1
AC_0944	PURBASTHALI DAKSHIN	West Bengal	0.992126	205	0.968254	176	0.75	126	0.96063	151	0.615385	161	0.291667	67	0.0422535	183	0.160714	71	0.0105263	167	0.107143	103	0	1
AC_0945	PURBASTHALI UTTAR	West Bengal	0.977099	165	0.977099	200	0.818182	157	0.984615	210	0.6	154	0.307692	79	0.015625	114	0.219298	122	0.0111111	172	0.104762	101	0	1
AC_0946	KATWA	West Bengal	0.974026	152	0.948052	134	0.777778	139	0.973333	185	0.333333	83	0.461538	164	0.0277778	145	0.328571	206	0.0208333	200	0.142857	151	0.0163934	218
AC_0947	KETUGRAM	West Bengal	0.963235	124	0.985294	215	0.875	186	0.985294	212	0.777778	208	0.40625	133	0.025641	143	0.288889	178	0	1	0.184615	191	0.00934579	194
AC_0948	MANGALKOT	West Bengal	0.919463	61	0.95302	141	0.681818	110	0.95302	137	0.125	41	0.326389	93	0	1	0.288591	177	0	1	0.102041	93	0	1
AC_0949	AUSGRAM (SC)	West Bengal	0.967949	134	0.967949	175	0.736842	123	0.967949	171	0.375	96	0.414815	137	0.0125	103	0.268966	163	0	1	0.122302	125	0	1
AC_0950	GALSI (SC)	West Bengal	0.993671	208	0.924051	100	0.681818	110	0.954248	140	0.588235	153	0.362069	110	0.0133333	105	0.226277	125	0	1	0.134921	142	0	1
AC_0951	PANDABESWAR	West Bengal	0.981132	177	1	226	1	223	1	224	1	224	0.297872	71	0.0294118	149	0.1875	96	0	1	0.0816327	66	0	1
AC_0952	DURGAPUR PURBA	West Bengal	0.973684	148	0.947368	130	0.333333	35	0.947368	128	0.333333	83	0.285714	62	0	1	0.157895	66	0	1	0.0810811	64	0	1
AC_0954	RANIGANJ	West Bengal	0.928571	66	0.769231	20	0.666667	98	0.769231	20	0.4	102	0.230769	37	0	1	0.0714286	14	0	1	0.0769231	58	0	1
AC_0955	JAMURIA	West Bengal	1	209	0.974359	194	0.666667	98	0.974359	189	0.5	121	0.428571	145	0	1	0.189189	99	0	1	0.129032	132	0	1
AC_0956	ASANSOL DAKSHIN	West Bengal	1	209	1	226		262	1	224		261	0.25	44	0	1	0.142857	61	0	1	0	1	0	1
AC_0957	ASANSOL UTTAR	West Bengal	1	209	1	226	1	223	1	224		262	0	1	0	1	0	1	0	1	0	1	0	1
AC_0959	BARABANI	West Bengal	0.982143	179	0.881818	67	0.380952	45	0.881818	61	0.1875	60	0.205882	27	0.0357143	169	0.0727273	15	0	1	0.047619	26	0	1
AC_0960	DUBRAJPUR (SC)	West Bengal	0.937759	84	0.879167	64	0.45	56	0.905579	77	0.371429	95	0.315789	88	0.0225564	135	0.175676	82	0.00543478	144	0.103286	98	0.0154639	215
AC_0961	SURI	West Bengal	0.925373	64	0.847015	39	0.288462	30	0.859848	44	0.26	72	0.314607	87	0.0393701	178	0.124464	44	0	1	0.0639269	36	0	1
AC_0962	BOLPUR	West Bengal	0.97093	141	0.918605	93	0.608696	83	0.946108	126	0.4375	114	0.495238	182	0.0535714	198	0.254545	147	0.0352941	229	0.138614	147	0.0113636	200
AC_0963	NANOOR (SC)	West Bengal	0.947368	96	0.947368	130	0.75	126	0.962963	160	0.357143	93	0.433155	148	0.0185185	123	0.234146	134	0.00632911	148	0.107317	105	0	1
AC_0964	LABPUR	West Bengal	0.921642	62	0.88764	71	0.375	44	0.901141	72	0.16129	55	0.275229	58	0	1	0.160494	70	0	1	0.069869	47	0	1
AC_0965	SAINTHIA (SC)	West Bengal	0.935252	80	0.848921	41	0.327586	34	0.858182	41	0.113636	37	0.28821	66	0.0180723	122	0.140684	60	0.00440529	140	0.0772358	59	0.00438596	174
AC_0966	MAYURESWAR	West Bengal	0.935622	82	0.88412	69	0.384615	48	0.895652	68	0.2	61	0.371728	117	0.0163934	117	0.196347	103	0.011236	175	0.10396	99	0.010929	198
AC_0967	RAMPURHAT	West Bengal	0.96875	136	0.90625	82	0.391304	50	0.9125	81	0.263158	73	0.342466	103	0.0103093	92	0.145695	62	0.00769231	157	0.0939597	82	0	1
AC_0968	HANSAN	West Bengal	0.971223	143	0.978417	203	0.823529	160	0.978417	201	0.727273	194	0.369748	116	0.0131579	104	0.253846	145	0	1	0.0930233	79	0	1
AC_0969	NALHATI	West Bengal	0.973684	148	0.95614	146	0.444444	55	0.95614	142	0.166667	56	0.474747	170	0	1	0.27619	170	0	1	0.152381	159	0	1
AC_0970	MURARAI	West Bengal	0.991597	204	0.982906	211	0.882353	192	0.97479	192	0.7	186	0.537736	208	0.0392157	177	0.206897	112	0.0212766	201	0.0990991	87	0	1
AC_0971	Boath (ST)	Telangana	0.944915	16	0	1	0.5	4	0.965665	8	0.846154	13	0.412017	8	0.0616438	9	0.220339	12	0.0107527	10	0.0254237	41	0.004329	23
AC_0972	Adilabad	Telangana	0.974576	42	0	1	0.4	3	0.974359	14	0.857143	15	0.40678	7	0.0277778	4	0.220339	12	0	1	0.00847458	20	0	1
AC_0973	Asifabad (ST)	Telangana	0.950178	19	0	1	0.6	6	0.98524	35	0.9375	38	0.32971	3	0.0512821	6	0.13879	3	0.00411523	7	0.0320285	59	0	1
AC_0974	Sirpur	Telangana	0.953757	22	0	1	0.625	9	0.982249	27	0.9	26	0.417647	9	0.0660377	13	0.196532	7	0	1	0.0289017	50	0	1
AC_0975	Khanapur (ST)	Telangana	0.966667	34	0	1	0.875	31	0.993289	55	0.971429	57	0.485714	17	0.191011	43	0.25	22	0.0512821	33	0.04	70	0.0204082	51
AC_0976	Mudhole	Telangana	0.962766	31	0	1	0.857143	27	0.994624	58	0.958333	51	0.38172	5	0.115385	25	0.223404	14	0.0331126	17	0.0106952	25	0.0106952	41
AC_0977	Nirmal	Telangana	0.985612	53	0	1	0.714286	11	0.969466	10	0.888889	21	0.470149	15	0.134146	33	0.282609	27	0.0294118	14	0.0362319	66	0.0220588	54
AC_0978	Bellampalle (SC)	Telangana	0.992188	64	0	1	0.8	21	0.992063	53	0.952381	47	0.384	6	0.0941176	19	0.1875	4	0.0280374	13	0.023622	36	0.008	30
AC_0979	Ichchapuram	Andhra Pradesh	0.985294	65	0	1	0.705882	36	0.963235	41	0.8	42	0.610294	66	0.253521	86	0.335821	81	0.144231	108	0.037037	72	0.0298507	81
AC_0980	Kurupam (ST)	Andhra Pradesh	0.91	14	0	1	0.444444	15	0.962312	40	0.558824	16	0.250633	5	0.038961	10	0.100251	6	0.0137363	9	0.015	26	0	1
AC_0981	Mancherial	Telangana	0.971831	37	0	1	0.333333	2	0.971014	13	0.913043	32	0.558824	28	0.166667	38	0.371429	53	0.102041	54	0.028169	48	0	1
AC_0982	Jagtial	Telangana	1	67	0	1	1	59	1	59	1	59	0.777778	69	0.36	65	0.5	69	0.121951	62	0.0416667	73	0.0142857	43
AC_0983	Dharmapuri (SC)	Telangana	1	67	0	1	1	59	1	59	1	59	0.742574	62	0.333333	62	0.484848	68	0.163934	69	0.0510204	82	0.0510204	92
AC_0984	Chennur (SC)	Telangana	0.953271	21	0.00943396	100	1	59	1	59	1	59	0.53271	22	0.152542	36	0.209524	9	0.0777778	44	0.00934579	22	0	1
AC_0985	Koratla	Telangana	0.983607	51	0	1	1	59	1	59	1	59	0.836066	88	0.5	84	0.566667	86	0.1875	75	0.0333333	62	0.0169492	47
AC_0986	Armur	Telangana	1	67	0	1	0.95	48	0.985075	34	0.954545	49	0.731343	59	0.357143	64	0.621212	93	0.166667	70	0.030303	52	0.0153846	44
AC_0987	Balkonda	Telangana	0.965909	33	0	1	0.972973	56	0.988636	44	0.970588	56	0.761364	67	0.416667	72	0.546512	82	0.235294	87	0.0348837	63	0.0348837	76
AC_0988	Palasa	Andhra Pradesh	0.949153	26	0	1	0.407407	12	0.909605	6	0.466667	14	0.412429	14	0.0545455	13	0.186441	18	0.033557	26	0.0171429	29	0.0114943	42
AC_0989	Palakonda (ST)	Andhra Pradesh	0.95279	27	0	1	0.692308	35	0.982833	77	0.714286	30	0.33913	6	0.0559006	14	0.127193	7	0.0386473	34	0.0257511	46	0.00438596	31
AC_0990	Bodhan	Telangana	0.97561	44	0	1	0.875	31	0.987805	43	0.944444	41	0.621951	41	0.184211	41	0.3375	37	0.131148	63	0	1	0.0243902	59
AC_0991	Vemulawada	Telangana	1	67	0	1	1	59	1	59	1	59	0.833333	86	0.464286	80	0.606742	91	0.204545	81	0.0666667	91	0.0232558	55
AC_0992	Manthani	Telangana	0.930233	12	0	1	0.833333	25	0.982558	28	0.888889	21	0.429412	11	0.133929	32	0.22807	15	0.0769231	42	0.0529412	83	0.0242424	58
AC_0993	Ramagundam	Telangana	1	67	0	1	1	59	1	59	1	59	0.555556	27	0.111111	24	0.333333	35	0.0769231	42	0	1	0	1
AC_0994	Nizamabad (Rural)	Telangana	0.954128	23	0	1	0.96	52	0.990826	46	0.966667	55	0.743119	63	0.45098	77	0.546296	81	0.222222	85	0.0373832	67	0.0283019	67
AC_0995	Pathapatnam	Andhra Pradesh	0.97561	49	0	1	0.53125	21	0.926829	9	0.4	10	0.386139	10	0.0461538	11	0.158416	9	0.0229885	14	0.0292683	55	0.00995025	36
AC_0996	Parvathipuram (SC)	Andhra Pradesh	0.935484	18	0	1	0.8125	58	0.975806	58	0.8125	54	0.358333	7	0.114943	40	0.181818	16	0.0660377	50	0.0165289	28	0.0325203	87
AC_0997	Choppadandi (SC)	Telangana	0.989796	60	0	1	1	59	1	59	1	59	0.783505	73	0.461538	78	0.541667	79	0.290323	93	0.0416667	73	0.0315789	72
AC_0998	Salur (ST)	Andhra Pradesh	0.93617	19	0	1	0.277778	7	0.944681	19	0.277778	4	0.213675	4	0.0107527	5	0.0808511	5	0.00460829	7	0.012766	23	0.00429185	30
AC_0999	Tekkali	Andhra Pradesh	0.944444	24	0	1	0.481481	16	0.944444	17	0.575758	18	0.438247	19	0.0903226	30	0.189516	20	0.0518868	41	0.032	60	0.0162602	53
AC_1000	Narasannapeta	Andhra Pradesh	0.983957	61	0	1	0.789474	48	0.97861	64	0.789474	38	0.475936	29	0.0925926	33	0.193548	21	0.0384615	32	0.0322581	61	0.0163934	54
AC_1001	Nizamabad (Urban)	Telangana	1	67	0	1		99	1	59		99	1	99		101	0.666667	96	0	1	0.333333	101	0	1
AC_1002	Banswada	Telangana	1	67	0	1	0.666667	10	0.980198	24	0.866667	17	0.60396	39	0.230769	50	0.29703	29	0.0779221	45	0.0505051	81	0.0309278	71
AC_1003	Peddapalle	Telangana	1	67	0	1	1	59	1	59	1	59	0.917647	96	0.5625	89	0.535714	77	0.1875	75	0.0595238	87	0.0365854	78
AC_1004	Rajam (SC)	Andhra Pradesh	0.986842	70	0	1	0.875	73	0.993421	93	0.8	42	0.569536	49	0.0714286	20	0.18543	17	0.016	10	0.0131579	24	0	1
AC_1005	Bobbili	Andhra Pradesh	0.988024	76	0	1	0.818182	60	0.987952	87	0.875	67	0.437126	18	0.0784314	25	0.227545	31	0.0300752	23	0.0181818	31	0.0181818	56
AC_1006	Bhadrachalam (ST)	Telangana	0.642105	1	0	1	0.294118	1	0.924211	3	0.294118	1	0.244211	2	0.0191257	3	0.0989474	2	0.00925926	8	0.0147679	28	0.00638298	26
AC_1007	Jukkal (SC)	Telangana	0.917722	10	0.00657895	99	0.6	6	0.974684	15	0.714286	3	0.43038	13	0.0625	10	0.208861	8	0.0384615	20	0.0316456	58	0.0129032	42
AC_1008	Mulug (ST)	Telangana	0.994845	66	0	1	0.96875	54	0.979381	22	0.826087	9	0.43299	14	0.105691	21	0.252577	23	0.0460526	30	0.0310881	56	0.010582	40
AC_1009	Amadalavalasa	Andhra Pradesh	1	85	0	1	0.631579	28	0.958333	32	0.5625	17	0.473054	28	0.102041	36	0.163636	10	0.0416667	36	0.0239521	43	0.0121212	44
AC_1010	Sircilla	Telangana	0.986301	54	0	1	0.909091	38	0.986301	36	0.9375	38	0.777778	69	0.515152	87	0.513889	71	0.222222	85	0.0416667	73	0.0416667	86
AC_1011	Yellareddy	Telangana	0.993865	65	0	1	0.916667	39	0.993865	56	0.933333	36	0.564417	29	0.123457	27	0.349693	43	0.0782609	46	0.0493827	80	0.0191083	49
AC_1012	Karimnagar	Telangana	1	67	0	1	1	59	1	59	1	59	0.777778	69	0.636364	92	0.529412	75	0.384615	96	0	1	0.0526316	93
AC_1013	Araku Valley (ST)	Andhra Pradesh	0.807605	4	0	1	0.0194986	2	0.731912	1	0.27572	3	0.10916	2	0.00596252	4	0.0387833	3	0.00157978	5	0.00532319	14	0.00152672	28
AC_1014	Bhupalpalle	Telangana	1	67	0	1	1	59	1	59	1	59	0.730769	58	0.428571	73	0.417476	57	0.166667	70	0.029703	51	0.0392157	81
AC_1015	Kamareddy	Telangana	0.987179	55	0	1	0.923077	42	0.987179	39	0.9375	38	0.794872	75	0.36	65	0.474359	66	0.0888889	51	0.0384615	68	0.025974	62
AC_1016	Manakondur (SC)	Telangana	1	67	0	1	1	59	1	59	1	59	0.822917	82	0.5	84	0.583333	89	0.2	79	0.0322581	60	0.0526316	93
AC_1017	Gajapathinagaram	Andhra Pradesh	0.986928	71	0	1	0.909091	82	0.993464	94	0.944444	87	0.369128	8	0.0873786	28	0.198675	23	0.0396825	35	0.00671141	18	0.0263158	71
AC_1018	Huzurabad	Telangana	1	67	0	1	0.933333	44	0.983871	33	0.952381	47	0.919355	97	0.761905	97	0.645161	94	0.266667	91	0.0645161	90	0.0645161	97
AC_1019	Etcherla	Andhra Pradesh	0.969697	41	0	1	0.793103	52	0.963636	42	0.666667	26	0.552147	44	0.0759494	23	0.256098	43	0.031746	24	0.0304878	57	0.00625	32
AC_1020	Srikakulam	Andhra Pradesh	0.854167	5	0	1	0.916667	83	0.979167	66	0.9	74	0.708333	87	0.391304	114	0.340426	83	0.205128	131	0.0222222	37	0.0638298	131
AC_1021	Narayankhed	Telangana	0.883436	4	0	1	0.95	48	0.993865	56	0.954545	49	0.503067	19	0.0795455	15	0.196319	6	0	1	0	1	0.00613497	25
AC_1022	Cheepurupalle	Andhra Pradesh	1	85	0	1	0.75	43	0.985294	82	0.333333	6	0.485294	30	0	1	0.213235	28	0.0183486	11	0.0222222	37	0.0075188	34
AC_1023	Husnabad	Telangana	1	67	0	1	1	59	1	59	1	59	0.911111	95	0.733333	94	0.730337	97	0.333333	95	0.0681818	92	0.0574713	96
AC_1024	Siddipet	Telangana	0.875	3	0	1	0.976744	58	0.9875	41	0.923077	34	0.8875	93	0.4	71	0.5875	90	0.0833333	47	0.0253165	40	0.0253165	60
AC_1025	Dubbak	Telangana	0.928571	11	0	1	0.916667	39	0.979592	23	0.866667	17	0.659794	48	0.131579	30	0.438776	61	0.0350877	19	0	1	0	1
AC_1026	Parkal	Telangana	1	67	0	1	0.961538	53	0.987179	39	0.972222	58	0.826667	83	0.704545	93	0.533333	76	0.326923	94	0.038961	69	0.0263158	63
AC_1027	Medak	Telangana	0.901786	7	0	1	0.888889	34	0.991071	48	0.9	26	0.6875	54	0.125	28	0.339286	38	0.0263158	12	0.0178571	31	0.00900901	33
AC_1028	Nellimarla	Andhra Pradesh	0.972222	44	0	1	1	95	1	95	1	95	0.495146	32	0.16129	59	0.32381	75	0.0897436	73	0.0280374	52	0.0188679	57
AC_1029	Srungavarapukota	Andhra Pradesh	0.933333	17	0	1	0.65	29	0.953333	26	0.794118	41	0.380952	9	0.157407	58	0.208054	26	0.0708661	56	0.047619	97	0.0277778	75
AC_1030	Vizianagaram	Andhra Pradesh	0.928571	15	0	1	1	95	1	95	1	95	0.923077	159	0.666667	153	0.166667	11	0.166667	116	0	1	0.0714286	138
AC_1031	Waradhanapet (SC)	Telangana	1	67	0	1	0.96875	54	0.980769	25	0.96	52	0.846154	90	0.741935	95	0.62	92	0.457143	97	0.0408163	72	0.0961538	99
AC_1032	Pinapaka (ST)	Telangana	0.975309	43	0	1	0.846154	26	0.975309	17	0.875	19	0.691358	55	0.242424	52	0.345679	41	0.101695	53	0.1	100	0.027027	65
AC_1033	Paderu (ST)	Andhra Pradesh	0.800604	3	0	1	0.021097	3	0.766365	2	0.197232	1	0.107863	1	0.00337838	3	0.0342742	2	0.00208333	6	0.0060423	15	0	1
AC_1034	Madugula	Andhra Pradesh	0.972973	46	0	1	0.6875	34	0.966216	45	0.878049	70	0.547945	43	0.108108	37	0.25	37	0.0263158	19	0.0272109	47	0.0137931	48
AC_1035	Narsampet	Telangana	0.988889	58	0	1	1	59	1	59	1	59	0.822222	81	0.483871	83	0.465909	64	0.241935	89	0.0232558	34	0.0561798	95
AC_1036	Andole (SC)	Telangana	0.873626	2	0	1	0.97619	57	0.983516	31	0.842105	12	0.546961	25	0.0681818	14	0.281768	26	0.0298507	15	0.010989	26	0.00552486	24
AC_1037	Ghanpur (Station) (SC)	Telangana	0.988764	57	0	1	1	59	1	59	1	59	0.898876	94	0.571429	90	0.579545	88	0.195652	78	0.0232558	34	0.0344828	75
AC_1038	Gajwel	Telangana	0.904762	8	0	1	0.941176	46	0.993197	54	0.944444	41	0.684932	52	0.150943	35	0.421769	58	0.0555556	34	0.0136054	27	0.00684932	28
AC_1039	Bhimili	Andhra Pradesh	0.986667	68	0	1	0.916667	83	0.986667	84	0.944444	87	0.60274	61	0.275	93	0.411765	107	0.245283	139	0	1	0.08	146
AC_1040	Jangoan	Telangana	0.98	47	0	1	1	59	1	59	1	59	0.83	85	0.26087	55	0.5	69	0.0740741	41	0.0306122	55	0.0306122	70
AC_1041	Narsapur	Telangana	0.988506	56	0	1	0.809524	23	0.977011	19	0.818182	7	0.686047	53	0.205882	44	0.352601	46	0.042735	27	0.00574713	17	0	1
AC_1042	Warangal West	Telangana	1	67		101	1	59	1	59	1	59	1	99	1	99		100	1	100	0	1	0	1
AC_1043	Zahirabad (SC)	Telangana	0.99187	62	0	1	1	59	1	59	1	59	0.544715	24	0.164179	37	0.243902	19	0.0412371	24	0.00813008	18	0	1
AC_1044	Warangal East	Telangana	1	67	0	1		100	1	59		100	0	1	0	1	0	1	0	1	0	1	0	1
AC_1045	Rampachodavaram(ST)	Andhra Pradesh	0.761252	2	0	1	0.115385	4	0.864706	4	0.233333	2	0.165029	3	0.0139211	6	0.0745098	4	0.00631579	8	0.0273973	48	0.00200803	29
AC_1046	Mahabubabad (ST)	Telangana	0.973684	38	0	1	1	59	1	59	1	59	0.828947	84	0.380952	69	0.426667	59	0.173077	72	0.04	70	0.04	82
AC_1047	Chodavaram	Andhra Pradesh	0.991304	83	0	1	0.666667	30	0.982609	75	0.888889	71	0.54386	40	0.0877193	29	0.274336	49	0.0681818	54	0.0438596	91	0.018018	55
AC_1048	Pendurthi	Andhra Pradesh	1	85	0	1	1	95	1	95	1	95	0.603448	63	0.28125	95	0.305085	60	0.18	124	0.0327869	65	0.0327869	89
AC_1049	Kothagudem	Telangana	0.909091	9	0	1	0.5	4	0.909091	2	0.5	2	0.575758	32	0.125	28	0.363636	51	0.0454545	29	0.0606061	88	0	1
AC_1050	Alair	Telangana	1	67	0	1	0.9375	45	0.991935	52	0.947368	44	0.669355	50	0.211538	47	0.524194	72	0.106061	57	0.0247934	39	0.0406504	84
AC_1051	Patancheru	Telangana	0.934783	14	0	1	0.9	35	0.978261	20	0.888889	21	0.782609	72	0.444444	75	0.444444	62	0.21875	84	0	1	0.0217391	53
AC_1052	Palakurthi	Telangana	1	67	0	1	1	59	1	59	1	59	0.797872	76	0.5	84	0.547368	83	0.188679	77	0.0215054	33	0.0421053	88
AC_1053	Sangareddy	Telangana	0.946667	18	0	1	1	59	1	59	1	59	0.8	77	0.25	53	0.426667	59	0.0851064	48	0	1	0	1
AC_1054	Anakapalle	Andhra Pradesh	1	85	0	1	1	95	1	95	1	95	0.698113	84	0.2	68	0.333333	77	0.0810811	63	0.0192308	33	0.0192308	58
AC_1055	Yellandu (ST)	Telangana	1	67	0	1	1	59	1	59	1	59	0.784314	74	0.45	76	0.54902	84	0.206897	82	0.0980392	99	0.0416667	86
AC_1057	Medchal	Telangana	1	67	0	1	0.727273	14	0.963415	7	0.916667	33	0.628205	42	0.472727	81	0.455696	63	0.271186	92	0.027027	45	0.111111	100
AC_1058	Narsipatnam	Andhra Pradesh	1	85	0	1	0.8	53	0.990909	88	0.96	92	0.509091	35	0.114754	39	0.281818	52	0.0365854	30	0.0462963	94	0.0283019	78
AC_1063	Vicarabad (SC)	Telangana	0.974359	40	0	1	0.777778	17	0.987097	38	0.9	26	0.583333	34	0.109589	23	0.320513	32	0.00934579	9	0.0258065	42	0.00657895	27
AC_1064	Yelamanchili	Andhra Pradesh	1	85	0	1	0.769231	47	0.97	50	0.7	29	0.59596	55	0.0697674	18	0.30303	59	0.0416667	36	0.0408163	79	0.0208333	61
AC_1065	Quthbullapur	Telangana	1	67	0	1		101	1	59	1	59		101	1	99		101	1	100	0	1	0	1
AC_1066	Bhongir	Telangana	0.989583	59	0	1	0.8	21	0.979167	21	0.9	26	0.589474	35	0.133333	31	0.329787	34	0.0869565	49	0.0104167	24	0.0104167	37
AC_1067	Payakaraopet (SC)	Andhra Pradesh	1	85	0	1	1	95	1	95	1	95	0.712644	92	0.0740741	21	0.348837	86	0.0344828	27	0.0119048	20	0.0348837	93
AC_1068	Aswaraopeta (ST)	Telangana	0.950495	20	0	1	1	59	1	59	1	59	0.663366	49	0.0285714	5	0.306931	30	0.0410959	23	0.0606061	88	0.0210526	52
AC_1069	Dornakal (ST)	Telangana	1	67	0	1	1	59	1	59	1	59	0.844156	89	0.368421	67	0.32	31	0.12069	61	0.0263158	43	0.038961	80
AC_1071	Wyra (ST)	Telangana	1	67	0	1	1	59	1	59	1	59	0.876923	92	0.578947	91	0.483871	67	0.238095	88	0.0819672	96	0.111111	100
AC_1072	Chevella (SC)	Telangana	0.99115	61	0	1	0.866667	30	0.982143	26	0.904762	30	0.654867	47	0.264151	57	0.392857	54	0.116883	59	0.0272727	47	0.0446429	89
AC_1073	Serilingampally	Telangana	1	67	0	1	1	59	1	59	1	59	0.833333	86	0.8	98	0.833333	98	0.8	99	0	1	0	1
AC_1075	Thungathurthi (SC)	Telangana	1	67	0	1	1	59	1	59	1	59	0.705882	57	0.25	53	0.54	78	0.163636	68	0.030303	52	0.049505	91
AC_1076	Tuni	Andhra Pradesh	0.954023	28	0	1	0.791667	51	0.94186	14	0.642857	24	0.541176	39	0.22	73	0.321839	72	0.0327869	25	0.0465116	95	0.0352941	95
AC_1077	Uppal	Telangana	1	67	0	1	1	59	1	59		101	0.333333	4	0	1	0.333333	35	0	1	0	1	0	1
AC_1079	Tandur	Telangana	0.959016	26	0	1	0.75	15	0.991803	51	0.928571	35	0.429752	12	0.08	16	0.214876	11	0.040404	22	0.00819672	19	0	1
AC_1083	Polavaram (ST)	Andhra Pradesh	0.978417	51	0	1	0.73913	42	0.956835	30	0.8	42	0.445255	21	0.136364	46	0.286765	53	0.0849057	68	0.0588235	119	0.030303	82
AC_1086	Prathipadu	Andhra Pradesh	0.883721	6	0	1	0.8	53	0.953488	27	0.764706	34	0.411765	13	0.122807	41	0.174419	14	0.0657895	49	0.0588235	119	0.0361446	101
AC_1087	Rajendranagar	Telangana	0.97619	46	0	1	0.714286	11	0.902439	1	0.733333	4	0.52381	20	0.285714	60	0.243902	19	0.0606061	38	0	1	0.0238095	56
AC_1093	Ibrahimpatnam	Telangana	0.961039	28	0	1	0.958333	51	0.987013	37	0.962963	53	0.76	66	0.55	88	0.466667	65	0.183673	74	0.0909091	98	0.0410959	85
AC_1095	Palair	Telangana	0.957447	25	0	1	1	59	1	59	1	59	0.849462	91	0.461538	78	0.526882	74	0.153846	66	0.0326087	61	0.0326087	73
AC_1097	Khammam	Telangana	1	67	0	1	1	59	1	59	1	59	0.933333	98	0.75	96	0.866667	99	0.666667	98	0	1	0.0666667	98
AC_1098	Nakrekal (SC)	Telangana	0.96	27	0	1	0.6	6	0.96	6	0.846154	13	0.757576	65	0.368421	67	0.565657	85	0.203704	80	0.0103093	23	0.04	82
AC_1101	Munugode	Telangana	1	67	0	1	0.9	35	0.991453	50	0.944444	41	0.589744	36	0.172414	39	0.356522	48	0.119048	60	0.0434783	76	0.0178571	48
AC_1103	Pargi	Telangana	0.962733	30	0	1	0.777778	17	0.975155	16	0.833333	10	0.534161	23	0.107143	22	0.291925	28	0.0578512	37	0.0314465	57	0.0253165	60
AC_1104	Maheswaram	Telangana	0.944444	15	0	1	0.785714	20	0.943396	5	0.8	6	0.62963	43	0.333333	62	0.351852	45	0.102564	55	0.0566038	85	0.0384615	79
AC_1105	Suryapet	Telangana	0.933333	13	0	1	0.9	35	0.983333	30	0.888889	21	0.816667	80	0.3125	61	0.566667	86	0.16129	67	0.0862069	97	0.0363636	77
AC_1106	Sathupalle (SC)	Telangana	1	67	0	1	1	59	1	59	1	59	0.735632	61	0.28125	59	0.413793	56	0.15	65	0.0357143	64	0.0470588	90
AC_1107	Kodad	Telangana	0.892308	6	0	1	0.818182	24	0.969231	9	0.882353	20	0.815385	79	0.478261	82	0.661538	95	0.214286	83	0.015625	29	0.015625	46
AC_1108	Jaggampeta	Andhra Pradesh	1	85	0	1	0.958333	92	0.983051	78	0.928571	82	0.736842	100	0.347826	105	0.40678	101	0.146341	110	0.0677966	129	0.0677966	135
AC_1109	Kodangal	Telangana	0.984848	52	0	1	1	59	1	59	1	59	0.568182	30	0.123077	26	0.234848	16	0.0471698	31	0.030303	52	0.0153846	44
AC_1110	Shadnagar	Telangana	0.964912	32	0	1	0.928571	43	0.991228	49	0.947368	44	0.60177	38	0.210526	46	0.265487	24	0.0568182	36	0.027027	45	0.027027	65
AC_1111	Rajanagaram	Andhra Pradesh	0.980769	58	0	1	1	95	1	95	1	95	0.865385	149	0.631579	150	0.519231	131	0.242424	138	0.0980392	146	0.08	146
AC_1112	Madhira (SC)	Telangana	0.970297	36	0	1	1	59	1	59	1	59	0.81	78	0.24	51	0.525253	73	0.0961538	52	0.0693069	94	0.0105263	38
AC_1113	Pithapuram	Andhra Pradesh	1	85	0	1	1	95	1	95	1	95	0.829787	137	0.578947	146	0.531915	136	0.185185	125	0.0222222	37	0.0434783	112
AC_1114	Chintalapudi (SC)	Andhra Pradesh	0.978261	50	0	1	0.809524	56	0.956522	29	0.764706	34	0.56044	46	0.259259	88	0.311111	63	0.162162	115	0.0777778	136	0.0674157	134
AC_1115	Gopalapuram (SC)	Andhra Pradesh	0.959459	33	0	1	0.916667	83	0.972603	54	0.941176	86	0.554054	45	0.266667	89	0.39726	99	0.2	129	0.0428571	89	0.0821918	150
AC_1116	Nalgonda	Telangana	1	67	0	1	0.777778	17	0.970149	11	0.818182	7	0.597015	37	0.205882	44	0.358209	49	0.104167	56	0	1	0.0298507	68
AC_1117	Peddapuram	Andhra Pradesh	1	85	0	1	1	95	1	95	1	95	0.756757	107	0.25	82	0.459459	121	0.0909091	74	0.0277778	50	0.0277778	75
AC_1118	Kovvur (SC)	Andhra Pradesh	1	85	0	1	1	95	1	95	1	95	0.731707	97	0.576923	145	0.560976	139	0.307692	152	0.0487805	101	0.025	68
AC_1119	Tiruvuru (SC)	Andhra Pradesh	0.983607	59	0	1	1	95	1	95	1	95	0.836066	139	0.5	130	0.344828	84	0.173913	120	0.0833333	140	0.0350877	94
AC_1120	Miryalaguda	Telangana	0.888889	5	0	1	0.772727	16	0.930556	4	0.83871	11	0.694444	56	0.388889	70	0.394366	55	0.173077	72	0	1	0	1
AC_1121	Anaparthy	Andhra Pradesh	1	85	0	1	1	95	1	95	1	95	0.803279	129	0.538462	140	0.583333	142	0.21875	134	0.1	147	0.0847458	153
AC_1122	Rajahmundry City	Andhra Pradesh	1	85		165	1	95	1	95	1	95	1	161	1	161	1	165		165	0	1	0	1
AC_1123	Nuzvid	Andhra Pradesh	0.987952	74	0	1	1	95	1	95	1	95	0.802469	128	0.272727	91	0.313253	64	0.0655738	48	0.0243902	44	0.0243902	66
AC_1124	Kakinada Rural	Andhra Pradesh	1	85	0	1	1	95	1	95	1	95	0.84	140	0.714286	157	0.625	152	0.357143	156	0.125	157	0.125	157
AC_1125	Kalwakurthy	Telangana	0.968421	35	0	1	0.954545	50	0.989474	45	0.947368	44	0.673684	51	0.261905	56	0.340426	39	0.0882353	50	0.0537634	84	0.032967	74
AC_1126	Jaggayyapeta	Andhra Pradesh	0.966667	38	0	1	1	95	1	95	1	95	0.766667	110	0.176471	62	0.322034	73	0.111111	88	0.0508475	105	0.0344828	92
AC_1127	Jadcherla	Telangana	0.944954	17	0	1	1	59	1	59	1	59	0.577982	33	0.0612245	8	0.238532	17	0.0235294	11	0.0183486	32	0.00925926	35
AC_1128	Huzurnagar	Telangana	1	67	0	1	0.875	31	0.970588	12	0.888889	21	0.764706	68	0.428571	73	0.544118	80	0.243902	90	0.0441176	78	0.0298507	68
AC_1129	Devarakonda (ST)	Telangana	0.975806	45	0	1	0.92	41	0.98374	32	0.935484	37	0.479675	16	0.189873	42	0.239669	18	0.115385	58	0.0162602	30	0.00819672	32
AC_1130	Rajahmundry Rural	Andhra Pradesh	1	85		166	1	95	1	95	1	95	0.777778	118	0.714286	157	0.777778	160	0.6	162	0.222222	163	0.125	157
AC_1131	Kothapeta	Andhra Pradesh	1	85	0	1	1	95	1	95	1	95	0.711111	90	0.48	129	0.574468	141	0.285714	147	0.111111	152	0.130435	161
AC_1132	Nagarjuna Sagar	Telangana	0.982301	50	0	1	0.944444	47	0.990909	47	0.964286	54	0.527273	21	0.223881	49	0.369369	52	0.135802	64	0.00900901	21	0.0265487	64
AC_1133	Mummidivaram	Andhra Pradesh	1	85	0	1	1	95	1	95	1	95	0.866667	150	0.647059	151	0.727273	159	0.4	158	0.146341	161	0.146341	162
AC_1134	Narayanpet	Telangana	1	67	0	1	0.857143	27	0.976471	18	0.857143	15	0.571429	31	0.217391	48	0.247059	21	0.0724638	40	0.0470588	79	0.0240964	57
AC_1135	Mylavaram	Andhra Pradesh	1	85	0	1	0.428571	13	0.939394	13	0.789474	38	0.606061	64	0.257143	87	0.208955	27	0.0862069	70	0.030303	56	0.0447761	116
AC_1136	Mandapeta	Andhra Pradesh	1	85	0	1	1	95	1	95	1	95	0.775	116	0.5	130	0.589744	144	0.238095	137	0.0526316	110	0.0769231	145
AC_1137	Tadepalligudem	Andhra Pradesh	1	85	0	1	0.928571	87	0.974359	56	0.923077	78	0.769231	111	0.526316	138	0.487179	125	0.230769	136	0.0810811	138	0.0810811	149
AC_1139	Nidadavole	Andhra Pradesh	0.980392	56	0	1	0.962963	93	0.98	69	0.96875	93	0.708333	87	0.5625	143	0.408163	102	0.171429	119	0.0212766	35	0.08	146
AC_1140	Mahbubnagar	Telangana	0.973684	38	0	1	1	59	1	59	1	59	0.552632	26	0.0555556	7	0.342105	40	0.0384615	20	0.0263158	43	0	1
AC_1141	Denduluru	Andhra Pradesh	0.957143	32	0	1	0.789474	48	0.942857	15	0.84	63	0.545455	41	0.230769	77	0.373134	91	0.16	114	0.0597015	122	0.0454545	118
AC_1142	Ungutur	Andhra Pradesh	1	85	0	1	0.888889	77	0.974359	56	0.916667	77	0.653846	71	0.25	82	0.410256	106	0.132075	99	0.0533333	111	0.0657895	133
AC_1143	Nandigama (SC)	Andhra Pradesh	0.988235	77	0	1	1	95	1	95	1	95	0.741176	101	0.241379	81	0.369048	89	0.116667	91	0.047619	97	0.047619	121
AC_1144	Ramachandrapuram	Andhra Pradesh	1	85	0	1	1	95	1	95	1	95	0.741935	102	0.333333	100	0.409836	104	0.142857	105	0.0847458	142	0.114754	156
AC_1145	Pedakurapadu	Andhra Pradesh	1	85	0	1	1	95	1	95	1	95	0.723684	95	0.34375	104	0.302632	58	0.131148	98	0.0405405	78	0.0405405	108
AC_1146	Tanuku	Andhra Pradesh	1	85	0	1	1	95	1	95	1	95	0.761905	109	0.473684	126	0.595238	147	0.26087	144	0.025	45	0.0714286	138
AC_1147	Achampet (SC)	Telangana	1	67	0	1	0.714286	11	0.982609	29	0.75	5	0.5	18	0.0806452	18	0.210526	10	0.0425532	26	0.0434783	76	0	1
AC_1148	Nagarkurnool	Telangana	0.961538	29	0	1	1	59	1	59	1	59	0.644231	45	0.097561	20	0.346154	42	0.0422535	25	0.0582524	86	0.0102041	36
AC_1149	Makthal	Telangana	0.957143	24	0	1	1	59	1	59	1	59	0.428571	10	0.0804598	17	0.192857	5	0.034188	18	0.0357143	64	0.00735294	29
AC_1150	Devarkadra	Telangana	0.992126	63	0	1	1	59	1	59	1	59	0.637795	44	0.148148	34	0.325397	33	0.0659341	39	0.023622	36	0.008	30
AC_1151	Eluru	Andhra Pradesh	0.894737	9	0	1	0.875	73	0.947368	22	0.833333	59	0.578947	51	0.111111	38	0.263158	44	0	1	0	1	0	1
AC_1152	Gurajala	Andhra Pradesh	1	85	0	1	1	95	1	95	1	95	0.894737	157	0.75	159	0.526316	134	0.307692	152	0.0512821	106	0.0263158	71
AC_1153	Gannavaram	Andhra Pradesh	0.973333	47	0	1	0.555556	22	0.945946	20	0.826087	56	0.662162	75	0.324324	99	0.297297	56	0.133333	100	0.0547945	114	0.0416667	110
AC_1154	Gannavaram (SC)	Andhra Pradesh	1	85	0	1	0.947368	90	0.980769	73	0.933333	84	0.788462	122	0.47619	127	0.6	148	0.310345	154	0.1	147	0.1	155
AC_1155	Kaikalur	Andhra Pradesh	0.989474	79	0	1	0.6	26	0.978723	65	0.923077	78	0.670213	77	0.184211	65	0.273684	48	0.08	62	0.0631579	124	0.0326087	88
AC_1156	Achanta	Andhra Pradesh	1	85	0	1	1	95	1	95	1	95	0.833333	138	0.666667	153	0.518519	130	0.297297	150	0.0408163	79	0.12963	160
AC_1157	Undi	Andhra Pradesh	0.984127	62	0	1	0.962963	93	0.984127	80	0.969697	94	0.746032	103	0.428571	119	0.610169	150	0.28125	146	0.0833333	140	0.0677966	135
AC_1158	Wanaparthy	Telangana	0.980198	48	0	1	1	59	1	59	1	59	0.732673	60	0.27027	58	0.356436	47	0.0441176	28	0.0693069	94	0.0105263	38
AC_1159	Macherla	Andhra Pradesh	1	85	0	1	1	95	1	95	1	95	0.88	154	0.647059	151	0.408163	102	0.147059	111	0.0416667	83	0.0416667	110
AC_1160	Bhimavaram	Andhra Pradesh	1	85	0	1	1	95	1	95	1	95	0.7	85	0.357143	106	0.533333	137	0.0666667	51	0.0689655	130	0.0357143	96
AC_1161	Amalapuram (SC)	Andhra Pradesh	1	85	0	1	1	95	1	95	1	95	0.794872	125	0.529412	139	0.564103	140	0.190476	128	0.0512821	106	0.097561	154
AC_1162	Tadikonda (SC)	Andhra Pradesh	1	85	0	1	0.833333	65	0.982759	76	0.9375	85	0.775862	117	0.409091	117	0.396552	98	0.186047	126	0.0535714	112	0.0535714	124
AC_1163	Palacole	Andhra Pradesh	1	85	0	1	1	95	1	95	1	95	0.75	105	0.5	130	0.607143	149	0.0833333	64	0.037037	72	0.037037	104
AC_1165	Gudivada	Andhra Pradesh	0.955882	30	0	1	0.6	26	0.970149	52	0.8	42	0.602941	62	0.1	34	0.235294	34	0.0188679	12	0.0149254	25	0.0149254	51
AC_1167	Razole (SC)	Andhra Pradesh	1	85	0	1	1	95	1	95	1	95	0.93617	160	0.863636	160	0.826087	164	0.652174	163	0.113636	156	0.170213	164
AC_1168	Pamarru (SC)	Andhra Pradesh	0.956522	31	0	1	0.555556	22	0.965217	43	0.826087	56	0.565217	48	0.137931	48	0.278261	50	0.0879121	72	0.0442478	93	0.0357143	96
AC_1169	Penamaluru	Andhra Pradesh	0.970588	42	0	1	1	95	1	95	1	95	0.818182	134	0.454545	124	0.46875	123	0.227273	135	0.0967742	145	0.125	157
AC_1171	Mangalagiri	Andhra Pradesh	0.967742	39	0	1	1	95	1	95	1	95	0.6	57	0.428571	119	0.428571	112	0.304348	151	0.0645161	125	0	1
AC_1172	Sattenapalle	Andhra Pradesh	1	85	0	1	1	95	1	95	1	95	0.857143	146	0.625	149	0.642857	156	0.285714	147	0.0238095	42	0	1
AC_1173	Narasapuram	Andhra Pradesh	1	85	0	1	1	95	1	95	1	95	0.85	144	0.666667	153	0.8	162	0.5	159	0.05	103	0	1
AC_1174	Pedana	Andhra Pradesh	1	85	0	1	1	95	1	95	1	95	0.666667	76	0.176471	62	0.380952	93	0.103448	80	0.0352941	71	0	1
AC_1175	Kollapur	Telangana	0.974359	40	0	1	1	59	1	59	1	59	0.615385	40	0.0625	10	0.350427	44	0.05	32	0.0683761	93	0.00909091	34
AC_1176	Gadwal	Telangana	1	67	0	1	0.857143	27	0.987654	42	0.909091	31	0.646341	46	0.0645161	12	0.280488	25	0.0327869	16	0.0243902	38	0	1
AC_1177	Vinukonda	Andhra Pradesh	0.973684	48	0	1	0.8	53	0.986842	85	0.95	91	0.684211	81	0.225806	75	0.315789	66	0.0714286	57	0	1	0.0131579	46
AC_1178	Guntur East	Andhra Pradesh	1	85	0	1	1	95	1	95	1	95	1	161	1	161	0.666667	158	0.5	159	0	1	0.166667	163
AC_1179	Ponnur	Andhra Pradesh	1	85	0	1	1	95	1	95	1	95	0.789474	123	0.428571	119	0.526316	134	0.142857	105	0.138889	160	0.0606061	128
AC_1180	Tenali	Andhra Pradesh	0.964286	36	0	1	1	95	1	95	1	95	0.607143	65	0.388889	113	0.464286	122	0.166667	116	0	1	0.0357143	96
AC_1181	Guntur West	Andhra Pradesh	1	85	0	1	1	95	1	95	1	95	0.8	126	0.666667	153	0.8	162	0.666667	164	0.25	164	0.25	165
AC_1182	Narasaraopet	Andhra Pradesh	1	85	0	1	1	95	1	95	1	95	0.888889	155	0.5	130	0.5	127	0.0666667	51	0	1	0.0357143	96
AC_1183	Yerragondapalem (SC)	Andhra Pradesh	0.886598	7	0	1	0.304348	8	0.835052	3	0.407407	13	0.587629	54	0.130435	43	0.309278	62	0.056338	43	0.0309278	58	0.0105263	39
AC_1184	Prathipadu (SC)	Andhra Pradesh	1	85	0	1	0.888889	77	0.979592	68	0.944444	87	0.8125	132	0.5	130	0.583333	142	0.259259	143	0.0212766	35	0.0612245	129
AC_1185	Chilakaluripet	Andhra Pradesh	1	85	0	1	1	95	1	95	1	95	0.878788	153	0.6	148	0.636364	154	0.2	129	0.0606061	123	0	1
AC_1186	Machilipatnam	Andhra Pradesh	1	85	0	1		164	1	95	1	95	0.774194	114	0.125	42	0.290323	55	0	1	0.0333333	67	0.0333333	90
AC_1187	Vemuru (SC)	Andhra Pradesh	1	85	0	1	1	95	1	95	1	95	0.8	126	0.266667	89	0.592593	145	0.12	93	0.0384615	76	0.0566038	126
AC_1188	Alampur (SC)	Telangana	0.981132	49	0	1	1	59	1	59	1	59	0.745283	64	0.181818	40	0.358491	50	0.0555556	34	0.0285714	49	0.0192308	50
AC_1189	Avanigadda	Andhra Pradesh	1	85	0	1	1	95	1	95	1	95	0.808219	130	0.391304	114	0.414286	108	0.145833	109	0.0277778	50	0.0540541	125
AC_1190	Srisailam	Andhra Pradesh	1	85	0	1	0.833333	65	0.980392	71	0.928571	82	0.862745	148	0.5	130	0.372549	90	0.179487	123	0.08	137	0.0612245	129
AC_1191	Addanki	Andhra Pradesh	0.985915	67	0	1	0.9	81	0.985915	83	0.857143	64	0.771429	112	0.36	108	0.43662	118	0.130435	97	0.0714286	131	0.0441176	114
AC_1192	Nandikotkur (SC)	Andhra Pradesh	1	85	0	1	0.666667	30	0.972603	54	0.833333	59	0.819444	135	0.380952	110	0.424658	110	0.106383	84	0.0555556	115	0.0285714	79
AC_1193	Repalle	Andhra Pradesh	1	85	0	1	1	95	1	95	1	95	0.847826	143	0.588235	147	0.630435	153	0.291667	149	0.0666667	127	0.0454545	118
AC_1195	Parchur	Andhra Pradesh	1	85	0	1	1	95	1	95	1	95	0.872727	151	0.5625	143	0.660377	157	0.333333	155	0.12963	159	0.06	127
AC_1196	Bapatla	Andhra Pradesh	0.896552	10	0	1	0.5	17	0.965517	44	0.923077	78	0.758621	108	0.3	97	0.62069	151	0.153846	113	0.107143	150	0.0740741	142
AC_1197	Mantralayam	Andhra Pradesh	1	85	0	1	0.714286	37	0.979381	67	0.777778	37	0.44898	22	0.0526316	12	0.175258	15	0.0243902	15	0.0408163	79	0	1
AC_1198	Darsi	Andhra Pradesh	1	85	0	1	1	95	1	95	1	95	0.54717	42	0.225806	75	0.288462	54	0.139535	104	0.046729	96	0.0192308	58
AC_1199	Yemmiganur	Andhra Pradesh	1	85	0	1	1	95	1	95	1	95	0.792453	124	0.153846	54	0.264151	45	0.025	16	0	1	0	1
AC_1200	Chirala	Andhra Pradesh	1	85	0	1	1	95	1	95	1	95	1	161	1	161	0.444444	119	0.375	157	0.333333	166	0	1
AC_1201	Kodumur (SC)	Andhra Pradesh	1	85	0	1	1	95	1	95	1	95	0.891892	156	0.5	130	0.594595	146	0.210526	132	0.157895	162	0.030303	82
AC_1202	Kurnool	Andhra Pradesh	1	85	0	1		165	1	95	1	95	1	161	1	161	0.777778	160	0	1	0.111111	152	0	1
AC_1203	Panyam	Andhra Pradesh	0.984127	62	0	1	1	95	1	95	1	95	0.774194	114	0.333333	100	0.409836	104	0.121951	95	0.129032	158	0.0357143	96
AC_1204	Markapuram	Andhra Pradesh	0.970588	42	0	1	0.555556	22	0.960784	38	0.6	19	0.509804	36	0.0909091	31	0.205882	25	0.0357143	28	0.0196078	34	0	1
AC_1205	Adoni	Andhra Pradesh	0.96875	40	0	1	0	1	0.96875	49	0.75	31	0.65625	72	0	1	0.1875	19	0	1	0	1	0.03125	84
AC_1206	Giddalur	Andhra Pradesh	1	85	0	1	0.733333	40	0.958333	32	0.8	42	0.576087	50	0.277778	94	0.373626	92	0.173913	120	0.0421053	86	0.0215054	62
AC_1207	Santhanuthalapadu (SC)	Andhra Pradesh	1	85	0	1	1	95	1	95	1	95	0.710145	89	0.393939	116	0.432836	115	0.254902	142	0.0735294	135	0.0454545	118
AC_1208	Alur	Andhra Pradesh	0.972727	45	0	1	0.875	73	0.990909	88	0.875	67	0.694444	83	0.153846	54	0.266055	46	0.0361446	29	0.0545455	113	0	1
AC_1209	Pattikonda	Andhra Pradesh	1	85	0	1	1	95	1	95	1	95	0.824561	136	0.333333	100	0.431034	114	0.108108	86	0.0714286	131	0.0714286	138
AC_1210	Dhone	Andhra Pradesh	1	85	0	1	0.5	17	0.976744	63	0.8	42	0.860465	147	0.333333	100	0.488372	126	0.0833333	64	0.0232558	41	0.0232558	65
AC_1211	Kondapi (SC)	Andhra Pradesh	0.979167	53	0	1	0.714286	37	0.958333	32	0.636364	23	0.578947	51	0.130435	43	0.329787	76	0.0735294	59	0.0416667	83	0	1
AC_1212	Ongole	Andhra Pradesh	1	85	0	1	1	95	1	95	1	95	0.772727	113	0.444444	123	0.521739	132	0.214286	133	0.0909091	144	0.047619	121
AC_1213	Nandyal	Andhra Pradesh	1	85	0	1	1	95	1	95	1	95	0.7	85	0.25	82	0.233333	32	0.115385	90	0.0333333	67	0	1
AC_1214	Kanigiri	Andhra Pradesh	0.944099	23	0	1	0.357143	9	0.944099	16	0.4	10	0.496894	33	0.0689655	16	0.2375	36	0.0542636	42	0.00625	16	0.00625	32
AC_1215	Banaganapalle	Andhra Pradesh	0.990654	82	0	1	1	95	1	95	1	95	0.6	57	0.142857	50	0.317308	69	0.101266	78	0.0373832	74	0.00961538	35
AC_1216	Allagadda	Andhra Pradesh	1	85	0	1	1	95	1	95	1	95	0.72381	96	0.216216	72	0.346154	85	0.105263	83	0.0582524	118	0.0490196	123
AC_1217	Kandukur	Andhra Pradesh	0.979592	54	0	1	1	95	1	95	1	95	0.621053	68	0.234043	79	0.21875	29	0.0853659	69	0.0309278	58	0.0105263	39
AC_1218	Guntakal	Andhra Pradesh	0.983871	60	0	1	1	95	1	95	1	95	0.596774	56	0.166667	60	0.193548	21	0.0196078	13	0.0322581	61	0	1
AC_1219	Badvel (SC)	Andhra Pradesh	1	85	0	1	0.823529	62	0.955556	28	0.75	31	0.455224	23	0.0759494	23	0.17037	13	0.0508475	40	0.0223881	40	0.0150376	52
AC_1220	Uravakonda	Andhra Pradesh	0.987952	74	0	1	0.714286	37	0.975904	59	0.8	42	0.783133	120	0.142857	50	0.385542	96	0.0377358	31	0.0125	22	0.0365854	103
AC_1221	Tadpatri	Andhra Pradesh	1	85	0	1	0.866667	72	0.97619	60	0.8	42	0.488095	31	0.0851064	27	0.253012	40	0.0746269	60	0.0123457	21	0.0361446	101
AC_1222	Rayadurg	Andhra Pradesh	1	85	0	1	1	95	1	95	1	95	0.732394	98	0.136364	46	0.305556	61	0.0384615	32	0.0416667	83	0.0142857	50
AC_1223	Udayagiri	Andhra Pradesh	0.993333	84	0	1	0.944444	89	0.993333	92	0.833333	59	0.711409	91	0.14	49	0.317568	70	0.0648148	47	0.0273973	48	0.0405405	108
AC_1224	Jammalamadugu	Andhra Pradesh	0.985816	66	0	1	0.923077	86	0.992908	91	0.833333	59	0.442857	20	0.060241	15	0.201439	24	0.0431034	38	0.0289855	54	0.0218978	63
AC_1225	Mydukur	Andhra Pradesh	1	85	0	1	0.846154	68	0.961538	39	0.769231	36	0.435897	17	0.153846	54	0.333333	77	0.118644	92	0.0519481	108	0.0266667	73
AC_1226	Kavali	Andhra Pradesh	1	85	0	1	1	95	1	95	1	95	0.777778	118	0.222222	74	0.355932	87	0.136364	102	0.047619	97	0	1
AC_1227	Proddatur	Andhra Pradesh	1	85	0	1	0.666667	30	0.967742	46	0.8	42	0.677419	79	0.230769	77	0.4	100	0.142857	105	0.0322581	61	0	1
AC_1228	Singanamala (SC)	Andhra Pradesh	1	85	0	1	0.818182	60	0.958763	35	0.789474	38	0.715789	93	0.1	34	0.322917	74	0.0298507	22	0.113402	155	0	1
AC_1229	Atmakur	Andhra Pradesh	1	85	0	1	0.857143	70	0.991597	90	0.909091	75	0.747899	104	0.189189	66	0.381356	94	0.0641026	46	0.0423729	87	0.0258621	70
AC_1230	Anantapur Urban	Andhra Pradesh	1	85	0	1	1	95	1	95	1	95	1	161	1	161	0	1	0.5	159	0	1	0	1
AC_1231	Raptadu	Andhra Pradesh	1	85	0	1	1	95	1	95	1	95	0.916667	158	0.545455	141	0.559322	138	0.133333	100	0.0338983	69	0.0338983	91
AC_1232	Pulivendla	Andhra Pradesh	0.99	81	0	1	0.823529	62	0.97	50	0.75	31	0.6	57	0.0697674	18	0.34	82	0.0704225	55	0.05	103	0.0104167	38
AC_1233	Kalyandurg	Andhra Pradesh	1	85	0	1	1	95	1	95	1	95	0.877193	152	0.3	97	0.421053	109	0.0294118	21	0.107143	150	0.0196078	60
AC_1234	Dharmavaram	Andhra Pradesh	1	85	0	1	0.857143	70	0.983051	78	0.857143	64	0.719298	94	0.272727	91	0.280702	51	0.108696	87	0.0350877	70	0.0677966	135
AC_1235	Kamalapuram	Andhra Pradesh	0.960784	34	0	1	0.882353	76	0.980392	71	0.6	19	0.46	25	0.0689655	16	0.235294	34	0.060241	45	0.0490196	102	0.0102041	37
AC_1236	Kovur	Andhra Pradesh	0.984375	64	0	1	0.947368	90	0.984375	81	0.947368	90	0.8125	132	0.555556	142	0.52459	133	0.275	145	0.112903	154	0.0833333	152
AC_1237	Sarvepalli	Andhra Pradesh	0.944444	24	0	1	0.833333	65	0.972222	53	0.8125	54	0.62037	67	0.18	64	0.317757	71	0.0875	71	0.0571429	116	0.038835	106
AC_1238	Venkatagiri	Andhra Pradesh	0.908297	12	0	1	0.4	11	0.947598	23	0.4	10	0.399123	11	0.0352113	8	0.14978	8	0.0252525	17	0.0176991	30	0.0133333	47
AC_1239	Kadapa	Andhra Pradesh	1	85	0	1		166	1	95		166	1	161		166	1	165		166	0	1	0	1
AC_1240	Nellore City	Andhra Pradesh	1	85	0	1	1	95	1	95	1	95	0.733333	99	0.2	68	0.333333	77	0.0909091	74	0.0714286	131	0.0714286	138
AC_1241	Rajampet	Andhra Pradesh	0.962025	35	0	1	0.809524	56	0.949367	24	0.692308	28	0.584416	53	0.238095	80	0.435897	117	0.12	93	0.0897436	143	0.0138889	49
AC_1242	Nellore Rural	Andhra Pradesh	1	85	0	1	1	95	1	95	1	95	0.6	57	0.428571	119	0.454545	120	0.25	140	0	1	0	1
AC_1243	Puttaparthi	Andhra Pradesh	0.987805	73	0	1	0.75	43	0.95122	25	0.809524	53	0.692308	82	0.25	82	0.5125	129	0.152174	112	0.0519481	108	0.0759494	144
AC_1244	Kodur (SC)	Andhra Pradesh	1	85	0	1	0.764706	46	0.956989	31	0.5	15	0.467391	26	0.0754717	22	0.301075	57	0.084507	66	0.0652174	126	0.0227273	64
AC_1245	Kadiri	Andhra Pradesh	0.987179	72	0	1	0.888889	77	0.987179	86	0.909091	75	0.675325	78	0.193548	67	0.25	37	0.0952381	76	0.0394737	77	0.0266667	73
AC_1246	Rayachoti	Andhra Pradesh	1	85	0	1	1	95	1	95	1	95	0.811594	131	0.380952	110	0.391304	97	0.125	96	0.0441176	92	0.0441176	114
AC_1247	Penukonda	Andhra Pradesh	0.964706	37	0	1	0.75	43	0.976471	62	0.8	42	0.682353	80	0.15625	57	0.364706	88	0.0847458	67	0.047619	97	0.0243902	66
AC_1249	Madakasira (SC)	Andhra Pradesh	0.909091	13	0	1	0.928571	87	0.981818	74	0.923077	78	0.854545	145	0.384615	112	0.636364	154	0.166667	116	0.0576923	117	0.0754717	143
AC_1250	Gudur (SC)	Andhra Pradesh	0.942029	21	0	1	0.526316	20	0.934783	11	0.653846	25	0.514706	37	0.175	61	0.255474	42	0.0727273	58	0.0150376	27	0.0437956	113
AC_1251	Sullurpeta (SC)	Andhra Pradesh	0.931034	16	0	1	0.388889	10	0.936782	12	0.3125	5	0.456647	24	0.0309278	7	0.168605	12	0.0272109	20	0.0289017	53	0.0117647	43
AC_1252	Thamballapalle	Andhra Pradesh	1	85	0	1	0.789474	48	0.946667	21	0.857143	64	0.753425	106	0.419355	118	0.426667	111	0.104167	82	0.0428571	89	0.0821918	150
AC_1253	Hindupur	Andhra Pradesh	1	85	0	1	0.888889	77	0.97619	60	0.875	67	0.785714	121	0.357143	106	0.428571	112	0.111111	88	0.0731707	134	0.025641	69
AC_1254	Pileru	Andhra Pradesh	0.979798	55	0	1	0.733333	40	0.959596	37	0.826087	56	0.656566	73	0.209302	71	0.383838	95	0.102941	79	0.104167	149	0.0652174	132
AC_1255	Srikalahasti	Andhra Pradesh	0.898089	11	0	1	0.25	5	0.923567	8	0.368421	8	0.415584	15	0.0909091	31	0.233766	33	0.078125	61	0.00645161	17	0.0128205	45
AC_1256	Chandragiri	Andhra Pradesh	0.978723	52	0	1	0.823529	62	0.968085	48	0.888889	71	0.627907	69	0.372549	109	0.433333	116	0.177419	122	0.0322581	61	0.0322581	85
AC_1257	Satyavedu (SC)	Andhra Pradesh	0.989744	80	0.00534759	163	0.5	17	0.958974	36	0.6	19	0.471503	27	0.0810811	26	0.253886	41	0.0463576	39	0.0414508	82	0.0106952	41
AC_1258	Tirupati	Andhra Pradesh	0.75	1	0	1	1	95	1	95	1	95	0.5	34	0.5	130	0.25	37	0.25	140	0.25	164	0.25	165
AC_1259	Punganur	Andhra Pradesh	0.986667	68	0	1	1	95	1	95	1	95	0.84	140	0.478261	128	0.48	124	0.1875	127	0.0675676	128	0.028169	77
AC_1260	Madanapalle	Andhra Pradesh	1	85	0	1	1	95	1	95	1	95	0.842105	142	0.454545	124	0.315789	66	0.103448	80	0.0810811	138	0.0285714	79
AC_1261	Nagari	Andhra Pradesh	0.989247	78	0	1	0.8125	58	0.967742	46	0.8	42	0.56044	46	0.148936	53	0.315217	65	0.0597015	44	0.010989	19	0.0322581	85
AC_1262	Puthalapattu (SC)	Andhra Pradesh	0.980583	57	0	1	0.846154	68	0.980198	70	0.894737	73	0.66	74	0.291667	96	0.316832	68	0.1375	103	0.0594059	121	0.040404	107
AC_1263	Gangadhara Nellore (SC)	Andhra Pradesh	0.938272	20	0	1	0.666667	30	0.944444	17	0.666667	26	0.52795	38	0.2	68	0.333333	77	0.107438	85	0.0377358	75	0.0377358	105
AC_1264	Palamaner	Andhra Pradesh	0.955357	29	0	1	0.428571	13	0.928571	10	0.384615	9	0.651786	70	0.133333	45	0.508929	128	0.0677966	53	0.0185185	32	0.045045	117
AC_1265	Chittoor	Andhra Pradesh	0.888889	8	0.0363636	164	0.571429	25	0.904762	5	0.6	19	0.416667	16	0.146341	52	0.220339	30	0.0980392	77	0.0327869	65	0	1
AC_1266	Kuppam	Andhra Pradesh	0.943128	22	0.00487805	162	0.26087	6	0.919431	7	0.346154	7	0.404762	12	0.0384615	9	0.267943	47	0.0254777	18	0.042654	88	0	1
AC_1267	Anini	Arunachal Pradesh	0.65	11	0.283333	16	0	1	0.116667	1	0	1	0.05	1	0	1	0	1	0	1	0	1	0	1
AC_1268	Tuting-Yinkgkiong	Arunachal Pradesh	0.810345	28	0.741379	53	0.0416667	24	0.603448	36	0.0416667	23	0.206897	34	0	1	0.0344828	29	0	1	0.0175439	41	0	1
AC_1269	Mechuka	Arunachal Pradesh	0.861111	39	0.514706	41	0.0128205	12	0.280374	10	0.0375	20	0.0555556	2	0.00970874	24	0.0185185	14	0	1	0.00925926	31	0	1
AC_1270	Rumgong	Arunachal Pradesh	0.875	42	0.538462	44	0.107143	33	0.545455	30	0.0384615	21	0.269231	45	0.025641	35	0.0535714	40	0.0185185	49	0.0357143	53	0	1
AC_1271	Mariyang-Geku	Arunachal Pradesh	0.820513	32	0.948718	60	0.125	35	0.820513	51	0.125	42	0.230769	38	0.0322581	37	0.0769231	48	0	1	0.0512821	57	0	1
AC_1272	Dambuk	Arunachal Pradesh	0.63871	10	0.272727	14	0.0173913	17	0.219178	7	0.0731707	32	0.163399	26	0.00775194	23	0.0580645	41	0	1	0.0130719	36	0	1
AC_1273	Roing	Arunachal Pradesh	0.45614	3	0.27027	13	0.03125	20	0.162162	4	0.0412371	22	0.0900901	6	0.0194175	28	0.0353982	30	0.00909091	43	0	1	0	1
AC_1274	Nacho	Arunachal Pradesh	0.696203	15	0.544304	45	0	1	0.151899	3	0	1	0.0759494	3	0	1	0.0126582	9	0	1	0	1	0	1
AC_1275	Hauyuliang	Arunachal Pradesh	0.661871	12	0.165179	5	0.00943396	11	0.200758	6	0.00471698	12	0.093633	7	0.00411523	20	0.00367647	3	0.00367647	38	0.00362319	26	0	1
AC_1276	Pangin	Arunachal Pradesh	0.7	16	0.7	51	0.25	45	0.85	52	0.25	47	0.275	48	0.0645161	54	0.075	47	0.0263158	55	0.025	47	0	1
AC_1277	Tezu	Arunachal Pradesh	0.545455	7	0.471698	36	0.0571429	28	0.5	24	0.0571429	27	0.290323	50	0.0434783	44	0.015625	10	0.015625	46	0	1	0.0153846	59
AC_1278	Taliha	Arunachal Pradesh	0.826733	33	0.420792	28	0	1	0.241206	9	0	1	0.108911	9	0	1	0.0049505	5	0	1	0.00497512	27	0	1
AC_1279	Liromoba	Arunachal Pradesh	0.913043	47	0.298507	19	0.121212	34	0.552239	31	0.0625	30	0.115942	12	0	1	0.0724638	46	0	1	0.0434783	56	0	1
AC_1280	Mebo	Arunachal Pradesh	0.944444	55	0.666667	50	0.166667	39	0.722222	44	0	1	0.5	58	0.1	58	0.375	61	0	1	0.166667	61	0	1
AC_1281	Koloriang	Arunachal Pradesh	0.8125	29	0.130653	3	0	1	0.163743	5	0.0137931	15	0.0829268	5	0	1	0.00480769	4	0	1	0	1	0	1
AC_1282	Along West	Arunachal Pradesh	0.9375	53	1	61	0.333333	51	0.866667	54	0	1	0.375	55	0	1	0.125	55	0	1	0	1	0	1
AC_1283	Tali	Arunachal Pradesh	0.68254	14	0.224138	10	0	1	0.533333	28	0	1	0.25	40	0	1	0.03125	23	0	1	0	1	0	1
AC_1284	Pasighat East	Arunachal Pradesh	0.966667	58	0.137931	4	0.25	45	0.793103	47	0.25	47	0.275862	49	0.0454545	46	0.172414	58	0.04	57	0	1	0	1
AC_1285	Along East	Arunachal Pradesh	0.914286	48	0.914286	58	0.428571	53	0.882353	55	0.5	54	0.53125	59	0.210526	61	0.1875	59	0.103448	61	0	1	0.0571429	61
AC_1286	Daporijo	Arunachal Pradesh	0.814433	30	0.336842	21	0.0147059	14	0.291667	13	0	1	0.113402	11	0	1	0.0315789	24	0	1	0	1	0	1
AC_1287	Damporijo	Arunachal Pradesh	0.933884	52	0.344538	22	0.0434783	26	0.45	19	0.0434783	25	0.15	24	0.0285714	36	0.0330579	27	0	1	0.00826446	29	0	1
AC_1288	Basar	Arunachal Pradesh	0.744681	23	0.505882	40	0.236842	44	0.684783	42	0.121212	41	0.213483	36	0.0540541	52	0.0319149	25	0	1	0.0319149	51	0	1
AC_1289	Pasighat West	Arunachal Pradesh	0.702703	17	0.486486	37	0.363636	52	0.810811	49	0.3	51	0.580645	60	0.0526316	50	0.222222	60	0	1	0.108108	60	0	1
AC_1290	Nari-Koyu	Arunachal Pradesh	0.833333	34	0.722222	52	0.125	35	0.611111	37	0	1	0.388889	56	0	1	0.117647	54	0	1	0	1	0	1
AC_1291	Chowkham	Arunachal Pradesh	0.581395	9	0.5	38	0.142857	38	0.494118	23	0.104167	36	0.211765	35	0.0428571	43	0.0493827	36	0.0253165	53	0.0116279	33	0	1
AC_1292	Raga	Arunachal Pradesh	0.782609	24	0.369565	25	0	1	0.444444	18	0	1	0.195652	32	0	1	0.0434783	34	0	1	0.0217391	46	0	1
AC_1293	Namsai	Arunachal Pradesh	0.881579	44	0.632353	48	0.25	45	0.773333	46	0.15	44	0.333333	54	0.0384615	41	0.0810811	49	0.0285714	56	0.0394737	54	0	1
AC_1294	Nyapin	Arunachal Pradesh	0.859873	38	0.296552	18	0.0147059	14	0.355769	14	0.0428571	24	0.264706	44	0.0740741	55	0.0197368	15	0.00666667	41	0.012987	35	0	1
AC_1295	Raga	Arunachal Pradesh	0.367521	2	0.219298	9	0.0416667	24	0.378378	16	0.028169	18	0.230088	37	0.0224719	33	0.026087	19	0	1	0.00854701	30	0	1
AC_1296	Palin	Arunachal Pradesh	0.803571	26	0.173913	6	0.02	18	0.288462	12	0.0263158	17	0.124	16	0.0223214	32	0.0184502	13	0	1	0.00359712	25	0	1
AC_1297	Likabali	Arunachal Pradesh	0.788732	25	0.460317	34	0.172414	40	0.637681	39	0.0740741	33	0.188406	30	0.0508475	49	0.084507	50	0	1	0.0140845	37	0	1
AC_1298	Bordumsa-Diyum	Arunachal Pradesh	0.965812	57	0.283186	15	0.317073	50	0.70297	43	0.25	47	0.27193	46	0.0568182	53	0.0909091	51	0.0566038	58	0.0648148	58	0	1
AC_1299	Bameng	Arunachal Pradesh	0.739496	21	0.358025	24	0.08	31	0.566038	33	0.0612245	29	0.10101	8	0.021978	30	0.00869565	6	0.00869565	42	0	1	0	1
AC_1300	Miao	Arunachal Pradesh	0.97561	59	0.536585	43	0.0714286	30	0.675	41	0.0714286	31	0.317073	53	0.0344828	38	0.05	37	0.025641	54	0.025	47	0	1
AC_1301	Chayangtajo	Arunachal Pradesh	0.921875	49	0.0793651	1	0.0357143	23	0.557377	32	0.0357143	19	0.125	17	0.0175439	26	0.015625	10	0	1	0.015625	38	0	1
AC_1302	Lekang	Arunachal Pradesh	0.932203	51	0.561404	46	0.5	55	0.912281	56	0.5	54	0.310345	52	0.047619	47	0.0508475	38	0	1	0.0344828	52	0	1
AC_1303	Mukto	Arunachal Pradesh	1	60	0.857143	56	0.5	55	0.928571	57	0.5	54	0.714286	61	0.2	60	0.142857	57	0	1	0	1	0	1
AC_1304	Yachuli	Arunachal Pradesh	0.483871	5	0.258373	11	0.0661765	29	0.373786	15	0.0583942	28	0.160377	25	0.021978	30	0.0422535	33	0.0239234	51	0.0186047	42	0.00471698	58
AC_1305	Lumla	Arunachal Pradesh	0.850575	37	0.287356	17	0.0243902	19	0.512195	25	0.111111	38	0.308642	51	0.0344828	38	0.0116279	7	0.0116279	44	0.0114943	32	0	1
AC_1306	Dirang	Arunachal Pradesh	0.54023	6	0.218391	8	0	1	0.2875	11	0.173913	45	0.121622	15	0.0441176	45	0.0116279	7	0	1	0	1	0	1
AC_1307	Bomdila	Arunachal Pradesh	0.865385	40	0.571429	47	0.185185	42	0.529412	27	0.111111	38	0.117647	13	0.0217391	29	0.0384615	32	0	1	0.0192308	43	0	1
AC_1308	Tawang	Arunachal Pradesh	0.564103	8	0.353448	23	0.0166667	16	0.463636	20	0.0166667	16	0.132743	19	0.010101	25	0.0517241	39	0	1	0	1	0	1
AC_1309	Ziro-Hapoli	Arunachal Pradesh	0.208791	1	0.262857	12	0.012987	13	0.131429	2	0.012987	14	0.0804598	4	0.00621118	22	0.0169492	12	0.00571429	40	0.00549451	28	0	1
AC_1310	Nampong	Arunachal Pradesh	0.873418	41	0.636364	49	0.0909091	32	0.602564	35	0	1	0.164557	27	0	1	0.025974	18	0	1	0.0126582	34	0	1
AC_1311	Sagalee	Arunachal Pradesh	0.739796	22	0.446154	33	0	1	0.538462	29	0.010989	13	0.413265	57	0	1	0.0255102	17	0	1	0	1	0	1
AC_1312	Doimukh	Arunachal Pradesh	0.703349	18	0.418269	27	0.034188	22	0.441176	17	0.05	26	0.146341	23	0.00568182	21	0.0289855	21	0.0049505	39	0.0193237	44	0	1
AC_1313	Changlang North	Arunachal Pradesh	0.717647	19	0.0833333	2	0.0444444	27	0.488095	22	0.104167	36	0.117647	13	0	1	0.0470588	35	0	1	0	1	0	1
AC_1314	Seppa East	Arunachal Pradesh	0.878049	43	0.5	38	0.516129	57	0.578947	34	0.515152	57	0.131579	18	0.108108	59	0.025	16	0.025	52	0	1	0	1
AC_1315	Changlang South	Arunachal Pradesh	0.814815	31	0.518519	42	0	1	0.851852	53	0	1	0.111111	10	0	1	0.037037	31	0	1	0	1	0	1
AC_1316	Seppa West	Arunachal Pradesh	0.9375	53	0.42623	30	0.485714	54	0.666667	40	0.444444	53	0.145161	22	0.0535714	51	0.0322581	26	0.0163934	47	0.0163934	39	0	1
AC_1317	Namsang	Arunachal Pradesh	0.83871	35	0.741935	54	0	1	0.733333	45	0.111111	38	0.2	33	0.04	42	0.0333333	28	0	1	0	1	0	1
AC_1318	Thrizino-Buragaon	Arunachal Pradesh	0.666667	13	0.434783	31	0.206897	43	0.520833	26	0.178571	46	0.170213	28	0.025	34	0.0666667	45	0.0227273	50	0.0208333	45	0	1
AC_1319	Pakke-Kasang	Arunachal Pradesh	0.809524	27	0.196721	7	0.0322581	21	0.482759	21	0.0909091	34	0.133333	20	0.0188679	27	0.0655738	44	0.0172414	48	0.0163934	39	0	1
AC_1320	Khonsa East	Arunachal Pradesh	0.928571	50	0.464286	35		60	1	59		61	0.142857	21	0	1	0	1	0	1	0	1	0	1
AC_1321	Kanubari	Arunachal Pradesh	0.911765	46	0.8125	55	0.25	45	0.8125	50	0.25	47	0.181818	29	0.0357143	40	0.0294118	22	0	1	0.0294118	49	0	1
AC_1322	Borduria- Bagapani	Arunachal Pradesh	0.848485	36	0.387097	26	0.25	45	0.793103	47	0.333333	52	0.193548	31	0.0740741	55	0.0645161	43	0.0645161	60	0.030303	50	0	1
AC_1323	Itanagar	Arunachal Pradesh	0.482143	4	0.423077	29	0.136364	37	0.235294	8	0.0930233	35	0.245283	39	0.0909091	57	0.0588235	42	0.0588235	59	0	1	0	1
AC_1324	Kalaktang	Arunachal Pradesh	0.721519	20	0.445946	32	0.181818	41	0.631579	38	0.125	42	0.25	40	0.05	48	0.027027	20	0.0136986	45	0.04	55	0.027027	60
AC_1325	Khonsa West	Arunachal Pradesh	0.909091	45	0.333333	20	1	59	1	59	1	59	0.272727	47	0	1	0.0909091	51	0	1	0	1	0	1
AC_1326	Longding-Pumao	Arunachal Pradesh	1	60	0.869565	57		61	1	59	1	59	0.26087	42	0	1	0.130435	56	0	1	0	1	0	1
AC_1327	Pongchou-Wakka	Arunachal Pradesh	0.947368	56	0.947368	59	0.666667	58	0.947368	58	0.666667	58	0.263158	43	0	1	0.105263	53	0	1	0.105263	59	0	1
AC_1328	Ramnagar (SC)	Bihar	0.730496	16	0	1	0.860656	177	0.939502	169	0.696429	155	0.318681	17	0.105769	111	0.0320285	14	0.003663	37	0.00355872	12	0.00355872	95
AC_1329	Valmiki Nagar	Bihar	0.816754	48	0.0463576	241	0.660377	105	0.893617	116	0.459459	85	0.359788	28	0.0396825	36	0.047619	33	0.010989	71	0.037037	145	0.0108696	155
AC_1330	Sikta	Bihar	0.879747	100	0	1	0.71875	129	0.943038	174	0.8	192	0.412903	50	0.18018	185	0.0506329	40	0.0131579	91	0.00632911	15	0	1
AC_1331	Bagaha	Bihar	0.844156	64	0	1	0.734375	134	0.875	97	0.5	95	0.48	77	0.0930233	99	0.114865	149	0.0507246	204	0.025974	108	0	1
AC_1332	Narkatiaganj	Bihar	0.85119	74	0	1	0.682927	115	0.922156	143	0.697674	156	0.469136	71	0.131313	140	0.0359281	17	0.0182927	110	0.011976	44	0.0060241	111
AC_1333	Lauriya	Bihar	0.91411	138	0	1	0.95082	220	0.981595	229	0.769231	183	0.571429	143	0.1375	146	0.0802469	87	0.0197368	116	0.025	102	0.0188679	191
AC_1334	Raxaul	Bihar	0.961538	203	0	1	1	233	1	236	1	236	0.722772	208	0.317073	223	0.0576923	55	0	1	0.0192308	72	0.00970874	146
AC_1335	Chanpatia	Bihar	0.921053	149	0	1	0.909091	201	0.973684	220	0.884615	221	0.635514	179	0.338983	224	0.0625	61	0.0186916	113	0.0265487	114	0.00900901	143
AC_1336	Sugauli	Bihar	0.885057	106	0	1	1	233	1	236	1	236	0.523256	108	0.0888889	92	0.103448	127	0.0126582	84	0.0114943	41	0	1
AC_1337	Narkatia	Bihar	0.857143	83	0	1	1	233	0.989691	235	0.928571	233	0.649485	183	0.105263	110	0.134021	167	0.0117647	77	0	1	0	1
AC_1338	Parihar	Bihar	0.971698	217	0	1	0.957447	224	0.981132	228	0.866667	213	0.528302	111	0.0566038	58	0.0943396	115	0	1	0.00961538	33	0.0190476	193
AC_1339	Dhaka	Bihar	0.939024	169	0	1	1	233	1	236	1	236	0.7875	218	0.26087	216	0.17284	209	0.0289855	153	0.0243902	98	0	1
AC_1340	Nautan	Bihar	0.892473	111	0	1	0.7	123	0.83871	64	0.516129	99	0.52809	110	0.192308	194	0.119565	153	0.0581395	213	0.0430108	159	0.0111111	158
AC_1341	Bettiah	Bihar	0.846154	68	0	1	0.615385	91	0.903846	122	0.666667	146	0.634615	177	0.173913	179	0.0980392	120	0.0416667	191	0.0384615	148	0	1
AC_1342	Bathnaha (SC)	Bihar	0.865248	87	0	1	0.945946	218	0.964286	203	0.83871	204	0.635714	180	0.163934	170	0.0935252	113	0.015625	104	0.0212766	79	0	1
AC_1343	Motihari	Bihar	0.777778	29	0	1	0.961039	226	0.955556	188	0.84	205	0.505618	96	0.12	127	0.0674157	67	0.0119048	78	0.0333333	134	0	1
AC_1344	Chiraia	Bihar	0.927711	160	0	1	0.975	230	0.975904	222	0.894737	226	0.716049	205	0.148148	158	0.135802	168	0.0277778	149	0.0361446	142	0	1
AC_1345	Riga	Bihar	0.943182	179	0	1	0.96875	229	0.988636	233	0.916667	232	0.715909	204	0.166667	171	0.0681818	69	0	1	0.0113636	40	0	1
AC_1346	Harsidhi (SC)	Bihar	0.968421	211	0	1	1	233	0.978947	226	0.875	216	0.723404	209	0.212121	204	0.0752688	78	0.0227273	132	0.0210526	78	0	1
AC_1347	Govindganj	Bihar	0.94	172	0	1	0.977273	231	0.96	197	0.84	205	0.575758	145	0.106383	113	0.0918367	110	0.021978	127	0.05	170	0	1
AC_1348	Khajauli	Bihar	0.941176	178	0	1	0.928571	212	0.985294	231	0.875	216	0.823529	223	0.2	197	0.230769	224	0.0740741	219	0.0447761	163	0.0153846	179
AC_1349	Harlakhi	Bihar	0.912621	136	0	1	0.857143	176	0.951456	183	0.666667	146	0.712871	202	0.194444	195	0.147059	181	0.0224719	131	0.05	170	0.0306122	215
AC_1350	Sursand	Bihar	0.923729	155	0	1	0.9375	216	0.983051	230	0.882353	220	0.711864	201	0.128205	136	0.110169	140	0	1	0.017094	66	0.00862069	139
AC_1351	Sheohar	Bihar	0.973262	220	0	1	0.658537	102	0.919786	139	0.482759	92	0.668449	193	0.015873	10	0.0967742	117	0.00591716	46	0.027027	116	0.0217391	200
AC_1352	Sitamarhi	Bihar	0.92	147	0	1	0.866667	180	0.945946	177	0.733333	167	0.76	214	0.181818	186	0.0833333	93	0.0434783	195	0.0135135	51	0.0135135	171
AC_1353	Thakurganj	Bihar	0.989474	231	0.0176471	240	0.385965	34	0.805263	49	0.244898	43	0.352632	26	0.0538462	53	0.031746	13	0.00543478	43	0	1	0	1
AC_1354	Babubarhi	Bihar	0.989011	230	0	1	0.851852	172	0.956044	189	0.764706	181	0.604396	168	0.2	197	0.230769	224	0	1	0.1	224	0.0121951	164
AC_1355	Narpatganj	Bihar	0.901961	124	0	1	0.421053	41	0.881188	105	0.586207	117	0.60396	167	0.111111	119	0.0490196	36	0.0102041	67	0.00990099	34	0.00990099	148
AC_1356	Bajpatti	Bihar	0.92381	156	0	1	0.851852	172	0.961538	201	0.733333	167	0.761905	216	0.107143	114	0.0865385	96	0.0104167	68	0.0194175	73	0.0194175	195
AC_1357	Madhuban	Bihar	0.887755	108	0	1	0.965909	228	0.938144	165	0.806452	197	0.742268	211	0.305556	222	0.0918367	110	0.0111111	73	0.0206186	77	0.0104167	152
AC_1358	Kuchaikote	Bihar	0.847352	70	0.00420168	236	0.506173	62	0.722045	25	0.355556	66	0.335505	21	0.157025	166	0.0666667	64	0.0328947	167	0.0126183	47	0.0157233	183
AC_1359	Bhorey (SC)	Bihar	0.818182	49	0.00332226	235	0.426901	43	0.715818	22	0.184615	25	0.277628	8	0.0530035	52	0.0698925	74	0.0114286	75	0.0240642	94	0.00273224	91
AC_1360	Gopalganj	Bihar	0.871951	92	0	1	0.6875	117	0.865854	84	0.463415	88	0.5	89	0.0888889	92	0.0792683	86	0.00657895	48	0.0304878	125	0.00625	120
AC_1361	Laukaha	Bihar	0.939655	170	0	1	0.892857	196	0.965217	206	0.75	173	0.530435	114	0.1	105	0.215517	220	0.0108696	70	0.026087	110	0.00884956	142
AC_1362	Chhatapur	Bihar	0.932331	166	0	1	0.885057	189	0.876923	99	0.636364	137	0.358779	27	0.0666667	72	0.0763359	79	0.032	166	0.0227273	84	0.0152672	178
AC_1363	Kalyanpur	Bihar	0.886957	107	0	1	0.924731	211	0.93913	168	0.611111	126	0.5625	136	0.125	131	0.0892857	101	0.0377358	181	0.0263158	111	0.0176991	185
AC_1364	Belsand	Bihar	0.894737	113	0	1	0.814815	159	0.912281	133	0.285714	50	0.666667	191	0.05	47	0.0877193	98	0	1	0.0178571	67	0.0178571	186
AC_1365	Benipatti	Bihar	0.957895	199	0	1	0.818182	160	0.936842	161	0.6	120	0.589474	154	0.113636	122	0.157895	192	0.0123457	81	0.0217391	81	0.0322581	216
AC_1366	Pipra	Bihar	0.875576	95	0	1	0.855422	175	0.866359	85	0.482143	91	0.565421	140	0.138889	148	0.0604651	60	0.0241546	139	0.0139535	53	0.0139535	172
AC_1367	Kishanganj	Bihar	0.993333	232	0	1	0.761905	142	0.85906	78	0.382353	73	0.38	35	0.0106383	6	0.0466667	30	0	1	0.00666667	17	0	1
AC_1368	Kesaria	Bihar	0.850575	73	0	1	0.930556	214	0.931034	153	0.5	95	0.689655	195	0.0357143	29	0.164706	202	0.0405405	189	0.0804598	211	0.0361446	219
AC_1369	Runnisaidpur	Bihar	0.92437	157	0	1	0.87037	182	0.940171	171	0.758621	176	0.663866	189	0.0909091	96	0.0588235	56	0	1	0.0168067	64	0	1
AC_1370	Bahadurganj	Bihar	0.968912	213	0	1	0.666667	107	0.880208	102	0.206897	33	0.409326	47	0.025641	19	0.0473684	32	0.0216216	123	0.0310881	129	0	1
AC_1371	Sikti	Bihar	0.91875	143	0	1	0.48	52	0.9125	134	0.363636	69	0.48125	79	0.0777778	81	0.06875	72	0.00666667	49	0.01875	70	0.00632911	122
AC_1372	Nirmali	Bihar	0.982759	227	0	1	0.958763	225	0.931034	153	0.724138	163	0.491228	83	0.09375	100	0.166667	204	0.0306122	160	0.0431034	160	0	1
AC_1373	Hathua	Bihar	0.855856	80	0	1	0.691176	119	0.900452	120	0.568627	110	0.409091	46	0.0714286	76	0.0829493	92	0.0292683	154	0.0182648	69	0.0182648	189
AC_1374	Barauli	Bihar	0.923077	154	0	1	0.735294	135	0.878205	100	0.547619	105	0.455128	64	0.0957447	102	0.122581	155	0.0144928	98	0.0512821	175	0.00671141	124
AC_1375	Rajnagar (SC)	Bihar	0.959677	200	0	1	0.84375	168	0.95935	196	0.736842	170	0.653226	185	0.104167	109	0.241935	226	0.0408163	190	0.0887097	220	0.00877193	141
AC_1376	Forbesganj	Bihar	0.865385	88	0	1	0.636364	95	0.921569	141	0.6	120	0.631068	176	0.22449	209	0.135922	169	0.021978	127	0.0480769	168	0	1
AC_1377	Jale	Bihar	0.917526	142	0	1	0.863636	179	0.90625	125	0.678571	152	0.5625	136	0.0666667	72	0.125	160	0.0344828	172	0.0721649	205	0.010989	157
AC_1378	Baikunthpur	Bihar	0.948387	189	0	1	0.730159	132	0.87013	88	0.636364	137	0.522581	107	0.159091	167	0.136364	171	0.0362319	178	0.0645161	193	0.00684932	128
AC_1379	Phulparas	Bihar	0.93985	171	0	1	0.883721	185	0.962406	202	0.666667	146	0.553846	129	0.0793651	83	0.136364	171	0.0338983	170	0.113636	232	0.0487805	224
AC_1380	Bisfi	Bihar	0.905263	127	0	1	0.918919	208	0.956989	190	0.826087	200	0.554348	130	0.18	184	0.163043	200	0.0722892	218	0.0526316	178	0.0217391	200
AC_1381	Triveniganj (SC)	Bihar	0.969697	214	0	1	0.955556	221	0.969697	216	0.8	192	0.6	163	0.1875	192	0.106061	137	0	1	0.0454545	164	0	1
AC_1382	Aurai	Bihar	0.927273	159	0	1	0.636364	95	0.927273	146	0.714286	160	0.493902	85	0.045977	42	0.111111	141	0.0204082	118	0.0243902	98	0.00621118	119
AC_1383	Araria	Bihar	0.988095	228	0	1	0.85	171	0.891566	114	0.742857	172	0.452381	63	0.233333	211	0.0238095	7	0.0238095	136	0	1	0	1
AC_1384	Madhubani	Bihar	0.83	57	0	1	0.806452	155	0.94	170	0.647059	143	0.505155	95	0.172414	175	0.16	197	0.0454545	198	0.0707071	203	0.0416667	222
AC_1385	Jhanjharpur	Bihar	0.916667	140	0	1	0.911111	205	0.966102	210	0.857143	209	0.535714	115	0.235294	212	0.161017	199	0.038835	185	0.0840336	214	0.00909091	144
AC_1386	Minapur	Bihar	0.947644	186	0	1	0.66129	106	0.880435	103	0.76087	177	0.505618	96	0.290323	220	0.0478723	34	0.0218579	125	0.0052356	13	0	1
AC_1387	Pipra	Bihar	0.967391	208	0	1	0.986301	232	0.967033	211	0.75	173	0.626374	175	0.128205	136	0.164835	203	0.025641	143	0.0217391	81	0	1
AC_1388	Siwan	Bihar	0.9375	167	0	1	0.931034	215	0.936842	161	0.7	157	0.510638	100	0.148148	158	0.0531915	46	0.021978	127	0.0104167	36	0	1
AC_1389	Barharia	Bihar	0.905759	129	0	1	0.921875	210	0.921053	140	0.727273	165	0.478947	74	0.146552	157	0.0904255	105	0.0172414	109	0.026455	113	0.0107527	154
AC_1390	Ziradei	Bihar	0.849462	72	0	1	0.814159	158	0.864865	82	0.528302	103	0.543478	123	0.142857	151	0.104972	133	0.0357143	177	0.0391061	150	0.0391061	220
AC_1391	Supaul	Bihar	0.940594	176	0	1	0.904762	199	0.930693	151	0.3	54	0.505051	94	0.0925926	98	0.158416	194	0	1	0.03	124	0.0102041	150
AC_1392	Keoti	Bihar	0.964539	206	0	1	0.887097	192	0.935252	158	0.735294	169	0.642857	182	0.122807	130	0.114286	147	0.008	57	0.0428571	158	0.00740741	130
AC_1393	Baruraj	Bihar	0.896296	116	0	1	0.578947	80	0.873134	95	0.46875	90	0.526718	109	0.101449	107	0.0530303	44	0.0310078	164	0.0149254	56	0.0149254	177
AC_1394	Sahebganj	Bihar	0.870466	90	0	1	0.459459	49	0.894737	117	0.622642	130	0.489474	82	0.133929	144	0.0885417	100	0.00568182	44	0.0673575	201	0	1
AC_1395	Jokihat	Bihar	0.798701	42	0	1	0.573529	78	0.771242	39	0.255319	45	0.401316	44	0.0808081	84	0.0454545	28	0	1	0.025974	108	0	1
AC_1396	Goriakothi	Bihar	0.94012	173	0	1	0.945946	218	0.97006	217	0.888889	223	0.650602	184	0.171429	174	0.126506	163	0.0268456	147	0.0479042	167	0.00625	120
AC_1397	Bochaha (SC)	Bihar	0.948864	191	0	1	0.545455	72	0.820809	57	0.639535	139	0.467836	70	0.201754	201	0.103448	127	0.0429448	194	0.0571429	185	0.0294118	212
AC_1398	Darbhanga Rural	Bihar	0.882353	104	0	1	0.852941	174	0.957627	192	0.8	192	0.62069	173	0.153846	162	0.113043	144	0.0642202	217	0.025641	107	0.0172414	184
AC_1399	Gaighat	Bihar	0.972973	219	0	1	0.883721	185	0.965986	209	0.864865	211	0.696552	197	0.2	197	0.0816327	91	0.0145985	100	0.00680272	19	0.00680272	127
AC_1400	Kanti	Bihar	0.988304	229	0	1	0.730769	133	0.959064	195	0.774194	187	0.547059	126	0.0493827	46	0.0946746	116	0.0254777	142	0.0350877	138	0	1
AC_1401	Darbhanga	Bihar	0.871795	91	0	1	0.65	98	0.794872	46	0.384615	74	0.394737	40	0.115385	123	0.027027	10	0.0526316	208	0.0540541	179	0.0540541	227
AC_1402	Alinagar	Bihar	0.940594	176	0	1	0.64	97	0.91	129	0.526316	101	0.72	206	0.0967742	103	0.14	175	0.0227273	132	0.010101	35	0.029703	213
AC_1403	Raniganj (SC)	Bihar	0.974576	222	0	1	0.586207	83	0.889831	111	0.315789	60	0.435897	59	0.0571429	61	0.0508475	42	0	1	0.00847458	29	0	1
AC_1404	Darauli (SC)	Bihar	0.731225	17	0	1	0.786207	146	0.865613	83	0.442623	83	0.505929	98	0.131944	141	0.056	52	0.0207469	121	0.0238095	92	0.00404858	101
AC_1405	Taraiya	Bihar	0.932039	165	0	1	0.830189	164	0.954315	186	0.886076	222	0.617347	170	0.285714	219	0.0784314	85	0.0309278	162	0.0294118	122	0.0246305	206
AC_1406	Raghunathpur	Bihar	0.692771	9	0	1	0.890909	195	0.896341	119	0.673077	151	0.521212	106	0.141304	150	0.121212	154	0.00684932	51	0.0421687	156	0	1
AC_1407	Baniapur	Bihar	0.926174	158	0	1	0.714286	127	0.946309	179	0.873016	215	0.707143	200	0.267857	217	0.115646	151	0.0151515	103	0.0540541	179	0.0070922	129
AC_1408	Amour	Bihar	0.899628	121	0	1	0.22449	10	0.858736	77	0.344828	63	0.411985	48	0.0484848	44	0.0371747	19	0	1	0.00746269	23	0.00374532	97
AC_1409	Bahadurpur	Bihar	0.884817	105	0	1	0.65	98	0.91623	137	0.483871	93	0.481675	80	0.019802	13	0.0894737	103	0.00574713	45	0.0418848	155	0	1
AC_1410	Benipur	Bihar	0.975	223	0	1	0.90625	200	0.95	181	0.84	205	0.692308	196	0.272727	218	0.175	210	0	1	0.0625	189	0.0131579	168
AC_1411	Maharajganj	Bihar	0.859551	85	0	1	0.885714	190	0.954802	187	0.829787	202	0.528409	112	0.126316	133	0.114943	150	0.0493827	203	0.0338983	135	0.00581395	108
AC_1412	Paroo	Bihar	0.960591	201	0	1	0.729167	131	0.930693	151	0.72549	164	0.540404	119	0.0990099	104	0.055	49	0.0207254	120	0.0247525	101	0.0100503	149
AC_1413	Madhepura	Bihar	0.952941	195	0	1	0.5	56	0.870588	90	0.694444	154	0.788235	219	0.217391	206	0.190476	216	0.0144928	98	0.0352941	139	0	1
AC_1414	Muzaffarpur	Bihar	1	234	0	1	1	233	0.928571	149	0.875	216	0.6	163	0.5	230	0.142857	176	0.0769231	220	0.0714286	204	0.0714286	229
AC_1415	Singheshwar (SC)	Bihar	0.897727	117	0	1	0.545455	72	0.829545	61	0.516129	99	0.602273	165	0.166667	171	0.103448	127	0.0126582	84	0.0229885	86	0.0116279	162
AC_1416	Daraundha	Bihar	0.837563	62	0	1	0.894737	197	0.939086	167	0.769231	183	0.566327	141	0.132653	143	0.0773196	82	0.0164835	106	0.0255102	105	0.00520833	104
AC_1417	Hayaghat	Bihar	0.968421	211	0	1	0.885714	190	0.957895	194	0.914894	231	0.681319	194	0.482143	229	0.147368	183	0.0795455	222	0.105263	228	0.0229885	203
AC_1418	Kurhani	Bihar	0.993976	233	0	1	0.528302	69	0.841463	65	0.527273	102	0.363636	31	0.0625	66	0.0670732	66	0.0192308	114	0.0242424	96	0.00617284	117
AC_1419	Mahishi	Bihar	0.869565	89	0	1	0.795918	149	0.927536	147	0.583333	114	0.76087	215	0.0833333	86	0.123188	157	0.00819672	59	0.0869565	218	0.00787402	134
AC_1420	Kalyanpur (SC)	Bihar	0.919075	144	0	1	0.709677	125	0.883721	107	0.411765	77	0.595376	156	0.135802	145	0.146199	179	0.0331126	168	0.0635838	192	0.00613497	114
AC_1421	Gaura Bauram	Bihar	0.966667	207	0	1	0.956522	222	0.988764	234	0.9	228	0.577778	148	0.0952381	101	0.191011	217	0.04	188	0.0224719	83	0.0113636	160
AC_1422	Sakra (SC)	Bihar	0.93038	163	0	1	0.666667	107	0.968354	212	0.864865	211	0.554839	132	0.103896	108	0.101266	123	0.0206897	119	0.0253165	104	0.00645161	123
AC_1423	Ekma	Bihar	0.943396	180	0	1	0.771429	144	0.936306	159	0.767442	182	0.602564	166	0.173333	177	0.0880503	99	0.0136054	94	0.0191083	71	0.0191083	194
AC_1424	Kasba	Bihar	0.913043	137	0	1	0.172414	6	0.826087	60	0.225806	37	0.389706	37	0.0348837	28	0.0507246	41	0.0150376	101	0.0289855	121	0	1
AC_1425	Banmankhi (SC)	Bihar	0.790909	41	0	1	0.333333	18	0.853211	73	0.567568	109	0.554545	131	0.0392157	34	0.1	122	0	1	0.00909091	31	0	1
AC_1426	Vaishali	Bihar	0.779528	31	0	1	0.443299	46	0.771784	40	0.388889	75	0.425197	51	0.0700637	74	0.0836653	94	0.017094	108	0.0237154	91	0.00403226	100
AC_1427	Amnour	Bihar	0.955224	196	0	1	0.47619	51	0.884422	108	0.708861	159	0.479798	76	0.112069	121	0.0909091	106	0.0374332	180	0.0703518	202	0.0263158	207
AC_1428	Baisi	Bihar	0.790514	40	0	1	0.216216	9	0.757937	36	0.27381	49	0.337302	23	0.0290698	21	0.0595238	58	0.00420168	40	0.0395257	152	0	1
AC_1429	Manjhi	Bihar	0.951515	194	0	1	0.605263	88	0.908537	126	0.736842	170	0.546012	124	0.159091	167	0.0802469	87	0.0261438	145	0.0242424	96	0	1
AC_1430	Warisnagar	Bihar	0.947059	185	0	1	0.666667	107	0.888235	110	0.40625	76	0.634731	178	0.115942	125	0.105882	136	0	1	0.0352941	139	0	1
AC_1431	Marhaura	Bihar	0.877193	98	0	1	0.597015	86	0.801242	48	0.632184	135	0.425926	52	0.211864	203	0.097561	119	0.0864198	225	0.0236686	90	0.0236686	205
AC_1432	Samastipur	Bihar	0.951456	193	0	1	0.676471	113	0.891089	113	0.62069	129	0.598039	161	0.12766	135	0.06	59	0.0309278	162	0.0194175	73	0.00980392	147
AC_1433	Bihariganj	Bihar	0.930435	164	0	1	0.789474	147	0.965217	206	0.826087	200	0.789474	220	0.172414	175	0.149123	184	0.03	158	0.0782609	209	0.0185185	190
AC_1434	Dhamdaha	Bihar	0.906977	131	0	1	0.333333	18	0.875	97	0.652174	144	0.664062	190	0.348485	225	0.0465116	29	0	1	0.00775194	26	0	1
AC_1435	Saharsa	Bihar	0.895349	114	0	1	0.2	7	0.94186	173	0.666667	146	0.697674	198	0.037037	31	0.0697674	73	0	1	0.0232558	87	0	1
AC_1436	Balrampur	Bihar	0.737752	20	0.00649351	237	0.291045	16	0.716763	23	0.125	16	0.208092	3	0.0179211	12	0.0231884	6	0.00882353	62	0.00864553	30	0.00289855	92
AC_1437	Mahua	Bihar	0.947977	187	0	1	0.666667	107	0.871345	92	0.568627	110	0.494186	86	0.0543478	54	0.0764706	80	0.0308642	161	0.00591716	14	0.0232558	204
AC_1438	Rosera (SC)	Bihar	0.91954	146	0	1	0.62069	93	0.873563	96	0.607143	125	0.471264	72	0.132075	142	0.0348837	16	0.0235294	135	0.0114943	41	0	1
AC_1439	Lalganj	Bihar	0.9	122	0	1	0.835443	166	0.910526	131	0.645833	142	0.624339	174	0.144578	153	0.105263	134	0.0116279	76	0.0320856	132	0.0216216	199
AC_1440	Patepur (SC)	Bihar	0.914634	139	0	1	0.666667	107	0.87037	89	0.363636	69	0.515337	103	0.0365854	30	0.0555556	50	0.0129032	87	0.0122699	46	0.00617284	117
AC_1441	Kusheshwar Asthan (SC)	Bihar	0.911765	135	0	1	0.833333	165	0.926471	145	0.6	120	0.5	89	0.116883	126	0.0588235	56	0.00775194	56	0.0367647	144	0.00757576	132
AC_1442	Parsa	Bihar	0.944162	181	0	1	0.59322	85	0.871795	93	0.679487	153	0.513089	102	0.237705	214	0.103093	126	0.0333333	169	0.0466321	166	0.0212766	198
AC_1443	Morwa	Bihar	0.908397	132	0	1	0.929577	213	0.930233	150	0.571429	113	0.618321	172	0.0566038	58	0.117188	152	0.034188	171	0.0232558	87	0.015625	180
AC_1444	Simri Bakhtiarpur	Bihar	0.9	122	0	1	0.8	152	0.969231	215	0.777778	188	0.715385	203	0.0512821	49	0.0846154	95	0.00833333	60	0.0307692	126	0.00787402	134
AC_1445	Sonbarsha (SC)	Bihar	0.978495	225	0	1	0.333333	18	0.956989	190	0.833333	203	0.847826	225	0.176471	182	0.184783	215	0.0131579	91	0.0645161	193	0	1
AC_1446	Purnia	Bihar	0.961538	203	0	1	0.28	15	0.769231	37	0	1	0.269231	6	0.0172414	11	0.0384615	20	0	1	0.0128205	48	0	1
AC_1447	Garkha (SC)	Bihar	0.95625	198	0	1	0.659091	104	0.893082	115	0.753623	175	0.585987	153	0.22619	210	0.11465	148	0.0347222	174	0.0566038	183	0.0131579	168
AC_1448	Hasanpur	Bihar	0.90678	130	0	1	0.810811	156	0.931624	155	0.652174	144	0.576271	146	0.0740741	78	0.0940171	114	0.0275229	148	0.0169492	65	0	1
AC_1449	Ujiarpur	Bihar	0.977778	224	0	1	0.764706	143	0.911111	132	0.466667	89	0.722222	207	0.0384615	33	0.123596	159	0.0126582	84	0.0777778	208	0	1
AC_1450	Chapra	Bihar	0.968254	209	0	1	0.823529	162	0.936508	160	0.888889	223	0.465517	68	0.205128	202	0.145161	177	0.0363636	179	0.015873	59	0	1
AC_1451	Rupauli	Bihar	0.874074	94	0	1	0.272727	12	0.814815	54	0.193548	27	0.540741	120	0.03125	23	0.0814815	90	0	1	0.0444444	161	0	1
AC_1452	Sarairanjan	Bihar	0.928571	161	0	1	0.895833	198	0.9375	163	0.769231	183	0.659794	187	0.108108	117	0.15625	189	0.0581395	213	0.0408163	153	0.0105263	153
AC_1453	Kadwa	Bihar	0.880702	102	0	1	0.352459	24	0.714789	21	0.15625	20	0.297872	12	0.0571429	61	0.0492958	37	0.00735294	53	0.0106007	37	0.0140845	173
AC_1454	Bibhutipur	Bihar	0.95	192	0	1	0.916667	207	0.95	181	0.857143	209	0.85	226	0.181818	186	0.166667	204	0.0566038	210	0.0166667	62	0	1
AC_1455	Raja Pakar (SC)	Bihar	0.905325	128	0	1	0.698413	122	0.869048	87	0.568627	110	0.579882	149	0.0897436	94	0.0892857	101	0.0129032	87	0.0414201	154	0.00613497	114
AC_1456	Cheria Bariarpur	Bihar	0.903226	126	0	1	0.714286	127	0.870968	91	0.25	44	0.741935	210	0.0769231	80	0.139785	174	0	1	0.0752688	207	0	1
AC_1457	Hajipur	Bihar	0.758427	26	0	1	0.412371	40	0.641176	11	0.424528	78	0.299435	13	0.120567	128	0.0674157	67	0.0119048	78	0.0280899	118	0.00574713	106
AC_1458	Sonepur	Bihar	0.897959	118	0	1	0.533333	70	0.846939	70	0.605263	124	0.433333	57	0.215385	205	0.0721649	77	0.0217391	124	0	1	0	1
AC_1459	Mahnar	Bihar	0.827586	54	0	1	0.782609	145	0.910345	130	0.628571	133	0.666667	191	0.142857	151	0.0972222	118	0.00763359	55	0.0344828	137	0	1
AC_1460	Korha (SC)	Bihar	0.789474	39	0	1	0.603175	87	0.744361	32	0.128205	17	0.477273	73	0.0547945	55	0.0681818	69	0.016	105	0.00769231	25	0.0300752	214
AC_1461	Katihar	Bihar	0.733333	18	0	1	0.428571	44	0.8	47	0.586207	117	0.433333	57	0.15	160	0.0344828	15	0.0508475	205	0.0166667	62	0	1
AC_1462	Alauli (SC)	Bihar	0.968254	209	0	1	0.92	209	0.952381	184	0.769231	183	0.793651	221	0.235294	212	0.183333	214	0.0576923	212	0.0634921	191	0	1
AC_1463	Bakhri (SC)	Bihar	0.784	35	0	1	0.40678	38	0.696	15	0.24	42	0.362903	30	0.0813953	85	0.072	76	0	1	0.0241935	95	0.00819672	137
AC_1464	Brahampur	Bihar	0.821656	51	0	1	0.391304	35	0.909091	127	0.631579	134	0.597403	160	0.162162	169	0.160256	198	0.0437956	197	0.0573248	186	0	1
AC_1465	Pranpur	Bihar	0.829352	56	0	1	0.519084	66	0.780822	43	0.0588235	6	0.347222	24	0.0408163	38	0.0313589	12	0.0211268	122	0.00684932	20	0.00343643	94
AC_1466	Danapur	Bihar	0.971429	215	0	1	0.909091	201	0.941176	172	0.777778	188	0.969697	238	0.875	238	0.914286	232	0.571429	237	0.294118	239	0.2	238
AC_1467	Barhara	Bihar	0.944444	182	0.00980392	238	0.8	152	0.952381	184	0.5	95	0.596774	158	0.107143	114	0.216	222	0.029703	156	0.031746	130	0	1
AC_1468	Alamnagar	Bihar	0.945055	183	0	1	0.333333	18	0.89011	112	0.714286	160	0.758242	213	0.0833333	86	0.146067	178	0.025641	143	0.0444444	161	0.0114943	161
AC_1469	Maner	Bihar	0.971831	218	0	1	0.884615	187	0.957746	193	0.8125	198	0.957746	237	0.666667	237	0.957746	239	0.4	234	0.3	240	0.234375	240
AC_1470	Raghopur	Bihar	0.756579	25	0	1	0.697368	121	0.824324	59	0.623188	131	0.52	105	0.152941	161	0.0810811	89	0.035461	176	0.0198675	75	0.00671141	124
AC_1471	Shahpur	Bihar	0.828947	55	0	1	0.352941	25	0.776316	42	0.291667	52	0.466667	69	0.120879	129	0.146667	180	0.0229008	134	0.245033	237	0.00869565	140
AC_1472	Buxar	Bihar	0.780142	33	0	1	0.375	28	0.742857	30	0.307692	59	0.397059	41	0.145833	154	0.104478	132	0.0839695	224	0.0567376	184	0.00746269	131
AC_1473	Beldaur	Bihar	0.971429	215	0	1	0.956522	222	0.985714	232	0.875	216	0.942857	233	0.2	197	0.285714	227	0	1	0.0869565	218	0.015625	180
AC_1474	Bachhwara	Bihar	0.844828	66	0	1	0.494382	55	0.724138	26	0.238095	41	0.528736	113	0.108696	118	0.0574713	53	0	1	0.0520231	177	0.00606061	112
AC_1475	Mohiuddinnagar	Bihar	0.940476	174	0	1	0.7	123	0.880952	104	0.565217	107	0.662651	188	0.176471	182	0.156627	190	0.0277778	149	0.0722892	206	0.0128205	165
AC_1476	Digha	Bihar	0.6	3	0	1		239	1	236	1	236	1	239		240	1	240		240	0	1	0.2	238
AC_1477	Khagaria	Bihar	0.960784	202	0	1	0.909091	201	0.960784	199	0.846154	208	0.921569	230	0	1	0.215686	221	0.0243902	140	0.117647	234	0	1
AC_1478	Barari	Bihar	0.777778	29	0	1	0.5	56	0.790123	44	0.346154	64	0.45679	65	0.0222222	14	0.164557	201	0.0434783	195	0.0246914	100	0	1
AC_1479	Arrah	Bihar	0.920635	148	0	1	0.1	1	0.854839	74	0.64	140	0.5	89	0.184211	190	0.15873	195	0.0185185	112	0.031746	130	0	1
AC_1480	Bankipur	Bihar	1	234	0	1		240	1	236		240	1	239		241	1	240		241	0	1	0	1
AC_1483	Sandesh	Bihar	0.901961	124	0	1	0.5	56	0.843137	66	0.2	29	0.546053	125	0.0416667	40	0.196078	219	0	1	0.0653595	196	0	1
AC_1484	Fatuha	Bihar	0.919355	145	0	1	0.71875	129	0.919355	138	0.72973	166	0.919355	228	0.444444	228	0.927419	234	0.307692	231	0.107438	229	0.107438	234
AC_1485	Begusarai	Bihar	0.858974	84	0	1	0.447368	47	0.717949	24	0.0434783	5	0.512821	101	0	1	0.179487	212	0	1	0.0128205	48	0	1
AC_1486	Phulwari (SC)	Bihar	0.844595	65	0	1	0.791667	148	0.932432	157	0.565217	107	0.938776	232	0.55	232	0.939189	235	0.1	227	0.103448	226	0.0909091	232
AC_1487	Dumraon	Bihar	0.72619	15	0	1	0.467742	50	0.864	81	0.306122	58	0.412	49	0.0328947	24	0.0996016	121	0.0131004	90	0.0238095	92	0.00404858	101
AC_1488	Manihari (ST)	Bihar	0.938053	168	0.0113636	239	0.862069	178	0.964286	203	0.555556	106	0.536364	116	0.0555556	56	0.0917431	109	0.038835	185	0	1	0.0265487	208
AC_1489	Gopalpur	Bihar	0.973684	221	0	1	0.909091	201	0.973684	220	0.8	192	0.842105	224	0.4	226	0.157895	192	0.0588235	216	0.0263158	111	0	1
AC_1490	Bikram	Bihar	0.921569	150	0	1	0.795918	149	0.946078	178	0.592593	119	0.946078	236	0.541667	231	0.955446	238	0.780488	239	0.095	223	0.0670103	228
AC_1491	Rajpur (SC)	Bihar	0.809187	44	0	1	0.658537	102	0.896057	118	0.618421	128	0.438406	60	0.129213	139	0.103571	130	0.0195312	115	0.0322581	133	0.0181818	187
AC_1492	Teghra	Bihar	0.814815	46	0	1	0.5	56	0.584906	3	0.0833333	11	0.425926	52	0	1	0.0925926	112	0	1	0.037037	145	0	1
AC_1493	Mokama	Bihar	0.946237	184	0	1	0.847826	170	0.913043	135	0.666667	146	0.903226	227	0.4	226	0.913978	231	0.529412	236	0.369565	241	0.183099	237
AC_1494	Jagdishpur	Bihar	0.85625	82	0	1	0.375	28	0.84375	67	0.358974	68	0.515924	104	0.105882	112	0.157233	191	0.0428571	193	0.1	224	0	1
AC_1495	Barh	Bihar	0.816327	47	0	1	0.631579	94	0.851064	71	0.461538	86	0.821053	222	0.291667	221	0.824742	230	0.32	232	0.206186	236	0.134831	236
AC_1496	Bihpur	Bihar	0.847458	71	0	1	0.675676	112	0.775862	41	0.35	65	0.59322	155	0.04	37	0.220339	223	0	1	0.155172	235	0.02	196
AC_1497	Sahebpur Kamal	Bihar	0.948718	190	0	1	0.5	56	0.769231	37	0.333333	61	0.576923	147	0.175	180	0.166667	204	0.0298507	157	0.0128205	48	0	1
AC_1498	Munger	Bihar	0.675325	8	0	1	0.456522	48	0.666667	12	0.305556	57	0.539474	118	0.146341	156	0.175676	211	0.046875	200	0.08	210	0.028169	211
AC_1499	Bakhtiarpur	Bihar	0.948276	188	0	1	0.842105	167	0.921739	142	0.625	132	0.929825	231	0.6	235	0.921739	233	0.357143	233	0.112069	230	0.0720721	230
AC_1500	Parbatta	Bihar	0.921875	151	0	1	0.942857	217	0.96875	213	0.888889	223	0.920635	229	0.583333	234	0.293103	228	0.145833	229	0.09375	222	0	1
AC_1501	Matihani	Bihar	0.940476	174	0	1	0.485714	53	0.72619	27	0.08	10	0.559524	134	0.0263158	20	0.107143	138	0.0131579	91	0.0119048	43	0	1
AC_1502	Pirpainti (SC)	Bihar	0.876712	96	0	1	0.578947	80	0.811927	52	0.18	23	0.497696	87	0.0521739	51	0.0639269	63	0	1	0.00913242	32	0	1
AC_1503	Agiaon (SC)	Bihar	0.881356	103	0	1	0.348837	22	0.836158	63	0.369565	72	0.573864	144	0.107143	114	0.136364	171	0.012987	89	0.0564972	182	0.00595238	110
AC_1504	Harnaut	Bihar	0.922222	152	0	1	0.74359	137	0.943503	176	0.761905	179	0.564246	139	0.0487805	45	0.195531	218	0.0136986	95	0.0502793	173	0.00584795	109
AC_1505	Masaurhi (SC)	Bihar	0.890476	109	0	1	0.846154	169	0.947619	180	0.76087	177	0.942857	233	0.6	235	0.952153	237	0.5	235	0.0673077	200	0.0536585	226
AC_1506	Hilsa	Bihar	0.831169	58	0	1	0.653846	101	0.928105	148	0.822581	199	0.557047	133	0.175	180	0.113333	145	0.0567376	211	0.00649351	16	0	1
AC_1507	Paliganj	Bihar	0.898734	120	0	1	0.756757	140	0.943038	174	0.64	140	0.943038	235	0.571429	233	0.943038	236	0.571429	237	0.0849673	216	0.0909091	232
AC_1508	Jamalpur	Bihar	0.712919	14	0	1	0.52459	68	0.708738	20	0.230769	39	0.427885	54	0.0629921	68	0.135922	169	0.0378378	182	0.0634146	190	0.0204082	197
AC_1509	Ramgarh	Bihar	0.609195	4	0	1	0.278846	14	0.706564	18	0.191489	26	0.302326	14	0.0575916	63	0.0389105	21	0.0198413	117	0.030888	127	0.0156863	182
AC_1510	Asthawan	Bihar	0.854015	78	0	1	0.914286	206	0.977941	224	0.933333	234	0.639706	181	0.140351	149	0.150376	185	0.0583333	215	0.0364964	143	0	1
AC_1511	Lakhisarai	Bihar	0.955696	197	0	1	0.884615	187	0.980892	227	0.8	192	0.748387	212	0.170213	173	0.183007	213	0.0384615	184	0.113924	233	0.0140845	173
AC_1512	Dinara	Bihar	0.70318	10	0	1	0.20438	8	0.607774	9	0.195652	28	0.292419	10	0.0754717	79	0.0501792	39	0.0221402	130	0.0501792	172	0.0221402	202
AC_1513	Nathnagar	Bihar	0.74537	22	0	1	0.375	28	0.702326	16	0.179487	22	0.390698	38	0.0296296	22	0.0420561	25	0.00966184	66	0.0138889	52	0	1
AC_1514	Biharsharif	Bihar	0.891892	110	0	1	0.875	183	0.972222	219	0.904762	229	0.597222	159	0.194444	195	0.123288	158	0.030303	159	0.0810811	212	0.0144928	176
AC_1515	Kahalgaon	Bihar	0.825203	53	0	1	0.558442	75	0.851852	72	0.357143	67	0.463115	67	0.126667	134	0.0367347	18	0.00840336	61	0.00816327	28	0.00816327	136
AC_1516	Sultanganj	Bihar	0.863388	86	0	1	0.684211	116	0.868132	86	0.44186	82	0.502762	93	0.0909091	96	0.125683	161	0.0184049	111	0.0384615	148	0.0112994	159
AC_1517	Suryagarha	Bihar	0.873096	93	0	1	0.746479	139	0.902564	121	0.486486	94	0.658031	186	0.153846	162	0.154639	188	0.0238095	136	0.0518135	176	0.0265957	209
AC_1518	Bhagalpur	Bihar	0.8	43	0	1	0.5	56	0.6	7	0	1	0.4	42	0	1	0	1	0	1	0	1	0	1
AC_1519	Tarari	Bihar	0.911243	134	0	1	0.375	28	0.846154	69	0.434783	81	0.550898	127	0.137931	147	0.125749	162	0.081761	223	0.0650888	195	0	1
AC_1520	Nalanda	Bihar	0.922535	153	0	1	0.8125	157	0.978873	225	0.94	235	0.7	199	0.222222	208	0.15942	196	0.0491803	202	0.0492958	169	0	1
AC_1521	Jehanabad	Bihar	0.786096	38	0	1	0.423077	42	0.916201	136	0.761905	179	0.450549	62	0.0566038	58	0.0773481	83	0.0346821	173	0.0216216	80	0.010929	156
AC_1522	Ghosi	Bihar	0.917127	141	0	1	0.541667	71	0.9375	163	0.796296	191	0.542373	121	0.173469	178	0.102273	125	0.0538922	209	0.0342857	136	0.0342857	217
AC_1523	Arwal	Bihar	0.880342	101	0	1	0.888889	194	0.965217	206	0.894737	226	0.608696	169	0.181818	186	0.153153	187	0.0784314	221	0.0862069	217	0.00934579	145
AC_1524	Islampur	Bihar	0.78022	34	0	1	0.65	98	0.961111	200	0.78125	190	0.617978	171	0.190476	193	0.150838	186	0.0379747	183	0.0164835	61	0.00555556	105
AC_1525	Barbigha	Bihar	0.823009	52	0	1	0.8	152	0.964602	205	0.6	120	0.785714	217	0.111111	119	0.169643	207	0.0106383	69	0.0454545	164	0.0277778	210
AC_1526	Kargahar	Bihar	0.640827	5	0	1	0.363208	26	0.607235	8	0.0674847	8	0.204787	2	0.0884146	91	0.0425532	26	0.0348525	175	0.0425532	157	0.0348525	218
AC_1527	Karakat	Bihar	0.851406	75	0	1	0.365591	27	0.751004	34	0.114286	15	0.336207	22	0.125	131	0.0669456	65	0.0470085	201	0.0669456	198	0.0470085	223
AC_1528	Mohania (SC)	Bihar	0.704225	11	0	1	0.398305	37	0.746479	33	0.287129	51	0.315603	16	0.0631068	69	0.04947	38	0.0110294	72	0.028169	119	0.00361011	96
AC_1529	Kurtha	Bihar	0.846154	68	0	1	0.615385	91	0.938202	166	0.633333	136	0.480447	78	0.0510204	48	0.122905	156	0.0426829	192	0.0662983	197	0.0116959	163
AC_1530	Sheikhpura	Bihar	0.855263	79	0	1	0.818182	160	0.960265	198	0.7	157	0.58	150	0.0869565	90	0.126667	164	0.0150376	101	0.0394737	151	0	1
AC_1531	Tarapur	Bihar	0.780083	32	0	1	0.679612	114	0.858333	76	0.433333	80	0.560166	135	0.0701754	75	0.171548	208	0.0294118	155	0.0669456	198	0.0132743	170
AC_1532	Rajgir (SC)	Bihar	0.895522	115	0	1	0.823529	162	0.977444	223	0.911765	230	0.59542	157	0.184615	191	0.147287	182	0.0517241	207	0.0149254	56	0	1
AC_1533	Makhdumpur (SC)	Bihar	0.964286	205	0	1	0.515152	64	0.904762	123	0.542857	104	0.506024	99	0.145833	154	0.113772	146	0.0263158	146	0.0297619	123	0.00609756	113
AC_1534	Chainpur	Bihar	0.573913	2	0.00255754	234	0.382022	33	0.743478	31	0.223684	35	0.296296	11	0.0329341	25	0.0392157	22	0.00451467	41	0.0108696	39	0	1
AC_1535	Jamui	Bihar	0.909722	133	0	1	0.689189	118	0.809859	51	0.341463	62	0.391608	39	0.0224719	15	0.0559441	51	0.00735294	53	0.00694444	21	0	1
AC_1536	Amarpur	Bihar	0.833333	59	0	1	0.352113	23	0.790795	45	0.206349	32	0.462185	66	0.0447761	41	0.0630252	62	0.00888889	63	0.0252101	103	0.00854701	138
AC_1537	Dhauraiya (SC)	Bihar	0.853107	77	0	1	0.585034	82	0.816384	55	0.207317	34	0.428571	55	0.0521327	50	0.105413	135	0.00946372	65	0.0255682	106	0.0057971	107
AC_1538	Bhabua	Bihar	0.491228	1	0	1	0.392308	36	0.751462	35	0.174757	21	0.335294	20	0.0382979	32	0.0205279	4	0.00298507	36	0.00293255	10	0.00293255	93
AC_1539	Nokha	Bihar	0.836257	61	0	1	0.577465	79	0.807018	50	0.266667	47	0.493827	84	0.219048	207	0.103659	131	0.0516129	206	0.103659	227	0.0516129	225
AC_1540	Warsaliganj	Bihar	1	234	0	1	0.868421	181	0.969136	214	0.722222	162	0.598765	162	0.084507	88	0.132075	166	0.028169	152	0.0559006	181	0.012987	166
AC_1541	Obra	Bihar	0.843434	63	0	1	0.55	74	0.909091	127	0.617021	127	0.583756	151	0.154639	165	0.112245	143	0.027933	151	0.020202	76	0	1
AC_1542	Goh	Bihar	0.856061	81	0	1	0.588235	84	0.8327	62	0.301587	55	0.48659	81	0.100671	106	0.0912548	107	0.0123967	82	0.0228137	85	0.00387597	99
AC_1543	Belhar	Bihar	0.751434	23	0	1	0.15102	4	0.592734	5	0.073913	9	0.333333	18	0.0413223	39	0.0229885	5	0.00390625	38	0.00767754	24	0.00385356	98
AC_1544	Jhajha	Bihar	0.84556	67	0	1	0.567164	76	0.879845	101	0.184211	24	0.567568	142	0.0344828	27	0.0540541	48	0.00406504	39	0.030888	127	0	1
AC_1545	Atri	Bihar	0.877119	97	0	1	0.798507	151	0.860169	80	0.266667	47	0.553191	128	0.0625	66	0.101695	124	0.0139535	96	0.0381356	147	0.0130435	167
AC_1546	Tikari	Bihar	0.852632	76	0	1	0.742574	136	0.90493	124	0.584615	116	0.498233	88	0.128834	138	0.0706714	75	0.0112782	74	0.0280702	117	0	1
AC_1547	Belaganj	Bihar	0.879397	99	0	1	0.887755	193	0.924242	144	0.583333	114	0.502513	92	0.0480769	43	0.0867347	97	0.0218579	125	0.0353535	141	0.0103627	151
AC_1548	Dehri	Bihar	0.898305	119	0	1	0.612903	90	0.881356	106	0.461538	86	0.536364	116	0.238806	215	0.11215	142	0.11215	228	0.11215	231	0.11215	235
AC_1549	Sikandra (SC)	Bihar	0.893258	112	0	1	0.760563	141	0.886364	109	0.259259	46	0.58427	152	0.0632911	71	0.0914286	108	0.0245399	141	0.0505618	174	0	1
AC_1550	Nawada	Bihar	1	234	0	1	0.877551	184	0.931624	155	0.5	95	0.564103	138	0.0555556	56	0.0683761	71	0	1	0.0598291	188	0	1
AC_1551	Banka	Bihar	0.929577	162	0	1	0.272727	12	0.588652	4	0.205479	31	0.368794	32	0.0631579	70	0.0774648	84	0	1	0.0142857	54	0.0142857	175
AC_1552	Chenari (SC)	Bihar	0.669903	7	0	1	0.145833	3	0.598706	6	0.225	36	0.273684	7	0.181818	186	0.0267559	9	0.039604	187	0.0267559	115	0.039604	221
AC_1553	Sasaram	Bihar	0.740933	21	0	1	0.436782	45	0.73057	28	0.103448	13	0.359788	28	0.153846	162	0.0898876	104	0.0898876	226	0.0898876	221	0.0898876	231
AC_1554	Nabinagar	Bihar	0.737288	19	0	1	0.266667	11	0.708215	19	0.20155	30	0.333333	18	0.059761	64	0.130312	165	0.0315457	165	0.0847458	215	0.0181818	187
AC_1555	Gobindpur	Bihar	1	234	0	1	0.961538	227	0.971751	218	0.868421	214	0.542373	121	0.0898876	95	0.310734	229	0.269461	230	0.282486	238	0.261628	241
AC_1556	Katoria (ST)	Bihar	0.647196	6	0	1	0.13834	2	0.484778	2	0.0178571	4	0.261176	5	0.015674	8	0.0257611	8	0.0071599	52	0.00704225	22	0.00470588	103
AC_1557	Hisua	Bihar	1	234	0	1	0.512195	63	0.844358	68	0.365079	71	0.44358	61	0.0337838	26	0.0470588	31	0.0121951	80	0.0233463	89	0	1
AC_1558	Wazirganj	Bihar	0.819005	50	0	1	0.695122	120	0.872727	94	0.428571	79	0.479452	75	0.0731707	77	0.0772727	81	0.0240385	138	0.0590909	187	0.0189573	192
AC_1559	Rafiganj	Bihar	0.81	45	0	1	0.744526	138	0.85906	78	0.447368	84	0.428571	55	0.115789	124	0.0538721	47	0.0140351	97	0.00671141	18	0.00671141	124
AC_1560	Aurangabad	Bihar	0.712551	13	0	1	0.408451	39	0.817073	56	0.237288	40	0.376518	33	0.0609756	65	0.0530612	45	0.0169492	107	0.0121457	45	0	1
AC_1561	Gurua	Bihar	0.768997	27	0	1	0.712707	126	0.82263	58	0.226667	38	0.407295	45	0.0394089	35	0.0428135	27	0.0126183	83	0.0182371	68	0.00615385	116
AC_1562	Rajauli (SC)	Bihar	1	234	0	1	0.612069	89	0.812245	53	0.30303	56	0.349593	25	0.0243902	16	0.0487805	35	0	1	0.0162602	60	0	1
AC_1563	Gaya Town	Bihar	1	234	0	1		241	1	236		241	1	239	1	239	0	1	0	1	0	1	0	1
AC_1564	Chakai	Bihar	0.755705	24	0	1	0.159236	5	0.435724	1	0.0934783	12	0.172507	1	0.0253968	18	0.0161507	3	0.00679348	50	0.0107383	38	0.00135501	88
AC_1565	Bodh Gaya (SC)	Bihar	0.836066	60	0	1	0.571429	77	0.688525	14	0.0594059	7	0.379538	34	0.0157068	9	0.0393443	23	0	1	0.00327869	11	0	1
AC_1566	Barachatti (SC)	Bihar	0.710177	12	0	1	0.378723	32	0.635556	10	0.108696	14	0.308204	15	0.025	17	0.0512249	43	0.00930233	64	0.0288248	120	0.0022779	89
AC_1567	Kutumba (SC)	Bihar	0.784574	36	0	1	0.518519	65	0.739946	29	0.291971	53	0.4	42	0.0778689	82	0.109043	139	0.00593472	47	0.0824468	213	0	1
AC_1568	Sherghati	Bihar	0.785714	37	0	1	0.520548	67	0.67803	13	0.15	19	0.383142	36	0.0852273	89	0.0574713	53	0.0465116	199	0.0150376	58	0.00757576	132
AC_1569	Imamganj (SC)	Bihar	0.771429	28	0	1	0.319018	17	0.706494	17	0.00877193	3	0.289817	9	0.0144928	7	0.0418848	24	0.00813008	58	0.0078125	27	0.0026178	90
AC_1570	Kochadhaman	Bihar	0.980583	226	0	1	0.489362	54	0.857843	75	0.147059	18	0.252427	4	0	1	0.0292683	11	0.005	42	0.0145631	55	0	1
AC_1571	Ramanujganj (ST)	Chhattisgarh	0.952174	31	0	1	0.722222	28	0.97807	30	0.761905	34	0.684932	57	0.115385	41	0.105505	24	0.0151515	25	0.0504587	22	0.00956938	33
AC_1572	Pratappur (ST)	Chhattisgarh	0.970085	47	0	1	0.684211	24	0.974359	24	0.714286	27	0.737778	68	0.106061	37	0.170507	53	0.0163934	28	0.0757576	43	0.00543478	20
AC_1573	Bharatpur-Sonhat (S	Chhattisgarh	0.949622	27	0	1	0.545455	17	0.936869	6	0.358974	6	0.516624	21	0.055	20	0.0511509	4	0.0159151	26	0.0339426	11	0.0080429	30
AC_1574	Bhatgaon	Chhattisgarh	0.969466	46	0	1	0.942857	59	0.992366	56	0.964912	64	0.728346	65	0.30303	77	0.141129	43	0.0318182	47	0.0714286	38	0.00425532	15
AC_1575	Samri (ST)	Chhattisgarh	0.99322	74	0	1	0.9	52	0.99322	58	0.904762	51	0.707317	62	0.134021	49	0.0769231	11	0.0294118	46	0.0424028	17	0.0251799	59
AC_1576	Baikunthpur	Chhattisgarh	0.976048	56	0	1	0.8	38	0.988024	48	0.833333	40	0.642424	46	0.0923077	36	0.134969	39	0.0208333	33	0.0797546	45	0.0131579	43
AC_1577	Premnagar	Chhattisgarh	0.978378	62	0	1	1	66	1	66	1	66	0.863388	81	0.358974	79	0.190476	66	0.0555556	65	0.0747126	42	0.0122699	41
AC_1578	Lundra (ST)	Chhattisgarh	0.991111	71	0	1	1	66	1	66	1	66	0.746606	69	0.2	62	0.12037	31	0.025641	41	0.0733945	39	0.0241546	54
AC_1579	Manendragarh	Chhattisgarh	0.982759	68	0	1	0.333333	4	0.964912	17	0.6	19	0.736842	67	0.117647	42	0.111111	29	0.04	52	0.037037	14	0.0188679	49
AC_1580	Jashpur (ST)	Chhattisgarh	0.929487	19	0	1	0.733333	30	0.987013	46	0.914894	55	0.513605	20	0.158824	53	0.137809	41	0.0895522	75	0.0704225	37	0.0638298	76
AC_1581	Ambikapur	Chhattisgarh	0.99359	75	0	1	1	66	1	66	1	66	0.701987	60	0.117647	42	0.133333	37	0.0225564	36	0.0993377	60	0	1
AC_1582	Marwahi (ST)	Chhattisgarh	0.963918	41	0	1	0.944444	60	0.994845	61	0.956522	61	0.8	78	0.254902	69	0.157068	49	0.0416667	53	0.0983607	59	0.011976	40
AC_1583	Sitapur (ST)	Chhattisgarh	0.9875	69	0	1	1	66	1	66	1	66	0.930818	83	0.56	81	0.178808	59	0.023622	37	0.113333	67	0.0220588	52
AC_1584	Pali-Tanakhar (ST)	Chhattisgarh	0.912903	12	0	1	0.828571	40	0.980583	36	0.769231	35	0.664384	49	0.125	47	0.108844	26	0.0150376	24	0.0513699	25	0.00716846	26
AC_1585	Kunkuri (ST)	Chhattisgarh	0.992308	73	0	1	0.75	32	0.988372	49	0.916667	56	0.568548	31	0.183206	59	0.179592	61	0.0473934	59	0.0806452	46	0.0379747	68
AC_1586	Pathalgaon (ST)	Chhattisgarh	0.978142	60	0	1	0.96	63	0.994505	60	0.974359	65	0.657303	48	0.27381	73	0.1875	64	0.089172	74	0.091954	56	0.0595238	74
AC_1587	Kota	Chhattisgarh	0.926136	16	0	1	0.875	47	0.988636	51	0.866667	44	0.619883	42	0.084507	32	0.209302	72	0.0285714	45	0.123529	71	0.00666667	24
AC_1588	Rampur (ST)	Chhattisgarh	0.972973	49	0	1	0.875	47	0.988417	50	0.785714	36	0.541176	24	0.0487805	17	0.121094	32	0.0131579	21	0.101961	63	0	1
AC_1589	Lormi	Chhattisgarh	0.964286	42	0	1	0.8	38	0.972112	21	0.75	31	0.441176	11	0.119205	45	0.0788382	12	0.0263158	43	0.0512821	24	0.0133333	44
AC_1590	Lailunga (ST)	Chhattisgarh	0.960573	38	0	1	0.791667	37	0.982014	40	0.883721	48	0.6337	44	0.173554	57	0.179104	60	0.0434783	55	0.0855019	49	0.0314961	61
AC_1591	Katghora	Chhattisgarh	0.97037	48	0	1	0.733333	30	0.97037	19	0.692308	25	0.564885	29	0.109375	38	0.104478	23	0.0163934	28	0.0530303	27	0.00793651	29
AC_1592	Kawardha	Chhattisgarh	0.925287	15	0	1	0.53125	13	0.938462	7	0.507692	11	0.462926	14	0.0359712	9	0.0682261	8	0.014433	23	0.0314961	9	0.0100604	36
AC_1593	Korba	Chhattisgarh	1	78	0	1		83	1	66		83	0	1	0	1	0	1	0	1	0	1	0	1
AC_1594	Beltara	Chhattisgarh	0.976744	59	0	1	1	66	1	66	1	66	0.790123	77	0.451613	80	0.307692	81	0.129032	79	0.22973	82	0.0806452	77
AC_1595	Masturi (SC)	Chhattisgarh	0.959302	36	0	1	0.9	52	0.982456	41	0.903226	50	0.666667	50	0.329268	78	0.178082	57	0.183673	81	0.118056	70	0.130137	81
AC_1596	Takhatpur	Chhattisgarh	0.95082	30	0	1	0.65	22	0.961749	15	0.631579	21	0.60452	40	0.113924	40	0.0882353	16	0.0662651	69	0.0287356	5	0.0342857	64
AC_1597	Akaltara	Chhattisgarh	0.966887	45	0	1	0.842105	42	0.98	34	0.863636	43	0.731034	66	0.264151	71	0.177778	56	0.146154	80	0.117647	69	0.0977444	79
AC_1598	Dharamjaigarh (ST)	Chhattisgarh	0.963415	40	0	1	0.714286	25	0.98374	42	0.75	31	0.581967	35	0.0892857	34	0.129167	34	0.0047619	10	0.0497925	21	0.00434783	16
AC_1599	Kharsia	Chhattisgarh	0.979424	66	0	1	1	66	1	66	1	66	0.678112	55	0.193548	61	0.17094	54	0.044335	56	0.124464	73	0.0331754	62
AC_1600	Mungeli (SC)	Chhattisgarh	0.910959	10	0	1	0.4	6	0.880702	4	0.392857	7	0.36	5	0.0687831	27	0.0656934	6	0.0518519	62	0.0251799	4	0.0251799	59
AC_1601	Sakti	Chhattisgarh	0.988439	70	0	1	1	66	1	66	1	66	0.668639	51	0.2	62	0.18125	62	0.0902778	76	0.100629	62	0.0592105	73
AC_1603	Janjgir-Champa	Chhattisgarh	0.954023	34	0	1	1	66	1	66	1	66	0.843373	80	0.666667	82	0.327586	82	0.327586	82	0.166667	80	0.242424	82
AC_1604	Bilha	Chhattisgarh	0.960199	37	0	1	0.764706	34	0.98	34	0.714286	27	0.548223	26	0.0430108	12	0.0824742	13	0.0326087	48	0.0520833	26	0.0215054	50
AC_1605	Nawagarh (SC)	Chhattisgarh	0.910217	9	0	1	0.515152	9	0.949843	11	0.515152	12	0.501639	18	0.0440252	14	0.099359	21	0.0035461	9	0.0371622	16	0.00696864	25
AC_1606	Pandariya	Chhattisgarh	0.949772	28	0	1	0.756757	33	0.979358	33	0.804348	39	0.568765	32	0.08867	33	0.0841121	14	0.00759494	13	0.0324826	10	0.00239234	13
AC_1607	Jaijaipur	Chhattisgarh	0.976048	56	0	1	1	66	1	66	1	66	0.759036	74	0.298246	76	0.22293	74	0.122302	77	0.140127	76	0.10596	80
AC_1608	Chandrapur	Chhattisgarh	0.97561	54	0	1	1	66	1	66	1	66	0.753846	72	0.261538	70	0.195876	69	0.0429448	54	0.0816327	47	0.010989	38
AC_1609	Pamgarh (SC)	Chhattisgarh	1	78	0	1	1	66	1	66	1	66	0.905263	82	0.775	83	0.211268	73	0.391304	83	0.169014	81	0.329545	83
AC_1610	Raigarh	Chhattisgarh	0.935185	22	0	1	0.852941	43	0.976852	27	0.857143	42	0.547619	25	0.159292	54	0.116505	30	0.0520833	63	0.0582524	29	0.0251256	58
AC_1611	Saja	Chhattisgarh	0.972973	49	0	1	0.9375	58	0.996622	64	0.95	60	0.523132	22	0.0147059	3	0.148014	46	0.0207469	32	0.0738007	40	0.0156863	46
AC_1612	Bhatapara	Chhattisgarh	0.978947	65	0	1	0.888889	50	0.989474	54	0.875	46	0.569149	33	0.0795455	31	0.146739	45	0.00632911	11	0.0851064	48	0.00578035	23
AC_1613	Khairagarh	Chhattisgarh	0.892744	7	0	1	0.529412	12	0.949367	10	0.578947	16	0.377419	7	0.0631068	26	0.0732484	10	0.0168919	31	0.0351438	12	0.0130719	42
AC_1614	Bemetara	Chhattisgarh	0.978142	60	0	1	0.857143	44	0.989011	52	0.875	46	0.59887	39	0.0405405	11	0.189944	65	0.00684932	12	0.111732	66	0	1
AC_1615	Baloda Bazar	Chhattisgarh	0.965	43	0	1	0.961538	64	0.995	63	0.956522	61	0.611399	41	0.202128	64	0.148148	47	0.0529412	64	0.0913978	55	0.0397727	70
AC_1616	Kasdol	Chhattisgarh	0.95	29	0	1	0.864865	46	0.980769	37	0.871795	45	0.596899	38	0.174603	58	0.146341	44	0.0625	67	0.0887097	52	0.0173913	47
AC_1617	Sarangarh (SC)	Chhattisgarh	0.946472	25	0	1	0.787234	36	0.975669	25	0.803922	38	0.530303	23	0.134884	50	0.0604534	5	0.0261097	42	0.0306122	7	0.015544	45
AC_1618	Bilaigarh (SC)	Chhattisgarh	0.878531	6	0	1	0.964286	65	0.997159	65	0.962963	63	0.627907	43	0.111111	39	0.137026	40	0.0326797	49	0.0639535	34	0.0242424	55
AC_1619	Saraipali (SC)	Chhattisgarh	0.966767	44	0	1	0.535714	15	0.960725	13	0.566667	15	0.361963	6	0.0458716	15	0.0965732	18	0.0333333	50	0.0371517	15	0.0220126	51
AC_1620	Basna	Chhattisgarh	0.95302	32	0	1	0.454545	7	0.959184	12	0.625	20	0.44523	13	0.0542169	19	0.103093	22	0.0224719	35	0.0448276	18	0.0177305	48
AC_1621	Dharsiwa	Chhattisgarh	0.991667	72	0	1	0.956522	62	0.991667	55	0.933333	59	0.700855	59	0.186047	60	0.192982	68	0.0515464	61	0.102564	64	0.0366972	66
AC_1622	Dongargarh (SC)	Chhattisgarh	0.896296	8	0	1	0.578947	18	0.940741	9	0.483871	10	0.466418	15	0.0529801	18	0.0984848	19	0.0165289	30	0.0561798	28	0.00395257	14
AC_1623	Arang (SC)	Chhattisgarh	0.973856	52	0	1	0.952381	61	0.993421	59	0.923077	57	0.651007	47	0.133333	48	0.183099	63	0.0645161	68	0.0863309	50	0.0378788	67
AC_1624	Mahasamund	Chhattisgarh	0.973262	51	0	1	0.714286	25	0.97861	32	0.8	37	0.481081	17	0.0588235	23	0.10989	28	0.0240964	39	0.0702703	36	0	1
AC_1625	Ahiwara (SC)	Chhattisgarh	1	78	0	1	1	66	1	66	1	66	0.671429	53	0.206897	66	0.264706	77	0.0566038	66	0.136364	75	0.0338983	63
AC_1626	Raipur Rural	Chhattisgarh	0.962963	39	0	1	0.909091	55	0.981481	39	0.909091	52	0.679245	56	0.291667	74	0.270833	79	0.125	78	0.1	61	0.0816327	78
AC_1627	Patan	Chhattisgarh	0.978873	64	0	1	0.923077	56	0.992958	57	0.909091	52	0.635714	45	0.15	51	0.265625	78	0.0505051	60	0.145038	78	0.0344828	65
AC_1628	Dongargaon	Chhattisgarh	0.995614	76	0	1	0.888889	50	0.986726	45	0.884615	49	0.59276	37	0.117647	42	0.162896	51	0.0463918	58	0.086758	51	0.00497512	18
AC_1630	Durg-Rural	Chhattisgarh	1	78	0	1	1	66	1	66	1	66	0.830769	79	0.266667	72	0.369231	83	0.0681818	70	0.238095	83	0.0588235	72
AC_1632	Khallari	Chhattisgarh	0.978799	63	0	1	0.541667	16	0.960854	14	0.592593	18	0.386282	9	0.039548	10	0.106227	25	0.016129	27	0.0620438	31	0.00772201	28
AC_1635	Durg City	Chhattisgarh	1	78	0	1		84	1	66		84	1	84		84	1	84		84		84		84
AC_1637	Abhanpur	Chhattisgarh	1	78	0	1	1	66	1	66	1	66	0.75	70	0.172414	56	0.241379	76	0.0704225	71	0.123596	72	0.025	57
AC_1638	Rajnandgaon	Chhattisgarh	1	78	0	1	1	66	1	66	1	66	0.671233	52	0.294118	75	0.228571	75	0.0847458	73	0.114286	68	0.0606061	75
AC_1639	Rajim	Chhattisgarh	0.956	35	0	1	0.875	47	0.988	47	0.911765	54	0.695833	58	0.206522	65	0.178261	58	0	1	0.0896861	53	0.0240385	53
AC_1640	Khujji	Chhattisgarh	0.975862	55	0	1	0.611111	20	0.975779	26	0.666667	23	0.442509	12	0.0588235	23	0.132867	36	0.023622	37	0.045614	19	0.00729927	27
AC_1641	Gunderdehi	Chhattisgarh	0.995851	77	0	1	1	66	1	66	1	66	0.558824	28	0.0707965	28	0.207792	71	0.0213904	34	0.141631	77	0.00990099	35
AC_1642	Kurud	Chhattisgarh	0.980392	67	0	1	1	66	1	66	1	66	0.718954	64	0.232143	68	0.277027	80	0.0775862	72	0.146853	79	0.0542636	71
AC_1643	Dondi Lohara (ST)	Chhattisgarh	0.934783	21	0	1	0.5	8	0.965217	18	0.272727	5	0.504386	19	0.034188	8	0.15859	50	0.0103627	16	0.092511	57	0.00961538	34
AC_1644	Sanjari Balod	Chhattisgarh	0.927885	17	0	1	0.857143	44	0.985437	44	0.833333	40	0.568528	30	0.123711	46	0.19598	70	0.0361446	51	0.134328	74	0.038674	69
AC_1645	Dhamtari	Chhattisgarh	0.865672	5	0	1	0.653846	23	0.932836	5	0.64	22	0.759398	75	0.157895	52	0.192308	67	0.0454545	57	0.0697674	35	0.0243902	56
AC_1646	Sihawa (ST)	Chhattisgarh	0.944615	24	0	1	0.533333	14	0.978462	31	0.740741	30	0.477987	16	0.0777778	30	0.125392	33	0.0141343	22	0.0607029	30	0.010101	37
AC_1647	Mohla-Manpur (ST)	Chhattisgarh	0.852381	3	0.00877193	84	0.347826	5	0.964286	16	0.464286	8	0.382212	8	0.0115385	2	0.0865385	15	0.0078329	14	0.0456731	20	0	1
AC_1648	Bindranawagarh (ST)	Chhattisgarh	0.929471	18	0	1	0.608696	19	0.977041	28	0.470588	9	0.557292	27	0.0285714	7	0.0989583	20	0	1	0.0509383	23	0	1
AC_1649	Bhanupratappur (ST)	Chhattisgarh	0.95389	33	0	1	0.52381	11	0.971182	20	0.52381	13	0.57971	34	0.0460526	16	0.131965	35	0	1	0.0623145	33	0	1
AC_1650	Kanker (ST)	Chhattisgarh	0.976415	58	0	1	0.714286	25	0.981132	38	0.692308	25	0.676329	54	0.056338	21	0.166667	52	0.0116279	17	0.107317	65	0.00543478	20
AC_1651	Antagarh (ST)	Chhattisgarh	0.911111	11	0	1	0.517241	10	0.9389	8	0.538462	14	0.394958	10	0.0618893	25	0.0717213	9	0.0130719	20	0.0309278	8	0.00843882	31
AC_1652	Keshkal (ST)	Chhattisgarh	0.923636	14	0	1	0.769231	35	0.989091	53	0.666667	23	0.75188	71	0.0434783	13	0.138686	42	0.0125523	19	0.0620438	31	0	1
AC_1653	Narayanpur (ST)	Chhattisgarh	0.701525	1	0	1	0.197368	3	0.864143	2	0.217949	3	0.341743	3	0.0171233	5	0.0660793	7	0	1	0.0355556	13	0	1
AC_1654	Kondagaon (ST)	Chhattisgarh	0.923077	13	0	1	0.9	52	0.994872	62	0.928571	58	0.78534	76	0.211538	67	0.175258	55	0.0123457	18	0.0932642	58	0.0112994	39
AC_1655	Bastar (ST)	Chhattisgarh	0.974227	53	0	1	0.722222	28	0.974093	23	0.736842	29	0.756614	73	0.163636	55	0.150538	48	0.0246914	40	0.078534	44	0.00564972	22
AC_1656	Bijapur (ST)	Chhattisgarh	0.711375	2	0	1	0.190476	2	0.708772	1	0.220657	4	0.273874	2	0.0584112	22	0.04947	3	0.00185529	8	0.0294118	6	0	1
AC_1657	Chitrakot (ST)	Chhattisgarh	0.949541	26	0	1	0.642857	21	0.977064	29	0.583333	17	0.709524	63	0.0895522	35	0.134328	38	0	1	0.0738916	41	0.00529101	19
AC_1658	Dantewada (ST)	Chhattisgarh	0.931193	20	0	1	0.923077	56	0.97235	22	0.142857	1	0.584906	36	0.0222222	6	0.0892019	17	0.0102041	15	0.0232558	3	0.00473934	17
AC_1659	Jagdalpur	Chhattisgarh	0.937008	23	0	1	0.833333	41	0.984	43	0.75	31	0.702479	61	0.0769231	29	0.109244	27	0.0275229	44	0.0909091	54	0.00900901	32
AC_1660	Konta (ST)	Chhattisgarh	0.859043	4	0	1	0.188679	1	0.877333	3	0.178571	2	0.347826	4	0.0163934	4	0.0407609	2	0	1	0.0164384	2	0	1
AC_1661	Nerela	NCT of Delhi	0.961538	4	0.454545	5	0.85	5	0.916667	5	0.842105	5	0.304348	4	0.238095	4	0.333333	6	0.2	7	0.208333	7	0.136364	8
AC_1662	Bawana (SC)	NCT of Delhi	1	5	0.6	7	0.875	6	0.923077	6	0.857143	6	0.4	5	0.538462	8	0.416667	8	0.461538	10	0.384615	8	0.111111	7
AC_1663	Burari	NCT of Delhi	0.5	1	0.25	2	0	1	0.666667	3	0.666667	3	0.25	3	0.25	5	0	1	0	1	0	1	0	1
AC_1664	Karawal Nagar	NCT of Delhi	0.714286	2	0.428571	4	0.4	3	0.5	2	0.571429	2	0.428571	6	0.428571	7	0.428571	9	0	1	0.428571	10	0	1
AC_1665	Mundka	NCT of Delhi	0.875	3	0.4	3	1	8	1	8	1	8	0.6	9	0.6	9	0.6	11	0.666667	11	0.2	6	0.428571	11
AC_1681	Ghonda	NCT of Delhi	1	5	0	1	0	1	0	1	0	1	0	1	0	1	0	1	0	1	0	1	0	1
AC_1689	Najafgarh	NCT of Delhi	1	5	0.6	7	1	8	1	8	1	8	0.545455	8	0.375	6	0.5	10	0.444444	9	0.545455	11	0.285714	9
AC_1707	Laxmi Nagar	NCT of Delhi	1	5	1	10		11	1	8		11	0	1	0	1	0	1	0	1	0	1	0	1
AC_1708	Matiala	NCT of Delhi	1	5	0.565217	6	0.923077	7	0.964286	7	0.875	7	0.464286	7	0.166667	3	0.407407	7	0.0588235	6	0.392857	9	0.0555556	6
AC_1719	Bijwasan	NCT of Delhi	1	5		11	1	8		11	1	8		11	1	11	0	1	0	1	0	1	0	1
AC_1730	Chhatarpur	NCT of Delhi	1	5	0.666667	9	0.666667	4	0.666667	3	0.666667	3	0.666667	10	0.666667	10	0	1	0.333333	8	0	1	0.333333	10
AC_1731	Pernem (SC)	Goa	0.9375	22	0.571429	20	0.8	15	0.9375	20	0.666667	14	0.733333	26	0.5	19	0.384615	25	0.428571	19	0	1	0.0625	20
AC_1732	Mandrem	Goa	1	23	0.666667	21	0.8	15	0.857143	18	0.75	17	0.5	23	0.666667	25	0.333333	23	0.666667	25	0	1	0	1
AC_1733	Bicholim	Goa	1	23	0.5	13	1	21	1	22	1	22	0.857143	27	0.5	19	0.571429	27	0.25	11	0	1	0.142857	23
AC_1734	Tivim	Goa	0.857143	17	1	25	0.857143	19	0.833333	14	0.8	19	0.5	23	0.666667	25	0.333333	23	0.666667	25	0	1	0.142857	23
AC_1735	Poriem	Goa	0.8	12	0.454545	11	0.6	6	0.942857	21	0.5	7	0.323529	18	0.0416667	6	0.235294	19	0.037037	6	0	1	0.0285714	19
AC_1736	Valpoi	Goa	0.675676	9	0.222222	8	0.222222	2	0.810811	12	0.125	2	0.305556	16	0.0384615	5	0.138889	16	0.03125	5	0	1	0	1
AC_1737	Siolim	Goa	0.75	10	1	25	1	21	0.75	8	0.5	7	0	1	0.25	11	0	1	0.25	11	0	1	0.25	29
AC_1738	Mapusa	Goa	1	23	1	25		31	1	22		30	0	1	0	1	0	1	0	1	0	1	0	1
AC_1739	Maem	Goa	0.846154	16	0.454545	11	0.6	6	0.846154	17	0.5	7	0.375	21	0.5	19	0.25	20	0.454545	21	0	1	0.153846	27
AC_1740	Aldona	Goa	0.6	6	0.5	13	0.714286	13	0.666667	5	0.75	17	0	1	0.3	12	0	1	0.3	13	0	1	0	1
AC_1741	Calangute	Goa	1	23	0	1	1	21	1	22	1	22		31	1	28		31	1	28	0	1	0	1
AC_1742	Saligao	Goa	0.333333	1	1	25	0.666667	11	0.666667	5	0.666667	14	0	1	0	1	0	1	0	1	0	1	0	1
AC_1744	Sanquelim	Goa	0.666667	8	0.75	23	1	21	1	22	1	22	1	28	1	28	1	28	1	28	0	1	0.333333	31
AC_1746	Cumbarjua	Goa	0.888889	20	0.444444	10	0.6	6	0.75	8	0.6	13	0	1	0.333333	14	0	1	0.333333	15	0	1	0.111111	22
AC_1747	Priol	Goa	0.9	21	0.4	9	1	21	1	22	1	22	0.125	10	0.3	12	0.125	15	0.3	13	0	1	0	1
AC_1750	St. Andre	Goa	0.8	12	0	1	0.6	6	0.777778	10	0.714286	16	0.222222	13	0.125	8	0.111111	14	0.111111	8	0	1	0	1
AC_1752	Sanvordem	Goa	0.652174	7	0.176471	7	0.6	6	0.826087	13	0.333333	4	0.1875	12	0.380952	16	0.176471	17	0.333333	15	0	1	0.0869565	21
AC_1753	Marcaim	Goa	1	23	1	25	1	21	1	22		31	1	28	1	28	1	28	1	28	0	1	0	1
AC_1754	Ponda	Goa	1	23		31	1	21	1	22	1	22		32	1	28		32	1	28	0	1	0	1
AC_1757	Dabolim	Goa	1	23	0.5	13		32	1	22	1	22	0.5	23	0.5	19	0	1	0.5	22	0	1	0.5	32
AC_1758	Cortalim	Goa	0.857143	17	0	1	0.714286	13	0.333333	2	0.428571	6	0	1	0.428571	17	0	1	0.428571	19	0	1	0	1
AC_1759	Siroda	Goa	0.571429	5	0.857143	24	1	21	1	22	1	22	0.25	15	0.5	19	0.25	20	0.5	22	0	1	0.142857	23
AC_1760	Nuvem	Goa	0.857143	17	0.5	13	0.8	15	0.833333	14	0.833333	21	0.333333	19	0.714286	27	0	1	0.714286	27	0	1	0.142857	23
AC_1761	Curtorim	Goa	1	23	0	1	0.5	4	0	1	0.5	7	0	1	0	1	0	1	0	1	0	1	0	1
AC_1763	Benaulim	Goa	0.818182	14	0.5	13	0.8	15	0.555556	3	0.555556	12	0.125	10	0.363636	15	0	1	0.363636	17	0	1	0	1
AC_1764	Cuncolim	Goa	0.75	10	0	1	0.857143	19	0.857143	18	0.8	19	0.4	22	0.5	19	0.4	26	0.5	22	0	1	0.25	29
AC_1766	Navelim	Goa	1	23		32	1	21	1	22		32	0	1	0	1	0	1	0	1	0	1	0	1
AC_1767	Curchorem	Goa	0.833333	15	0.5	13	0	1	0.666667	5	0	1	0	1	0.166667	10	0	1	0.166667	10	0	1	0	1
AC_1768	Velim	Goa	0.5	3	0.666667	21	0.571429	5	0.571429	4	0.5	7	0.333333	19	0.428571	17	0	1	0.375	18	0	1	0	1
AC_1769	Sanguem	Goa	0.375	2	0.172414	6	0.375	3	0.84375	16	0.375	5	0.225806	14	0.0769231	7	0.225806	18	0.0769231	7	0	1	0	1
AC_1770	Quepem	Goa	0.555556	4	0.5	13	0.666667	11	0.777778	10	0.2	3	0.3125	17	0.153846	9	0.25	20	0.142857	9	0	1	0	1
AC_1771	Canacona	Goa	1	23	1	25	1	21	1	22	1	22	1	28	1	28	1	28	1	28	0	1	0.166667	28
AC_1772		Gujarat	1	105	0	1		120	1	88		150		5		4	0	1	0	1	0	1	0	1
AC_1773	Tharad	Gujarat	0.992593	100	0	1		121	1	88	1	88		6		5	0.0894309	22	0.0967742	116	0.0298507	57	0.00763359	39
AC_1774	Vav	Gujarat	1	105	0	1	1	88	1	88	1	88		7		6	0.107143	27	0.0384615	56	0.0581395	96	0.00613497	35
AC_1775	Dhanera	Gujarat	0.985185	76	0	1	0	1	0.985185	54	0.888889	73		8		7	0.0446429	7	0.183206	145	0.008	18	0.0746269	139
AC_1776	Danta (ST)	Gujarat	0.980159	64	0	1	0	1	0.98008	47	0.722222	50		9		8	0.068	11	0.0127119	24	0.0199203	34	0.00404858	31
AC_1777	Deodar	Gujarat	1	105	0	1	1	88	1	88	1	88		10		9	0.109091	29	0.109091	128	0.034188	66	0.034188	105
AC_1778	Deesa	Gujarat	1	105	0	1		122	1	88	1	88		11		10	0.16	58	0.0869565	109	0.0136986	24	0.0769231	140
AC_1779	Khedbrahma(ST)	Gujarat	0.953488	31	0	1	0.166667	46	0.976744	41	0.583333	34		12		11	0.182243	70	0.048913	71	0.0471698	85	0.0146341	66
AC_1780	Palanpur	Gujarat	0.988235	87	0	1	0	1	0.988235	69	0.923077	83		13		12	0.1625	59	0.12987	134	0.0361446	71	0.0243902	90
AC_1781	Vadgam (SC)	Gujarat	1	105	0	1	1	88	1	88	1	88		14		13	0.179104	66	0.0677966	93	0.0666667	104	0.0307692	100
AC_1782	Kankrej	Gujarat	0.991597	97	0	1	0.25	52	0.97479	38	0.571429	32		15		14	0.150442	46	0.0769231	101	0.025641	48	0.0172414	73
AC_1783	Bhuj	Gujarat	0.839506	8	0	1	0.222222	51	0.901235	7	0.466667	22		16		15	0.111111	30	0	1	0.0493827	89	0	1
AC_1784	Sidhpur	Gujarat	1	105	0	1	1	88	1	88	1	88		17		16	0.216867	86	0.0972222	118	0.0689655	106	0.0357143	110
AC_1785	Abdasa	Gujarat	0.825959	6	0	1	0.310345	57	0.941003	16	0.375	19		18		17	0.103858	26	0.0320513	49	0.0384615	76	0.0151515	69
AC_1786	Patan	Gujarat	0.990196	92	0	1		123	1	88	1	88		19		18	0.306122	126	0.105263	122	0.0927835	121	0.0736842	138
AC_1787	Radhanpur	Gujarat	0.994286	104	0	1		124	1	88	1	88		20		19	0.127168	39	0.0258065	38	0.0342857	67	0.0116959	50
AC_1788	Kheralu	Gujarat	0.956835	34	0	1	0.5	64	0.985612	58	0.714286	47		21		20	0.285714	115	0.0686275	95	0.0583942	97	0.0300752	99
AC_1789	Rapar	Gujarat	0.926471	21	0	1	0	1	0.985294	55	0.666667	39		22		21	0.18797	74	0.0689655	96	0.0367647	72	0.00757576	38
AC_1790	Idar (SC)	Gujarat	0.958115	36	0	1	0	1	0.984293	52	0.93617	85		23		22	0.306011	125	0.0863309	108	0.121053	139	0.00595238	33
AC_1791	Chanasma	Gujarat	0.986395	81	0	1	1	88	1	88	1	88		24		23	0.295775	117	0.0909091	112	0.0763889	109	0.0567376	132
AC_1792	Unjha	Gujarat	1	105	0	1	1	88	1	88	1	88		25		24	0.541667	150	0.0434783	62	0.234043	153	0.0769231	140
AC_1794	Bhiloda (ST)	Gujarat	0.963768	41	0	1	0.25	52	0.956522	22	0.5	23		26		25	0.27881	111	0.0673077	91	0.122677	140	0.0288066	97
AC_1795	Visnagar	Gujarat	1	105	0	1	1	88	1	88	1	88		27		26	0.375	138	0.0909091	112	0.15	146	0.135593	148
AC_1796	Vijapur	Gujarat	0.984848	73	0	1	0.75	82	0.984848	53	0.9375	86		28		27	0.5	148	0.131579	135	0.272727	154	0.0204082	79
AC_1797	Becharaji	Gujarat	1	105	0	1	1	88	1	88	1	88		29		28	0.358333	136	0.0128205	25	0.110169	133	0.0454545	116
AC_1798	Himatnagar	Gujarat	0.979452	63	0	1	0	1	0.979452	45	0.7	45		30		29	0.253425	102	0.018018	28	0.0896552	120	0.0149254	68
AC_1799	Gandhidham(SC)	Gujarat	0.972973	48	0	1	0	1	0.972973	35	0.75	51		31		30	0.111111	30	0.0588235	83	0.027027	50	0	1
AC_1800	Mahesana	Gujarat	1	105	0	1	1	88	1	88	1	88		32		31	0.282051	112	0.0967742	116	0.075	108	0.0512821	125
AC_1802	Anjar	Gujarat	0.93985	28	0	1	0	1	0.924812	10	0.444444	21		33		32	0.09375	24	0.0413223	58	0.0300752	58	0.00769231	41
AC_1803	Modasa	Gujarat	0.960674	39	0	1	0.25	52	0.983146	50	0.823529	65		34		33	0.234286	97	0.0428571	60	0.0730337	107	0	1
AC_1804	Dasada (SC)	Gujarat	0.972603	47	0	1		125	1	88	1	88		35		34	0.157534	57	0	1	0.0273973	54	0	1
AC_1805	Mansa	Gujarat	0.984848	73	0	1		126	1	88	1	88		36		35	0.46875	147	0.105263	122	0.142857	143	0.172414	150
AC_1806	Viramgam	Gujarat	0.968354	42	0	1	0	1	0.987342	65	0.6	35		37		36	0.193548	76	0.0234375	35	0.0641026	102	0.0266667	91
AC_1807	Prantij	Gujarat	0.985294	77	0	1	0	1	0.985294	55	0.8	59		38		37	0.270677	110	0.0582524	82	0.103704	129	0.00819672	44
AC_1808	Bayad	Gujarat	0.926606	22	0	1	0	1	0.93578	15	0.263158	8		39		38	0.13615	42	0.0466321	68	0.037037	73	0.00952381	46
AC_1809	Kadi (SC)	Gujarat	0.991667	98	0	1	1	88	1	88	1	88		40		39	0.258333	106	0.0111111	23	0.0940171	123	0.0619469	135
AC_1810	Mandvi	Gujarat	0.953642	32	0	1	0	1	0.966887	29	0.5	23		41		40	0.184932	72	0.048	69	0.0410959	79	0.0344828	106
AC_1811	Lunawada	Gujarat	0.850467	9	0	1	0.159091	45	0.878125	5	0.277778	10		42		41	0.226415	94	0.027668	40	0.0793651	112	0.0268456	92
AC_1812	Santrampur	Gujarat	0.881148	12	0	1	0	1	0.909836	8	0.266667	9		43		42	0.182609	71	0.145455	138	0.10084	127	0.0488889	122
AC_1813	Gandhinagar(South)	Gujarat	1	105	0	1	1	88	1	88	1	88		44		43	0.583333	152	0.4	153	0.21875	152	0.242424	154
AC_1815	Kalol	Gujarat	1	105	0	1		127	1	88	1	88		45		44	0.186047	73	0.0277778	41	0.0454545	82	0	1
AC_1816	Gandhinagar(North)	Gujarat	1	105	0	1	1	88	1	88	1	88		46		45	0.777778	155	0.75	155	0.5	156	0.625	156
AC_1817	Dhrangadhra	Gujarat	0.976923	55	0	1		128	1	88	1	88		47		46	0.181102	69	0.037037	54	0.015748	27	0.0234375	86
AC_1818	Dahegam	Gujarat	0.913043	16	0	1	0.5	64	0.978261	43	0.75	51		48		47	0.382022	139	0.179104	144	0.0989011	126	0.0238095	87
AC_1819	Morbi	Gujarat	0.986301	80	0	1	1	88	1	88	1	88		49		48	0.197183	78	0.0655738	89	0.0416667	81	0.028169	95
AC_1820	Fatepura (ST)	Gujarat	0.993421	102	0	1	0	1	0.973684	37	0.333333	15		50		49	0.231788	96	0.00854701	18	0.0526316	92	0.0136986	60
AC_1821	Balasinor	Gujarat	0.93007	24	0	1	0	1	0.972028	33	0.636364	36		51		50	0.34507	134	0.0106383	22	0.0769231	110	0	1
AC_1822	Kapadvanj	Gujarat	0.859504	10	0	1	0	1	0.975	39	0.5	23		52		51	0.264463	107	0	1	0.0413223	80	0.00854701	45
AC_1823	Ghatlodia	Gujarat	1	105		156	1	88	1	88		151		53		52	0.333333	130	0	1	0	1	0.333333	155
AC_1824	Sanand	Gujarat	1	105	0	1	0	1	0.9875	66	0	1		54		53	0.175	64	0	1	0.0126582	21	0.0126582	55
AC_1827	Morva Hadaf	Gujarat	0.9375	27	0	1	0.5	64	0.989583	73	0.857143	67		55		54	0.44086	146	0.174603	143	0.136842	141	0.0465116	118
AC_1828	Daskroi	Gujarat	1	105	0	1	1	88	1	88	1	88		56		55	0.394737	142	0.258065	149	0.047619	86	0.047619	121
AC_1829	Jhalod (ST)	Gujarat	0.924731	20	0	1	1	88	1	88	1	88		57		56	0.344828	133	0.197183	147	0.108696	132	0.0238095	87
AC_1830	Tankara	Gujarat	0.986667	82	0	1	0.714286	80	0.986667	63	0.904762	78		58		57	0.216783	85	0.0819672	103	0.00694444	17	0.0466667	119
AC_1831	Kalavad (SC)	Gujarat	0.983051	70	0	1	0.6	73	0.988701	72	0.882353	71		59		58	0.156069	56	0.0457516	64	0.0115607	20	0.0228571	85
AC_1832	Jamnagar	Gujarat	0.990654	94	0	1	0.333333	58	0.981308	49	0.9	76		60		59	0.269231	109	0.0952381	115	0.0285714	55	0.0285714	96
AC_1834	Shehra	Gujarat	0.991228	95	0	1	0.666667	75	0.991228	79	0.5	23		61		60	0.385321	140	0.106667	126	0.106195	131	0.00980392	48
AC_1835	Vatva	Gujarat	1	105	0	1	1	88	1	88		152		62		61	0.2	79	0.333333	150	0	1	0	1
AC_1836	Limkheda (ST)	Gujarat	1	105	0	1	0	1	0.993289	83	0.8	59		63		62	0.246479	100	0.0854701	107	0.137931	142	0.0384615	113
AC_1837	Chotila	Gujarat	0.940828	29	0	1	0.5	64	0.994083	86	0.909091	79		64		63	0.0903614	23	0.0194805	30	0.0236686	46	0.0060241	34
AC_1838	Mehmedabad	Gujarat	0.955056	33	0	1	0.333333	58	0.977528	42	0.818182	63		65		64	0.303371	123	0	1	0.0786517	111	0.0120482	52
AC_1839	Thasra	Gujarat	0.968421	43	0	1		129	1	88	1	88		66		65	0.297872	119	0.0294118	43	0.0215054	35	0.0215054	81
AC_1840	Wadhwan	Gujarat	0.977778	58	0	1		130	1	88	1	88		67		66	0.266667	108	0	1	0.0227273	39	0.0227273	84
AC_1841	Wankaner	Gujarat	1	105	0	1	1	88	1	88	1	88		68		67	0.125926	37	0.0852713	105	0	1	0.0211268	80
AC_1842	Dholka	Gujarat	1	105	0	1	0.5	64	0.953488	21	0.333333	15		69		68	0.192771	75	0.056338	79	0.0465116	83	0.0120482	52
AC_1843	Dahod (ST)	Gujarat	1	105	0	1		131	1	88		153		70		69	0.322581	128	0.0232558	34	0.047619	86	0	1
AC_1844	Mahudha	Gujarat	0.928571	23	0	1		132	1	88	1	88		71		70	0.367647	137	0.0652174	88	0.115942	138	0.016129	70
AC_1845	Godhra	Gujarat	0.988636	89	0	1	0.888889	86	0.988636	71	0.5	23		72		71	0.206897	84	0.0416667	59	0.0227273	39	0	1
AC_1846	Matar	Gujarat	1	105	0	1	1	88	1	88	1	88		73		72	0.385542	141	0.0377358	55	0.0952381	124	0.012987	56
AC_1847	Devgadhbaria	Gujarat	0.978261	60	0	1	0	1	0.992754	81	0.75	51		74		73	0.29771	118	0.0980392	119	0.102941	128	0.046875	120
AC_1848	Savli	Gujarat	0.957447	35	0	1	0.4	62	0.978723	44	0.4	20		75		74	0.0869565	20	0.0307692	48	0.05	90	0.0148148	67
AC_1849	Limbdi	Gujarat	0.922581	18	0	1	1	88	1	88	1	88		76		75	0.143791	45	0.0223881	33	0.025974	49	0.00662252	36
AC_1850	Dwarka	Gujarat	0.980769	67	0	1	0.25	52	0.970874	31	0.8	59		77		76	0.201923	81	0.0674157	92	0.0196078	32	0.0291262	98
AC_1851	Garbada (ST)	Gujarat	0.989362	90	0	1		133	1	88	1	88		78		77	0.217391	87	0.1	120	0.0851064	114	0	1
AC_1852	Umreth	Gujarat	1	105	0	1		134	1	88	1	88		79		78	0.586957	153	0.24	148	0.0888889	117	0.0681818	137
AC_1853	Nadiad	Gujarat	0.923077	19	0	1		135	1	88	1	88		80		79	0.615385	154	0.166667	141	0.307692	155	0	1
AC_1854	Jamnagar North	Gujarat	1	105	0	1		136	1	88	1	88		81		80	0	1	0	1	0	1	0	1
AC_1855	Kalol	Gujarat	1	105	0	1		137	1	88	1	88		82		81	0.345133	135	0.0512821	72	0.0892857	118	0.0192308	76
AC_1856	Jamnagar South	Gujarat	1	105	0	1		138	1	88	1	88		83		82	0.333333	130	0.333333	150	0	1	0	1
AC_1857	Khambhalia	Gujarat	0.794702	4	0	1	0.0645161	42	0.807947	1	0.369565	18		84		83	0.131944	40	0.0740741	100	0.00671141	16	0.0133333	58
AC_1858	Sojitra	Gujarat	0.988095	86	0	1	0.5	64	0.988095	68	0.888889	73		85		84	0.170732	63	0.0555556	78	0.0595238	99	0	1
AC_1859	Jamjodhpur	Gujarat	0.986928	84	0	1	0.5	64	0.993464	85	0.909091	79		86		85	0.225166	91	0.0487805	70	0.0328947	64	0.02	78
AC_1860	Petlad	Gujarat	1	105	0	1		139	1	88	1	88		87		86	0.291667	116	0.15	139	0.0980392	125	0.0612245	134
AC_1861	Dhandhuka	Gujarat	0.96875	44	0	1	0	1	0.976562	40	0.25	7		88		87	0.154472	51	0.0458716	65	0.023622	45	0.008	43
AC_1862	Anand	Gujarat	1	105	0	1		140	1	88	1	88		89		88	0.3	120	0.125	132	0.111111	134	0.2	151
AC_1863	Anklav	Gujarat	1	105	0	1		141	1	88	1	88		90		89	0.553191	151	0.0454545	63	0.2	150	0.0526316	127
AC_1864	Halol	Gujarat	0.977477	57	0	1	0.117647	43	0.932432	12	0.318182	13		91		90	0.151376	48	0.0364583	52	0.0228311	42	0.0138249	62
AC_1865	Khambhat	Gujarat	1	105	0	1		142	1	88	1	88		92		91	0.303571	124	0.025	37	0.0892857	118	0.0192308	76
AC_1866	Chhota Udaipur (ST	Gujarat	0.881356	13	0	1	0	1	0.95339	20	0.0833333	3		93		92	0.0858369	18	0.0138889	26	0.0255319	47	0.00434783	32
AC_1867	Rajkot Rural(SC)	Gujarat	0.973451	50	0	1	1	88	1	88	1	88		94		93	0.155963	55	0.106796	127	0.0357143	69	0.0357143	110
AC_1868	Rajkot South	Gujarat	1	105	0	1		143	1	88		154		95		94	0	1	0	1	0	1	0	1
AC_1869	Vaghodia	Gujarat	0.95283	30	0	1	0.5	64	0.961905	26	0.5	23		96		95	0.0754717	15	0.010101	20	0.0188679	30	0	1
AC_1870	Rajkot West	Gujarat	1	105	0	1		144	1	88		155		97		96	0	1	0	1	0	1	0	1
AC_1871	Borsad	Gujarat	1	105	0	1	1	88	1	88	1	88		98		97	0.24	98	0	1	0.04	77	0	1
AC_1872	Botad	Gujarat	0.975	53	0	1	0	1	0.9875	66	0.9	76		99		98	0.121622	35	0.109589	129	0.027027	50	0.1	143
AC_1875	Jasdan	Gujarat	0.990385	93	0	1		145	1	88	1	88		100		99	0.195652	77	0.195652	146	0.0618557	101	0.107843	145
AC_1877	Sankheda(ST)	Gujarat	0.755	3	0	1	0.214286	50	0.9725	34	0.214286	6		101		100	0.0604534	10	0.00797872	16	0.0176322	28	0.00763359	39
AC_1878	Padra	Gujarat	0.988372	88	0	1	0.75	82	0.988372	70	0.8	59		102		101	0.247059	101	0.030303	45	0.0588235	98	0.0123457	54
AC_1882	Jetpur (ST)	Gujarat	0.897338	15	0	1	0.3	56	0.973384	36	0.3	11		103		102	0.0725191	13	0.00816327	17	0.0228137	41	0	1
AC_1883	Dabhoi	Gujarat	0.96129	40	0	1	0	1	0.987097	64	0.666667	39		104		103	0.0322581	6	0	1	0.0129032	22	0	1
AC_1884	Gondal	Gujarat	1	105	0	1	1	88	1	88	1	88		105		104	0.282051	112	0.0819672	103	0.0657895	103	0.0273973	94
AC_1885	Jambusar	Gujarat	0.977444	56	0	1	0	1	0.992481	80	0.833333	66		106		105	0.225564	92	0.00961538	19	0.0526316	92	0	1
AC_1886	Manjalpur	Gujarat	1	105	0	1		146	1	88		156		107		106	0	1	0	1	0	1	0	1
AC_1888	Jetpur	Gujarat	0.989474	91	0	1	1	88	1	88	1	88		108		107	0.225806	93	0.0526316	74	0.0319149	62	0.0215054	81
AC_1889	Porbandar	Gujarat	0.980392	65	0	1	0.967742	87	0.980392	48	0.916667	82		109		108	0.22449	90	0.0731707	99	0	1	0	1
AC_1890	Gadhada (SC)	Gujarat	0.978571	61	0	1	0.75	82	0.985714	59	0.666667	39		110		109	0.115942	32	0.016129	27	0.0217391	36	0.0145985	65
AC_1891	Dhoraji	Gujarat	0.987342	85	0	1		147	1	88	1	88		111		110	0.43038	145	0.117647	130	0.0886076	116	0.0136986	60
AC_1892	Bhavnagar Rural	Gujarat	0.96	38	0	1	0	1	0.984	51	0.666667	39		112		111	0.123967	36	0.0782609	102	0	1	0.024	89
AC_1893	Karjan	Gujarat	0.932886	26	0	1	0.714286	80	0.986577	62	0.75	51		113		112	0.150685	47	0.0534351	75	0.0616438	100	0.0352113	108
AC_1894	Lathi	Gujarat	1	105	0	1	0	1	0.990654	75	0.909091	79		114		113	0.152381	50	0.0430108	61	0.0188679	30	0.00952381	46
AC_1896	Kutiyana	Gujarat	0.818898	5	0	1	0.65	74	0.834646	3	0.3	11		115		114	0.154472	51	0.0545455	76	0.031746	61	0.016129	70
AC_1897	Nandod (ST)	Gujarat	0.959732	37	0	1	0.176471	48	0.95302	19	0.333333	15		116		115	0.0884354	21	0.0462633	67	0.0135135	23	0.0101695	49
AC_1898	Amreli	Gujarat	0.973684	51	0	1	1	88	1	88	1	88		117		116	0.300885	122	0.0705882	97	0.0810811	113	0.0377358	112
AC_1899	Vagra	Gujarat	0.994118	103	0	1	0.833333	85	0.994118	87	0.947368	87		118		117	0.244048	99	0.0661765	90	0.0532544	94	0.0184049	75
AC_1900	Jhagadia (ST)	Gujarat	0.992278	99	0	1	0.333333	58	0.96139	25	0.5	23		119		118	0.0742188	14	0.0286885	42	0.030888	60	0	1
AC_1901	Manavadar	Gujarat	0.993056	101	0	1	1	88	1	88	1	88		120		119	0.426573	144	0.0574713	80	0.0555556	95	0	1
AC_1903	Bhavnagar East	Gujarat	1	105	0	1		148	1	88	1	88		121		120	0.5	148	0.5	154	0	1	0	1
AC_1904	Palitana	Gujarat	0.971831	45	0	1	0	1	0.971831	32	0.2	5		122		121	0.0863309	19	0.0305344	47	0.0220588	37	0.0431655	115
AC_1905	Junagadh	Gujarat	0.894737	14	0	1	0	1	0.894737	6	0.666667	39		123		122	0.421053	143	0.153846	140	0	1	0.0526316	127
AC_1906	Visavadar	Gujarat	0.913295	17	0	1	0	1	0.919075	9	0.714286	47		124		123	0.218182	88	0.122449	131	0.047619	86	0.0532544	130
AC_1907	Gariadhar	Gujarat	0.973214	49	0	1	0	1	0.991071	77	0.5	23		125		124	0.121495	34	0.06	86	0.0272727	53	0.0183486	74
AC_1908	Bharuch	Gujarat	1	105	0	1	1	88	1	88	1	88		126		125	0.0555556	8	0.105263	122	0	1	0.1	143
AC_1909	Dhari	Gujarat	0.984848	73	0	1	1	88	1	88	1	88		127		126	0.138462	43	0.026087	39	0.0305344	59	0.0078125	42
AC_1910	Savarkundla	Gujarat	0.991228	95	0	1		149	1	88	1	88		128		127	0.2	79	0.0638298	87	0.0357143	69	0.027027	93
AC_1911	Dediapada(ST)	Gujarat	0.976562	54	0	1	0.117647	43	0.941406	17	0.318182	13		129		128	0.0564516	9	0.0330579	50	0.0197628	33	0.0119522	51
AC_1912	Ankleshwar	Gujarat	1	105	0	1	0.666667	75	0.986111	61	0.923077	83		130		129	0.119403	33	0.106061	125	0.0144928	25	0.0422535	114
AC_1913	Keshod	Gujarat	1	105	0	1		150	1	88	1	88		131		130	0.0983607	25	0.388889	152	0.0222222	38	0.0638298	136
AC_1914	Talaja	Gujarat	1	105	0	1	0	1	0.991071	77	0.875	69		132		131	0.176471	65	0.134021	136	0.0373832	74	0.0462963	117
AC_1915	Mangrol (ST)	Gujarat	0.980519	66	0	1		151	1	88	1	88		133		132	0.0718954	12	0.0206897	31	0.0326797	63	0.0133333	58
AC_1916	Nizar (ST)	Gujarat	0.984772	72	0	1	0	1	0.959391	24	0.111111	4		134		133	0.164103	60	0.0239521	36	0.035533	68	0	1
AC_1917		Gujarat	1	105	0	1		152	1	88	1	88		135		134	0.3	120	0	1	0.111111	134	0.2	151
AC_1918	Talala	Gujarat	0.82906	7	0	1	0.0526316	41	0.836207	4	0.698413	44		136		135	0.155172	53	0.029703	44	0.0176991	29	0.0347826	107
AC_1919	Olpad	Gujarat	0.978947	62	0	1	0	1	0.968085	30	0.769231	58		137		136	0.107527	28	0.0348837	51	0.032967	65	0.0537634	131
AC_1920	Mandvi (ST)	Gujarat	0.71066	2	0	1	1	88	1	88	1	88		138		137	0.136126	41	0.0462428	66	0.046875	84	0.031746	102
AC_1921	Mangrol	Gujarat	1	105	0	1		153	1	88	1	88		139		138	0.25641	105	0.09375	114	0.0379747	75	0.05	123
AC_1922	Kamrej	Gujarat	1	105	0	1	0.166667	46	0.928571	11	0.642857	37		140		139	0.151515	49	0.125	132	0.09375	122	0.134328	147
AC_1923	Una	Gujarat	0.864	11	0.032	153	0.2	49	0.935484	14	0.714286	47	0.75	3	0	1	0.141667	44	0.0884956	110	0.0409836	78	0.0330579	104
AC_1924	Mahuva	Gujarat	1	105	0	1	0	1	0.985714	59	0.857143	67		141		140	0.0757576	16	0.0895522	111	0.0144928	25	0.0144928	63
AC_1926	Rajula	Gujarat	0.972028	46	0	1	0.5	64	0.993007	82	0.875	69		142		141	0.125926	37	0.0852713	105	0.0291971	56	0.05	123
AC_1927	Vyara (ST)	Gujarat	1	105	0	1	0	1	0.97973	46	0.571429	32		143		142	0.180556	68	0.0406504	57	0.0272109	52	0.00694444	37
AC_1928	Somnath	Gujarat	0.981481	68	0	1		154	1	88	1	88		144		143	0.283019	114	0.136364	137	0.0232558	44	0.222222	153
AC_1929		Gujarat	1	105	0	1		155	1	88	1	88		145		144	1	156		156	0	1	0	1
AC_1930	Mahuva (ST)	Gujarat	0.985401	78	0	1	0.333333	58	0.985401	57	0.818182	63		146		145	0.227941	95	0.0366972	53	0.103704	129	0.032	103
AC_1931	Bardoli (SC)	Gujarat	0.97479	52	0	1	0	1	0.957983	23	0.642857	37		147		146	0.155172	53	0.0576923	81	0.0854701	115	0.0530973	129
AC_1932	Choryasi	Gujarat	1	105	0	1	0	1	0.833333	2	0	1		148		147	0.166667	61	0.166667	141	0.166667	148	0.166667	149
AC_1933	Kodinar (SC)	Gujarat	1	105	0	1		156	1	88	1	88		149		148	0.204301	83	0.0512821	72	0.0108696	19	0.0520833	126
AC_1934	Jalalpore	Gujarat	1	105	0	1	0.444444	63	0.95283	18	0.761905	57		150		149	0.203883	82	0.0681818	94	0.115385	137	0.0315789	101
AC_1935	Navsari	Gujarat	0.982456	69	0	1	0.666667	75	0.964912	27	0.75	51		151		150	0.169811	62	0.102041	121	0.145455	144	0.06	133
AC_1936	Dangs (ST)	Gujarat	0.448052	1	0.00324675	151	0	1	0.99026	74	0.7	45	0	1	0	1	0.0816993	17	0.0105634	21	0.0229508	43	0.013245	57
AC_1937	Gandevi (ST)	Gujarat	0.986667	82	0	1	1	88	1	88	1	88		152		151	0.32	127	0.0192308	29	0.2	150	0.0163934	72
AC_1938	Vansda (ST)	Gujarat	1	105	0	1	1	88	1	88	1	88		153		152	0.338346	132	0.0222222	32	0.167939	149	0.0353982	109
AC_1939	Valsad	Gujarat	0.977778	58	0.0222222	152	0	1	0.933333	13	0.5	23	1	4		153	0.255814	103	0.0588235	83	0.111111	134	0	1
AC_1940	Dharampur	Gujarat	1	105	0	1	0	1	0.993289	83	0.888889	73		154		154	0.223776	89	0.059322	85	0.0684932	105	0.0215827	83
AC_1941	Pardi	Gujarat	0.983333	71	0.392857	155	0.666667	75	0.966667	28	0.75	51	0.5	2	0.125	3	0.327586	129	0.0714286	98	0.157895	147	0.0943396	142
AC_1942	Kaprada (ST)	Gujarat	0.986047	79	0.254717	154	0.666667	75	0.990698	76	0.882353	71		155		155	0.180095	67	0.0546448	77	0.0514019	91	0.0145631	64
AC_1943	Umbergaon	Gujarat	0.930233	25	0	1	1	88	1	88	1	88		156		156	0.255814	103	0.030303	45	0.146341	145	0.125	146
AC_1944	Kalka	Haryana	0.948276	6	0.0229885	85	0.568627	7	0.791304	3	0.510204	5	0.509091	9	0.307692	14	0.275229	17	0.131868	12	0.12844	20	0.0776699	22
AC_1945	Panchkula	Haryana	0.840909	1	0	1	0.684211	11	0.860465	6	0.571429	8	0.619048	18	0.304348	13	0.27907	19	0.0606061	6	0.159091	29	0	1
AC_1946	Naraingarh	Haryana	0.986486	23	0	1	0.706897	13	0.922018	20	0.645833	10	0.502326	8	0.189394	7	0.211009	8	0.0752688	9	0.104072	13	0.0246305	9
AC_1947	Ambala City	Haryana	1	32	0	1	0.794118	19	0.903226	14	0.666667	11	0.456522	3	0.21875	8	0.277778	18	0.144737	14	0.138298	25	0.0121951	7
AC_1948	Sadhaura (SC)	Haryana	0.988048	26	0	1	0.483333	3	0.875	8	0.515625	6	0.48374	6	0.153333	4	0.165289	4	0.0733945	8	0.0696721	6	0.0462185	11
AC_1949	Ambala Cantt.	Haryana	1	32	0	1	0.875	30	0.882353	9	0.5	4	0.588235	13	0.222222	9	0.294118	22	0.0769231	10	0.117647	15	0	1
AC_1950	Jagadhri	Haryana	0.967742	12	0	1	0.368421	2	0.845161	5	0.351351	2	0.668831	27	0.15	3	0.104575	2	0.0352113	4	0.0263158	4	0.0198675	8
AC_1951	Mulana (SC)	Haryana	0.9875	25	0	1	0.728814	14	0.895425	12	0.724138	13	0.585987	12	0.301075	12	0.365385	28	0.201613	22	0.16129	30	0.0972222	28
AC_1952	Shahbad (SC)	Haryana	0.968504	13	0	1	0.705882	12	0.92126	19	0.791667	17	0.617886	17	0.356164	18	0.245902	15	0.148148	17	0.129032	21	0.0689655	19
AC_1953	Yamunanagar	Haryana	0.95	7	0	1	0.533333	6	0.825	4	0.533333	7	0.675	29	0.1875	6	0.2	6	0	1	0	1	0	1
AC_1954	Guhla (SC)	Haryana	0.990826	29	0	1	0.825	23	0.935185	24	0.927083	42	0.457143	4	0.424242	24	0.209524	7	0.224299	27	0.0833333	9	0.0833333	23
AC_1955	Radaur	Haryana	0.994186	31	0	1	0.809524	21	0.953216	36	0.818182	20	0.60119	15	0.287234	11	0.248485	16	0.144828	15	0.10119	12	0.0382166	10
AC_1956	Ladwa	Haryana	1	32	0	1	0.764706	16	0.97037	47	0.918367	37	0.649254	21	0.453488	26	0.234848	12	0.121739	11	0.12782	19	0.0645161	17
AC_1957	Pehowa	Haryana	1	32	0	1	0.969697	63	0.988636	71	0.964286	61	0.758621	44	0.511628	35	0.44186	36	0.213115	25	0.129412	22	0.075	20
AC_1958	Dabwali	Haryana	1	32	0	1	1	69	1	73	1	73	0.90625	72	0.806452	63	0.508197	48	0.387755	45	0.137931	24	0.180328	45
AC_1959	Thanesar	Haryana	1	32	0	1	0.5	4	0.936508	26	0.75	14	0.770492	46	0.363636	19	0.306452	23	0.0652174	7	0.16129	30	0.0545455	13
AC_1960	Indri	Haryana	0.975904	15	0	1	0.677419	10	0.939024	27	0.90099	32	0.475	5	0.353846	17	0.222222	11	0.171053	18	0.127273	18	0.0943396	26
AC_1961	Kalanwali (SC)	Haryana	1	32	0	1	0.944444	51	0.975904	54	0.941176	46	0.807229	51	0.609756	41	0.597561	59	0.3125	35	0.240964	43	0.0869565	24
AC_1962	Kaithal	Haryana	1	32	0	1	1	69	1	73	1	73	0.956522	83	0.956522	83	0.652174	66	0.636364	74	0.5	77	0.5	82
AC_1963	Pundri	Haryana	1	32	0	1	0.970588	64	0.980392	59	0.970588	64	0.843137	56	0.764706	57	0.62	61	0.5	58	0.367347	64	0.326087	74
AC_1964	Nilokheri(SC)	Haryana	0.967391	11	0	1	0.857143	25	0.956522	38	0.946667	48	0.704545	35	0.675	48	0.397727	32	0.361446	43	0.134831	23	0.144444	36
AC_1965	Kalayat	Haryana	1	32	0	1	0.95	52	0.97561	52	0.975309	68	0.898734	69	0.9	78	0.585366	55	0.56962	67	0.358025	61	0.324675	73
AC_1966	Narwana (SC)	Haryana	1	32	0	1	0.9375	45	0.979592	58	0.961538	55	0.88	65	0.73913	56	0.56	53	0.290323	34	0.270833	48	0.186047	47
AC_1967	Tohana	Haryana	1	32	0	1	0.9	36	0.949495	34	0.852941	23	0.734694	40	0.469388	29	0.46875	41	0.203125	23	0.197917	37	0.0609756	15
AC_1968	Ratia (SC)	Haryana	1	32	0	1	0.941176	48	0.987805	68	0.952381	53	0.691358	32	0.431818	25	0.3875	30	0.234375	28	0.139241	26	0.0684932	18
AC_1969	Rania	Haryana	0.963636	9	0	1	0.913043	39	0.962963	40	0.923077	41	0.872727	63	0.695652	52	0.576923	54	0.3125	35	0.272727	50	0.111111	31
AC_1970	Karnal	Haryana	0.964286	10	0	1	0.785714	17	0.892857	11	0.863636	24	0.75	43	0.681818	49	0.62963	62	0.52381	61	0.36	62	0.272727	64
AC_1971	Assandh	Haryana	1	32	0	1	0.95	52	0.971014	48	0.95122	52	0.761194	45	0.652174	46	0.514706	49	0.431034	51	0.323529	58	0.206897	52
AC_1972	Gharaunda	Haryana	0.948052	5	0	1	0.666667	9	0.868421	7	0.6875	12	0.608108	16	0.382979	20	0.355263	27	0.209677	24	0.125	16	0.148649	38
AC_1973	Sirsa	Haryana	1	32	0	1	0.789474	18	0.9	13	0.789474	16	0.666667	26	0.48	30	0.421053	34	0.241379	29	0.2	38	0.0588235	14
AC_1974	Uchana Kalan	Haryana	0.986486	23	0	1	0.964286	58	0.986486	67	0.976744	69	0.932432	81	0.864865	74	0.75	74	0.5	58	0.287671	54	0.133333	34
AC_1975	Ellenabad	Haryana	1	32	0	1	0.941176	48	0.974684	51	0.945946	47	0.782051	48	0.622222	42	0.538462	52	0.28	32	0.236842	41	0.107692	30
AC_1976	Fatehabad	Haryana	1	32	0	1	0.965517	59	0.981481	61	0.961538	55	0.944444	82	0.88	77	0.679245	69	0.484848	57	0.38	66	0.261905	62
AC_1977	Uklana (SC)	Haryana	1	32	0	1	0.971429	65	0.980769	60	0.962963	59	0.923077	76	0.862069	73	0.764706	75	0.612903	72	0.346939	60	0.179487	44
AC_1978	Safidon	Haryana	1	32	0	1	1	69	1	73	1	73	0.823529	53	0.777778	59	0.590909	56	0.55	66	0.276923	51	0.265625	63
AC_1979	Panipat Rural	Haryana	1	32	0	1	0.866667	29	0.888889	10	0.833333	21	0.794118	49	0.708333	54	0.5	45	0.407407	49	0.1875	35	0.1875	48
AC_1980	Israna (SC)	Haryana	1	32	0	1	0.972222	66	0.981818	63	0.971429	65	0.87037	62	0.810811	66	0.591837	57	0.545455	65	0.375	65	0.361702	77
AC_1981	Samalkha	Haryana	1	32	0	1	0.918367	41	0.941176	28	0.918367	37	0.692308	33	0.636364	45	0.46875	41	0.442623	53	0.292308	55	0.206897	52
AC_1982	Adampur	Haryana	1	32	0	1	0.939394	46	0.952381	35	0.92	39	0.928571	80	0.869565	76	0.878049	83	0.722222	79	0.439024	72	0.206897	52
AC_1983	Jind	Haryana	1	32	0	1	0.923077	42	0.962963	40	0.875	29	0.777778	47	0.5	33	0.592593	58	0.266667	31	0.222222	40	0.125	33
AC_1984	Narnaund	Haryana	1	32	0	1	0.886364	33	0.927536	21	0.901961	33	0.867647	61	0.808511	64	0.707692	71	0.604167	70	0.411765	70	0.215686	56
AC_1985	Barwala	Haryana	1	32	0	1	1	69	0.967742	43	0.95	51	0.9	70	0.842105	72	0.827586	80	0.736842	82	0.366667	63	0.173913	42
AC_1987	Julana	Haryana	0.985714	21	0	1	0.983333	68	0.985714	66	0.982456	70	0.926471	78	0.901961	79	0.636364	64	0.578947	68	0.380952	67	0.370968	79
AC_1988	Baroda	Haryana	0.984615	20	0	1	0.961538	57	0.969231	46	0.961538	55	0.892308	68	0.833333	69	0.8125	78	0.684211	77	0.580645	82	0.365854	78
AC_1989	Nalwa	Haryana	1	32	0	1	1	69	0.982456	64	0.967742	63	0.909091	73	0.821429	67	0.777778	76	0.586207	69	0.446429	74	0.138889	35
AC_1990	Hansi	Haryana	1	32	0	1	0.833333	24	0.961538	39	0.916667	36	0.923077	76	0.833333	69	0.884615	85	0.769231	84	0.52	80	0.2	51
AC_1991	Hisar	Haryana	1	32	0	1	1	69	1	73	1	73	0.5	7	0.5	33	0.5	45	0.5	58	0.5	77	0.5	82
AC_1992	Gohana	Haryana	1	32	0	1	1	69	1	73	1	73	0.862069	59	0.789474	61	0.631579	63	0.543478	64	0.457627	76	0.288889	68
AC_1993	Ganaur	Haryana	0.985714	21	0	1	0.941176	48	0.971429	49	0.947368	49	0.742857	42	0.581395	39	0.507463	47	0.388889	46	0.318182	57	0.166667	41
AC_1994	Garhi Sampla-Kilo	Haryana	0.982456	19	0	1	0.926829	43	0.929825	22	0.902439	34	0.909091	73	0.864865	74	0.821429	79	0.72973	80	0.625	83	0.432432	80
AC_1995	Bawani Khera (SC)	Haryana	1	32	0	1	0.966667	60	0.97619	55	0.974359	66	0.904762	71	0.902439	80	0.714286	72	0.7	78	0.45	75	0.47619	81
AC_1996	Meham	Haryana	1	32	0	1	1	69	0.97619	55	0.962963	59	0.883721	66	0.827586	68	0.809524	77	0.733333	81	0.682927	85	0.535714	84
AC_1997	Rai	Haryana	0.973333	14	0	1	0.958333	55	0.972973	50	0.957447	54	0.722222	38	0.622642	43	0.462687	40	0.409836	50	0.271429	49	0.177419	43
AC_1998	Loharu	Haryana	1	32	0	1	1	69	0.990566	72	0.989691	72	0.733333	39	0.722772	55	0.481132	44	0.460784	54	0.284314	53	0.284314	67
AC_1999	Sonipat	Haryana	1	32	0	1	1	69	1	73	1	73	1	84	1	84	0.333333	25	0.333333	40	0	1	0.333333	75
AC_2000	Kharkhauda (SC)	Haryana	0.982143	18	0	1	1	69	1	73	1	73	0.821429	52	0.705882	53	0.673077	68	0.540541	63	0.403846	68	0.295455	70
AC_2001	Tosham	Haryana	1	32	0	1	0.979167	67	0.987805	68	0.987805	71	0.926829	79	0.925	82	0.6875	70	0.675325	76	0.325	59	0.289474	69
AC_2002	Kalanaur (SC)	Haryana	1	32	0	1	0.913043	39	0.942857	31	0.882353	30	0.888889	67	0.764706	57	0.882353	84	0.75	83	0.514286	79	0.26087	61
AC_2004	Bahadurgarh	Haryana	1	32	0	1	1	69	1	73	1	73	1	84	1	84	0.863636	82	0.625	73	0.571429	81	0.307692	71
AC_2005	Beri	Haryana	1	32	0	1	0.884615	32	0.954545	37	0.869565	26	0.878788	64	0.692308	51	0.738462	73	0.433333	52	0.446154	73	0.162791	40
AC_2006	Bhiwani	Haryana	1	32	0	1	1	69	1	73	1	73	0.911765	75	0.911765	81	0.848485	81	0.848485	85	0.65625	84	0.65625	85
AC_2007	Dadri	Haryana	1	32	0	1	0.967742	62	0.96875	44	0.967213	62	0.846154	57	0.836066	71	0.65625	67	0.650794	75	0.311475	56	0.34375	76
AC_2008	Jhajjar (SC)	Haryana	1	32	0	1	1	69	1	73	1	73	0.862745	60	0.78125	60	0.647059	65	0.538462	62	0.428571	71	0.243243	60
AC_2009	Badli	Haryana	1	32	0	1	0.935484	44	0.966667	42	0.92	39	0.716814	36	0.555556	37	0.530973	51	0.397727	48	0.405172	69	0.224719	58
AC_2010	Badhra	Haryana	1	32	0	1	0.966667	60	0.977011	57	0.974359	66	0.825581	54	0.810127	65	0.469136	43	0.481928	56	0.283951	52	0.309524	72
AC_2011	Badshahpur	Haryana	1	32	0	1	0.818182	22	0.918367	17	0.8	19	0.693878	34	0.4	22	0.354167	26	0.184211	21	0.166667	32	0.0909091	25
AC_2012	Pataudi (SC)	Haryana	1	32	0	1	1	69	1	73	1	73	0.6875	31	0.492754	32	0.425926	35	0.318681	37	0.174312	33	0.189189	49
AC_2013	Tigaon	Haryana	0.925373	2	0	1	0.621622	8	0.791045	2	0.611111	9	0.439394	2	0.314815	15	0.241935	13	0.216667	26	0.126984	17	0.112903	32
AC_2014	Gurgaon	Haryana	1	32	0	1	0	1	0	1	0	1	0	1	0	1	0	1	0	1	0	1	0	1
AC_2015	Mahendragarh	Haryana	0.989583	28	0	1	0.911765	38	0.96875	44	0.931818	43	0.797753	50	0.689655	50	0.530864	50	0.464789	55	0.258824	45	0.240964	59
AC_2017	Ateli	Haryana	0.98	17	0	1	1	69	1	73	1	73	0.721649	37	0.571429	38	0.447917	37	0.329114	39	0.258065	44	0.197674	50
AC_2018	Kosli	Haryana	0.992537	30	0	1	0.865385	28	0.947761	33	0.87037	27	0.661417	24	0.4625	28	0.454545	38	0.326531	38	0.268293	47	0.217391	57
AC_2019	Sohna	Haryana	0.946309	4	0	1	0.735849	15	0.904762	15	0.784615	15	0.582192	10	0.351064	16	0.21831	10	0.177778	19	0.0952381	11	0.05	12
AC_2021	Faridabad NIT	Haryana	1	32	0	1	1	69	1	73	1	73	0.846154	57	0.666667	47	0.461538	39	0.363636	44	0.0833333	9	0.153846	39
AC_2022	Prithla	Haryana	0.931818	3	0	1	0.892857	34	0.931818	23	0.866667	25	0.73494	41	0.627119	44	0.394737	31	0.394737	47	0.175	34	0.185185	46
AC_2024	Rewari	Haryana	0.988095	27	0	1	0.857143	25	0.915663	16	0.837209	22	0.6	14	0.492063	31	0.324675	24	0.287671	33	0.2	38	0.0985915	29
AC_2025	Bawal (SC)	Haryana	1	32	0	1	0.803922	20	0.94382	32	0.791667	17	0.583815	11	0.272727	10	0.28655	20	0.146853	16	0.143678	27	0.0628931	16
AC_2026	Hathin	Haryana	1	32	0	1	0.9	36	0.97561	52	0.934783	44	0.647541	20	0.418919	23	0.245763	14	0.183486	20	0.110169	14	0.0948276	27
AC_2027	Palwal	Haryana	0.977528	16	0	1	0.875	30	0.94186	29	0.897959	31	0.662338	25	0.6	40	0.287671	21	0.358025	41	0.153846	28	0.214286	55
AC_2028	Nuh	Haryana	1	32	0	1	0.95	52	0.988095	70	0.961538	55	0.658537	22	0.391304	21	0.21519	9	0.138889	13	0.0759494	8	0.0759494	21
AC_2029	Narnaul	Haryana	0.956522	8	0	1	0.857143	25	0.942029	30	0.870968	28	0.66129	23	0.533333	36	0.413793	33	0.358491	42	0.237288	42	0.274194	65
AC_2030	Nangal Chaudhry	Haryana	1	32	0	1	0.939394	46	0.981651	62	0.947368	49	0.672897	28	0.461538	27	0.365385	28	0.258427	30	0.188119	36	0.145833	37
AC_2031	Hodal (SC)	Haryana	1	32	0	1	0.896552	35	0.93617	25	0.903226	35	0.840909	55	0.8	62	0.6	60	0.609756	71	0.261905	46	0.27907	66
AC_2032	Ferozepur Jhirka	Haryana	1	32	0	1	0.960784	56	0.985075	65	0.9375	45	0.626866	19	0.166667	5	0.112782	3	0.0247934	3	0.0373134	5	0	1
AC_2033	Punahana	Haryana	1	32	0	1	0.5	4	0.919192	18	0.466667	3	0.676768	30	0.135135	2	0.175258	5	0.0361446	5	0.0714286	7	0.0108696	6
AC_2034	Lahaul & Spiti (ST)	Himachal Pradesh	0.397849	2	0.0842491	30	0.0786517	6	0.706093	45	0.0352941	14	0.433692	56	0.00628931	4	0.201439	55	0.0133333	17	0.121864	55	0	1
AC_2035	Churah (SC)	Himachal Pradesh	0.765957	37	0.0259259	7	0.150538	23	0.719858	49	0.0125	4	0.338078	43	0.00534759	2	0.13879	31	0.00819672	8	0.0711744	21	0.00760456	24
AC_2036	Dalhousie	Himachal Pradesh	0.664151	12	0.105882	40	0.118812	16	0.664151	39	0.0326087	12	0.291667	29	0.0310881	18	0.117424	21	0.0127119	15	0.0867925	31	0	1
AC_2037	Chamba	Himachal Pradesh	0.902098	61	0.144928	55	0.52381	59	0.93007	62	0.375	59	0.553191	62	0.1	52	0.267606	61	0.0545455	54	0.141844	60	0.0472441	59
AC_2038	Bharmour (ST)	Himachal Pradesh	0.828947	49	0.0625	24	0.434783	54	0.914474	61	0.434783	60	0.486842	59	0.0823529	48	0.243421	60	0.00862069	9	0.138158	58	0.00757576	23
AC_2039	Bhattiyat	Himachal Pradesh	0.780669	40	0.105882	40	0.186047	34	0.736059	51	0.101266	33	0.319703	36	0.00543478	3	0.137546	30	0.012766	16	0.0817844	29	0.00403226	12
AC_2040	Baijnath (SC)	Himachal Pradesh	0.78481	41	0.151659	58	0.462963	57	0.737288	52	0.333333	55	0.366379	51	0.178771	61	0.155172	43	0.100917	65	0.102564	45	0.0748899	67
AC_2041	Nurpur	Himachal Pradesh	0.745098	33	0.145374	56	0.265306	48	0.563492	27	0.133858	42	0.257143	21	0.107843	54	0.130952	27	0.0394737	50	0.063745	18	0.0289256	54
AC_2042	Shahpur	Himachal Pradesh	0.763699	35	0.0407407	15	0.191176	35	0.605536	31	0.129771	41	0.327526	40	0.0631068	36	0.149826	40	0.0431373	51	0.0896552	34	0.0149254	37
AC_2043	Manali	Himachal Pradesh	0.691892	21	0.122807	48	0.215909	41	0.621622	33	0.176471	48	0.28022	27	0.0642857	38	0.1	15	0.0470588	52	0.0652174	19	0.0171429	38
AC_2044	Dharamshala	Himachal Pradesh	0.714286	28	0.056338	22	0.421053	53	0.716049	47	0.30303	53	0.423077	54	0.150943	59	0.189873	53	0.0724638	63	0.123457	56	0.0657895	64
AC_2045	Indora (SC)	Himachal Pradesh	0.693878	22	0.0843373	31	0.3125	51	0.591623	28	0.227723	51	0.3	31	0.125	56	0.15544	44	0.035503	44	0.0932642	36	0.0277778	51
AC_2046	Jawali	Himachal Pradesh	0.755319	34	0.111111	44	0.444444	56	0.697297	44	0.211268	50	0.360656	49	0.0930233	50	0.142857	34	0.060241	58	0.0913978	35	0.0287356	53
AC_2047	Fatehpur	Himachal Pradesh	0.789272	42	0.240343	62	0.223684	42	0.501961	18	0.0863309	30	0.236	17	0.0728155	43	0.104418	18	0.0550847	56	0.054902	15	0.0282258	52
AC_2048	Palampur	Himachal Pradesh	0.706897	25	0.108108	42	0.443038	55	0.732558	50	0.323529	54	0.370588	52	0.10084	53	0.188235	52	0.0547945	55	0.100592	44	0.05	61
AC_2049	Kullu	Himachal Pradesh	1	67	0.0344828	11	1	66	1	66	1	66	0.939394	68	0.5	67	0.575758	67	0.0666667	60	0.454545	68	0.0526316	62
AC_2050	Nagrota	Himachal Pradesh	0.740132	32	0.0357143	12	0.148352	21	0.470395	15	0.0182927	8	0.264214	22	0.0393013	23	0.115894	19	0.0147601	18	0.10299	46	0.0145985	36
AC_2051	Kangra	Himachal Pradesh	0.776398	39	0.264901	63	0.233766	43	0.608696	32	0.0869565	31	0.339623	45	0.0540541	30	0.176101	50	0.0223881	30	0.119497	52	0.020979	46
AC_2052	Dehra	Himachal Pradesh	0.799163	43	0.122727	47	0.212121	39	0.552301	23	0.0695652	27	0.297872	30	0.0677966	42	0.118644	23	0.0325581	43	0.0882353	32	0.0180995	40
AC_2053	Sullah	Himachal Pradesh	0.859649	57	0.0696203	25	0.160221	27	0.528024	20	0.0697674	28	0.281818	28	0.0884615	49	0.148036	39	0.06	57	0.0979228	38	0.025641	49
AC_2054	Jaisinghpur (SC)	Himachal Pradesh	0.883162	60	0.0916031	34	0.236111	44	0.591696	29	0.106061	34	0.309859	32	0.0798122	47	0.15331	42	0.0357143	45	0.119718	53	0.0384615	57
AC_2055	Darang	Himachal Pradesh	0.71137	26	0.146707	57	0.154639	25	0.749271	53	0.122449	39	0.324561	38	0.0375	20	0.137026	29	0.00671141	6	0.0816327	28	0.00316456	8
AC_2056	Jogindernagar	Himachal Pradesh	0.711485	27	0.110429	43	0.180233	32	0.596045	30	0.10625	35	0.278409	25	0.0486891	28	0.144886	38	0.0227273	31	0.0802292	27	0.0272727	50
AC_2057	Kinnaur (ST)	Himachal Pradesh	0.702479	24	0.159483	60	0.152174	24	0.673554	43	0.141304	45	0.39834	53	0.0645161	39	0.240664	59	0.031746	42	0.107884	49	0.00921659	25
AC_2058	Jaswan-Pragpur	Himachal Pradesh	0.859031	56	0.0555556	21	0.30303	50	0.668142	41	0.137931	44	0.328829	41	0.0628931	35	0.183036	51	0.0265957	36	0.0986547	39	0.0195122	44
AC_2059	Jawalamukhi	Himachal Pradesh	0.879781	59	0.0302115	8	0.140625	20	0.365385	7	0.0128205	5	0.181058	10	0.029703	17	0.0801105	8	0.0147929	19	0.0467033	7	0.00573066	18
AC_2060	Banjar	Himachal Pradesh	0.849057	53	0.0217391	4	1	66	1	66	1	66	0.830189	65	0.25	64	0.490566	65	0.129032	67	0.245283	65	0.047619	60
AC_2061	Sujanpur	Himachal Pradesh	0.695266	23	0.0734824	27	0.134454	19	0.333333	4	0.0431034	21	0.176829	8	0.0753425	45	0.081571	9	0.0379747	48	0.0508982	9	0.0185759	41
AC_2062	Chintpurni (SC)	Himachal Pradesh	0.687764	20	0.144186	54	0.26087	47	0.542373	21	0.19403	49	0.314894	35	0.0955056	51	0.139831	32	0.0193237	27	0.105485	48	0.00934579	26
AC_2063	Gagret	Himachal Pradesh	0.770833	38	0.305882	64	0.52	58	0.864583	60	0.35	58	0.547368	61	0.122449	55	0.354167	64	0.015873	20	0.239583	64	0.0135135	32
AC_2064	Dharampur	Himachal Pradesh	0.873518	58	0.158798	59	0.245098	45	0.669323	42	0.126316	40	0.32377	37	0.126984	57	0.167347	48	0.0684932	61	0.125	57	0.039823	58
AC_2065	Mandi	Himachal Pradesh	0.827815	48	0.0869565	33	0.294118	49	0.662252	38	0.15	46	0.337748	42	0.0384615	22	0.14094	33	0.0229008	32	0.0993377	41	0.00729927	22
AC_2066	Nadaun	Himachal Pradesh	0.809628	45	0.143529	53	0.118012	15	0.342105	5	0.0384615	16	0.193333	11	0.0396825	24	0.0929204	13	0.0120482	13	0.0597345	16	0.0139211	33
AC_2067	Hamirpur	Himachal Pradesh	0.7251	30	0.0852018	32	0.198864	37	0.370968	8	0.0429448	20	0.167347	4	0.0377358	21	0.0853659	10	0.025974	34	0.0443548	6	0.0125	31
AC_2068	Sarkaghat	Himachal Pradesh	0.837748	50	0.120141	46	0.192053	36	0.563333	26	0.0507246	23	0.241611	19	0.0622407	34	0.117057	20	0.0222222	29	0.0797342	26	0.0142349	35
AC_2069	Bhoranj (SC)	Himachal Pradesh	0.854545	55	0.0984252	37	0.130435	18	0.40146	10	0.0681818	26	0.255556	20	0.0651163	40	0.150735	41	0.0294118	40	0.0992647	40	0.0239044	48
AC_2070	Kutlehar	Himachal Pradesh	0.681967	17	0.105072	39	0.166667	28	0.453642	13	0.0406977	18	0.216667	15	0.0329218	19	0.13245	28	0.0187266	26	0.0786885	25	0.00706714	21
AC_2071	Seraj	Himachal Pradesh	0.628205	10	0.0463576	17	0.102564	13	0.659164	36	0.109244	36	0.326923	39	0.0454545	26	0.157556	45	0.0260223	35	0.103226	47	0.0106762	28
AC_2072	Balh (SC)	Himachal Pradesh	0.932432	62	0.116788	45	0.357143	52	0.751724	54	0.333333	55	0.366197	50	0.158879	60	0.174825	49	0.0708661	62	0.112676	51	0.0735294	66
AC_2073	Rampur (SC)	Himachal Pradesh	0.844538	52	0.400862	67	0.55	60	0.844538	59	0.339286	57	0.462185	58	0.184713	62	0.205882	56	0.0643564	59	0.121849	54	0.0187793	42
AC_2074	Barsar	Himachal Pradesh	0.667598	14	0.0720461	26	0.0609756	4	0.332394	3	0.0404858	17	0.194366	12	0.0466667	27	0.117978	22	0.0278638	37	0.0786517	24	0.0208955	45
AC_2075	Nachan (SC)	Himachal Pradesh	0.68652	19	0.0924092	35	0.118919	17	0.473186	16	0.0722222	29	0.213376	14	0.0536398	29	0.100946	16	0.0172414	25	0.0597484	17	0.00993377	27
AC_2076	Anni (SC)	Himachal Pradesh	0.978723	66	0.315789	66	0.947368	65	0.978723	65	0.933333	65	0.914894	67	0.636364	68	0.680851	68	0.25	68	0.434783	67	0.0714286	65
AC_2077	Ghumarwin	Himachal Pradesh	0.851852	54	0.132653	52	0.174242	31	0.473684	17	0.112903	37	0.238318	18	0.079096	46	0.0981308	14	0.0301508	41	0.0511628	10	0.00487805	16
AC_2078	Haroli	Himachal Pradesh	0.625	9	0.0405405	14	0.75	64	0.942529	63	0.642857	63	0.83908	66	0.263158	65	0.574713	66	0.0512821	53	0.375	66	0.0350877	56
AC_2079	Sundernagar	Himachal Pradesh	0.765625	36	0.0322581	9	0.1	11	0.666667	40	0.0985915	32	0.338624	44	0.0740741	44	0.157895	46	0.0243902	33	0.0890052	33	0.0113636	30
AC_2080	Bilaspur	Himachal Pradesh	0.81592	46	0.0833333	29	0.211009	38	0.545	22	0.0520833	24	0.272727	24	0.0588235	32	0.125	25	0.0168539	23	0.0995025	42	0.010929	29
AC_2081	Una	Himachal Pradesh	0.964286	65	0.128205	50	0.645161	63	0.785714	57	0.571429	62	0.641509	64	0.40625	66	0.303571	62	0.0930233	64	0.181818	62	0.0816327	68
AC_2082	Jhanduta (SC)	Himachal Pradesh	0.84	51	0.308057	65	0.247423	46	0.662222	37	0.136364	43	0.312217	33	0.0674847	41	0.165919	47	0.0362694	47	0.0945946	37	0.0289855	55
AC_2083	Sri Naina Deviji	Himachal Pradesh	0.807074	44	0.129693	51	0.183206	33	0.639871	35	0.042735	19	0.279743	26	0.0175439	9	0.144695	36	0.00374532	3	0.0996785	43	0.00355872	9
AC_2084	Karsog (SC)	Himachal Pradesh	0.391026	1	0.0196937	2	0.0481481	1	0.447537	12	0.0373134	15	0.165236	3	0.0201511	12	0.0663812	5	0.00909091	11	0.0534188	12	0.00449438	15
AC_2085	Rohru (SC)	Himachal Pradesh	0.676	16	0.05	19	0.171429	30	0.768	55	0.171429	47	0.429719	55	0.0206897	13	0.216	57	0.010101	12	0.14	59	0	1
AC_2086	Arki	Himachal Pradesh	0.675283	15	0.0450607	16	0.114355	14	0.386731	9	0.0306905	11	0.173984	7	0.0135922	7	0.0730519	6	0.00695652	7	0.0372771	3	0.00502513	17
AC_2087	Theog	Himachal Pradesh	0.501938	5	0.0141129	1	0.088	9	0.553398	24	0.0336134	13	0.217054	16	0.00737101	5	0.0872093	11	0.00632911	5	0.0523256	11	0.00407332	13
AC_2088	Shimla Rural	Himachal Pradesh	0.543706	7	0.076087	28	0.0854701	7	0.428322	11	0.00607903	2	0.178947	9	0.0168067	8	0.089317	12	0.00573614	4	0.0541958	13	0.00368324	10
AC_2089	Nalagarh	Himachal Pradesh	0.816667	47	0.209169	61	0.155963	26	0.462396	14	0.0539216	25	0.173295	5	0.0551948	31	0.0734463	7	0.0381232	49	0.0505618	8	0.0231214	47
AC_2090	Jubbal-Kotkhai	Himachal Pradesh	0.666667	13	0.0483461	18	0.0592105	3	0.638889	34	0.0205479	9	0.358056	47	0.0419847	25	0.197468	54	0.0124611	14	0.109137	50	0.0140449	34
AC_2091	Kasumpti	Himachal Pradesh	0.488806	4	0.0968992	36	0.102041	12	0.503731	19	0.00746269	3	0.208333	13	0.0233645	14	0.120755	24	0.0168776	24	0.0674157	20	0.004	11
AC_2092	Shimla	Himachal Pradesh	1	67	1	68		68	1	66		68	0.5	60	0	1	0	1	0	1	0	1	0	1
AC_2093	Solan (SC)	Himachal Pradesh	0.532922	6	0.0254237	6	0.0553846	2	0.356701	6	0.0219436	10	0.173554	6	0.0196078	10	0.053719	3	0.00865801	10	0.0391753	5	0.00639659	19
AC_2094	Chopal	Himachal Pradesh	0.682303	18	0.0576497	23	0.149351	22	0.716418	48	0.0148148	6	0.313433	34	0.00923077	6	0.142857	34	0.00248139	2	0.0767591	23	0.00230415	6
AC_2095	Doon	Himachal Pradesh	0.588089	8	0.125964	49	0.0955631	10	0.325815	2	0.0460993	22	0.117794	1	0.0249307	15	0.05	2	0.0206186	28	0.0299252	2	0.0176768	39
AC_2096	Kasauli (SC)	Himachal Pradesh	0.475149	3	0.037422	13	0.0642458	5	0.324056	1	0.00584795	1	0.122	2	0.0200893	11	0.0541082	4	0.0166667	22	0.0377734	4	0.00411523	14
AC_2097	Pachhad (SC)	Himachal Pradesh	0.649383	11	0.0231362	5	0.0876289	8	0.558025	25	0.0164835	7	0.269802	23	0.0264026	16	0.101737	17	0.0163043	21	0.0544554	14	0.00261097	7
AC_2098	Sri Renukaji (SC	Himachal Pradesh	0.720721	29	0.0511628	20	0.213115	40	0.778281	56	0.234375	52	0.36036	48	0.0596026	33	0.144796	37	0.0357143	45	0.0765766	22	0.0191388	43
AC_2099	Shillai	Himachal Pradesh	0.938144	63	0.0215054	3	0.571429	61	0.969072	64	0.833333	64	0.597938	63	0.133333	58	0.309278	63	0.0289855	39	0.206186	63	0	1
AC_2100	Nahan	Himachal Pradesh	0.738854	31	0.033557	10	0.166667	28	0.707006	46	0.115385	38	0.346154	46	0.0642202	37	0.129032	26	0.028777	38	0.0828025	30	0.00689655	20
AC_2101	Paonta Sahib	Himachal Pradesh	0.955556	64	0.1	38	0.621622	62	0.822222	58	0.529412	61	0.438202	57	0.193548	63	0.222222	58	0.113924	66	0.155556	61	0.0617284	63
AC_2102	RAJMAHAL	Jharkhand	0.947644	74	0.013245	91	0.344828	15	0.666667	6	0.178082	15	0.335135	29	0.0465116	31	0.0531915	45	0.0111111	37	0.0108108	34	0.00543478	47
AC_2103	BORIO (ST)	Jharkhand	0.94391	71	0.00811359	90	0.345912	16	0.653595	5	0.15873	11	0.217676	4	0.0362903	27	0.0194489	8	0.00656814	29	0.00652529	16	0.00163934	33
AC_2104	MAHAGAMA	Jharkhand	0.839181	61	0	1	0.485714	35	0.721893	14	0.182609	16	0.422961	57	0.0637255	39	0.060423	50	0.0158228	44	0.0181818	61	0.00613497	51
AC_2105	BORIO (ST)	Jharkhand	0.891791	65	0	1	0.357895	17	0.753788	20	0.207317	19	0.342105	31	0.0641711	40	0.0451128	41	0.00392157	23	0.00373134	9	0	1
AC_2106	GODDA	Jharkhand	0.747664	50	0	1	0.426829	25	0.834395	38	0.422222	52	0.458333	67	0.101064	65	0.0705128	56	0.0202703	50	0.0126984	39	0.00955414	62
AC_2107	BARHAIT (ST)	Jharkhand	0.936242	68	0	1	0.161905	3	0.691525	9	0.1875	17	0.214765	3	0.0209205	14	0.0167785	7	0.00340136	19	0.0100671	31	0	1
AC_2108	BARHAIT (ST)	Jharkhand	0.9	66	0	1	0.22449	5	0.554717	1	0.0634921	2	0.223881	6	0.0188679	10	0.0449438	40	0.00390625	22	0.00373134	9	0	1
AC_2109	PAKAUR	Jharkhand	0.939394	69	0.0175439	93	0.326087	13	0.746032	17	0.135135	9	0.348837	33	0.0117647	7	0.0775194	69	0.00833333	34	0.0465116	83	0	1
AC_2110	LITIPARA (ST)	Jharkhand	0.486653	14	0.00228833	87	0.236264	6	0.704545	13	0.122699	7	0.236025	9	0.0263852	20	0.0123967	6	0.00416667	24	0.0102881	32	0	1
AC_2111	POREYAHAT	Jharkhand	0.802752	55	0	1	0.75	73	0.894495	60	0.439024	53	0.397196	50	0.0851064	57	0.0660377	53	0.038835	66	0.0322581	75	0.00473934	43
AC_2112	KODARMA	Jharkhand	0.645995	31	0	1	0.553957	42	0.838961	40	0.415094	50	0.402089	51	0.0984252	64	0.0477454	42	0.032345	62	0.0129199	41	0.00261097	37
AC_2113	PAKAUR	Jharkhand	0.735849	48	0.0151515	92	0.40625	22	0.736842	16	0.111111	6	0.317881	23	0.0373832	29	0.0194805	9	0.00657895	30	0.00649351	15	0.00649351	52
AC_2114	DHANWAR	Jharkhand	0.527961	18	0	1	0.447653	30	0.735099	15	0.327731	34	0.333333	26	0.0712644	48	0.0413223	37	0.011925	38	0.0115132	37	0.00166113	34
AC_2115	POREYAHAT	Jharkhand	0.974074	78	0	1	0.518987	38	0.681481	8	0.0114943	1	0.259259	13	0	1	0.0444444	39	0	1	0	1	0	1
AC_2116	JAMA (ST)	Jharkhand	0.998273	82	0	1	0.442105	28	0.811744	29	0.331288	36	0.309154	20	0.0243902	19	0.0276339	14	0.00177305	14	0.0103627	33	0.00174216	36
AC_2117	MAHESHPUR (ST)	Jharkhand	0.627753	27	0	1	0.363057	19	0.772124	25	0.195312	18	0.230088	8	0.0306407	23	0.030837	21	0.00677201	31	0.00883002	24	0	1
AC_2118	DEOGHAR (SC)	Jharkhand	0.414977	9	0	1	0.208333	4	0.631825	3	0.0708661	3	0.2375	10	0.010142	4	0.00780031	4	0.00156986	12	0.0109204	35	0	1
AC_2119	JAMUA (SC)	Jharkhand	0.557627	20	0	1	0.666667	62	0.85399	45	0.445161	54	0.358234	35	0.0825243	56	0.0703259	54	0.0198915	48	0.0186757	62	0.00687285	55
AC_2120	HUSSAINABAD	Jharkhand	0.44591	10	0	1	0.359712	18	0.756614	22	0.313433	31	0.354497	34	0.0792453	53	0.042328	38	0.00821918	33	0.0897098	90	0.0848806	91
AC_2121	JARMUNDI	Jharkhand	1	83	0	1	0.0822785	1	0.674833	7	0.109756	5	0.204444	2	0.0110497	5	0.00888889	5	0	1	0.00223714	8	0.00888889	60
AC_2122	BARHI	Jharkhand	0.591449	23	0	1	0.416268	23	0.703614	12	0.301136	29	0.322738	25	0.0797342	54	0.0637255	51	0.0426065	71	0.0239808	69	0.0145278	70
AC_2123	SIKARIPARA (ST)	Jharkhand	1	83	0.00179533	85	0.554945	43	0.870624	50	0.241071	23	0.279389	16	0.0166667	9	0.0319149	25	0.0015674	11	0.00914634	25	0.00306748	38
AC_2124	CHATRA (SC)	Jharkhand	0.484076	13	0	1	0.575851	50	0.809399	28	0.386555	44	0.387808	44	0.0888031	58	0.0478655	43	0.0186667	47	0.0192802	63	0.011658	65
AC_2125	BISHRAMPUR	Jharkhand	0.963768	76	0	1	0.285714	9	0.818841	31	0.375	40	0.384058	42	0.0116279	6	0.0724638	59	0.00775194	32	0.0289855	73	0	1
AC_2126	DUMKA (ST)	Jharkhand	1	83	0	1	0.343284	14	0.768212	23	0.0967742	4	0.229617	7	0.0148936	8	0.0281924	16	0.00170358	13	0.00498339	13	0.00332779	40
AC_2127	BHAWANATHPUR	Jharkhand	0.943925	72	0	1	0.654321	59	0.908805	65	0.553846	63	0.539432	89	0.109756	69	0.0946372	82	0.0304054	59	0.0440252	80	0.00977199	63
AC_2128	JARMUNDI	Jharkhand	0.33419	8	0	1	0.393443	21	0.597938	2	0.123596	8	0.194301	1	0.0189274	11	0.0310881	22	0	1	0.0285714	71	0	1
AC_2129	GANDEY	Jharkhand	0.507853	17	0	1	0.619205	53	0.788831	27	0.292398	28	0.30541	19	0.0268949	21	0.034904	27	0.00180505	15	0.00701754	17	0.00701754	57
AC_2130	MADHUPUR	Jharkhand	0.548726	19	0	1	0.388	20	0.756391	21	0.213592	20	0.276692	14	0.0302419	22	0.0314371	23	0.00154321	10	0.0134933	43	0	1
AC_2131	BARKATHA	Jharkhand	0.82069	57	0	1	0.892857	90	0.930556	79	0.677419	81	0.440559	64	0.183673	83	0.112676	84	0.080292	87	0.0140845	45	0.020979	75
AC_2132	CHHATARPUR (SC)	Jharkhand	0.663244	32	0	1	0.551282	41	0.845996	42	0.385246	43	0.466942	70	0.0979021	62	0.0703934	55	0.0131868	42	0.0764463	89	0.0529661	87
AC_2133	DALTONGANJ	Jharkhand	0.666667	33	0	1	0.581818	51	0.870968	51	0.454545	56	0.508197	84	0.1133	70	0.0916667	79	0.0438596	74	0.0540541	86	0.0331492	83
AC_2134	SARATH	Jharkhand	0.494966	16	0.00217865	86	0.450331	31	0.699491	10	0.305882	30	0.239389	11	0.0365591	28	0.023569	11	0.0051458	27	0.0084317	22	0.00169779	35
AC_2135	SIMARIA (SC)	Jharkhand	0.462329	11	0	1	0.656604	60	0.814433	30	0.325	33	0.480274	73	0.0982143	63	0.0382609	32	0.0229682	54	0.0171527	58	0.00693241	56
AC_2136	BAGODAR	Jharkhand	0.59507	24	0	1	0.802326	80	0.925795	75	0.671875	80	0.54417	91	0.167742	81	0.0935252	81	0.0490566	78	0.0211268	66	0.00714286	58
AC_2137	BARKATHA	Jharkhand	0.630901	30	0	1	0.666667	62	0.879828	54	0.548387	62	0.450216	66	0.147651	79	0.0964912	83	0.0418605	68	0.0131004	42	0.021645	76
AC_2138	PANKI	Jharkhand	0.571121	21	0	1	0.238462	7	0.784483	26	0.159664	13	0.392241	46	0.0242215	18	0.0259179	13	0.00221239	16	0.0926724	92	0.0787746	90
AC_2139	GIRIDIH	Jharkhand	0.493827	15	0	1	0.546296	40	0.833333	36	0.357143	38	0.363354	36	0.0681818	43	0.037037	30	0.00319489	18	0.0154321	52	0	1
AC_2140	GARHWA	Jharkhand	0.95625	75	0	1	0.537313	39	0.895899	61	0.459016	58	0.487421	75	0.0685714	45	0.0597484	48	0.0164474	45	0.015625	53	0	1
AC_2141	HAZARIBAGH	Jharkhand	0.589286	22	0	1	0.814516	85	0.896396	62	0.705128	87	0.504673	81	0.288591	91	0.125604	88	0.138095	92	0.0135135	44	0.00904977	61
AC_2142	DUMRI	Jharkhand	0.668539	34	0	1	0.697674	67	0.91573	67	0.666667	74	0.519774	86	0.174757	82	0.0294118	18	0.0517241	80	0.0171429	57	0.0227273	79
AC_2143	JAMTARA	Jharkhand	0.686775	38	0	1	0.45977	32	0.890951	58	0.175439	14	0.413953	56	0.0194553	13	0.0301624	19	0	1	0.00928074	27	0	1
AC_2144	NALA	Jharkhand	0.617857	26	0	1	0.428571	26	0.821429	33	0.152542	10	0.344086	32	0.024	16	0.039356	36	0.00371058	21	0.0142857	48	0	1
AC_2145	SARATH	Jharkhand	0.630435	29	0	1	0.447368	29	0.769231	24	0.222222	21	0.314607	21	0.0615385	38	0	1	0.0217391	52	0	1	0.0217391	77
AC_2146	MANDU	Jharkhand	0.691489	39	0	1	0.673077	64	0.879433	53	0.590361	66	0.433692	59	0.20603	89	0.0780669	71	0.071161	85	0.014652	49	0.0358423	85
AC_2147	GIRIDIH	Jharkhand	0.72	44	0	1	0.625	57	0.88	55	0.25	24	0.32	24	0	1	0	1	0	1	0	1	0	1
AC_2148	TUNDI	Jharkhand	0.612903	25	0	1	0.700637	69	0.849462	44	0.272727	27	0.336043	30	0.0466926	32	0.0597826	49	0.0170455	46	0.0162162	54	0.00546448	48
AC_2149	LATEHAR (SC)	Jharkhand	0.980556	79	0	1	0.637681	58	0.927778	76	0.518519	60	0.486034	74	0.0753769	51	0.0278552	15	0.00285714	17	0.0166667	56	0	1
AC_2150	BARKAGAON	Jharkhand	0.711712	41	0	1	0.684783	65	0.863636	46	0.53125	61	0.488479	77	0.146154	78	0.0833333	75	0.0434783	72	0.00917431	26	0.0226244	78
AC_2151	GOMIA	Jharkhand	0.723982	47	0	1	0.735849	72	0.931818	80	0.693878	85	0.50237	80	0.198473	87	0.0776699	70	0.0821256	88	0.0462963	82	0.0283019	81
AC_2152	DUMRI	Jharkhand	0.844156	62	0	1	0.733333	71	0.948052	86	0.666667	74	0.584416	92	0.135135	73	0.0933333	80	0.0422535	69	0	1	0.012987	67
AC_2153	SINDRI	Jharkhand	0.696296	40	0	1	0.555556	44	0.838346	39	0.328125	35	0.396226	49	0.0643275	41	0.0381679	31	0.0307692	60	0.0037594	11	0.0148699	71
AC_2154	NIRSA	Jharkhand	0.817757	56	0	1	0.695652	66	0.925234	73	0.698113	86	0.366197	38	0.0939597	59	0.0754717	66	0.02	49	0.0140845	45	0.00473934	43
AC_2155	MANIKA (ST)	Jharkhand	0.9675	77	0	1	0.663717	61	0.9	63	0.365079	39	0.465	69	0.0572687	36	0.0302267	20	0.0128205	40	0.01	30	0	1
AC_2156	DHANBAD	Jharkhand	0.464286	12	0	1	0.727273	70	0.888889	56	0.5	59	0.296296	18	0.136364	75	0.0384615	33	0.0740741	86	0	1	0	1
AC_2157	BAGHMARA	Jharkhand	0.716535	42	0	1	0.75	73	0.873016	52	0.619048	68	0.439024	62	0.197674	86	0.166667	92	0.0990991	90	0.05	85	0.0655738	89
AC_2158	BERMO	Jharkhand	0.723077	46	0	1	0.764706	77	0.938462	83	0.666667	74	0.507692	82	0.135135	73	0.15625	91	0.0357143	65	0.031746	74	0.031746	82
AC_2159	DALTONGANJ	Jharkhand	0.984848	80	0	1	0.470588	33	0.863636	46	0.4	47	0.363636	37	0.0666667	42	0.0757576	67	0	1	0.0151515	50	0	1
AC_2160	JHARIA	Jharkhand	0.75	51	0	1	0.5	36	0.75	19	0.666667	74	0.333333	26	0.5	92	0	1	0	1	0	1	0	1
AC_2161	BOKARO	Jharkhand	0.761905	54	0	1	0.916667	91	0.952381	90	0.8	91	0.487805	76	0.192308	84	0.075	65	0.0512821	79	0.0487805	84	0.0487805	86
AC_2162	CHANDANKIYARI (SC)	Jharkhand	0.825	58	0	1	0.803922	81	0.94	85	0.657143	73	0.535714	88	0.141509	76	0.0894737	78	0.0546448	82	0.035	76	0.00515464	46
AC_2163	KANKE (SC)	Jharkhand	0.114943	6	0	1	0.621622	55	0.911243	66	0.705882	88	0.433735	60	0.216667	90	0.0745342	63	0.107784	91	0.0175439	59	0.0344828	84
AC_2164	RAMGARH	Jharkhand	1	83	0	1	0.88764	89	0.929412	77	0.647059	71	0.5	78	0.194175	85	0.143713	90	0.0592105	83	0.0903614	91	0.0903614	92
AC_2165	LOHARDAGA (ST)	Jharkhand	0.991549	81	0	1	0.867925	88	0.949296	88	0.689655	84	0.472934	71	0.10628	68	0.0747126	64	0.0445104	75	0.019943	65	0.0114943	64
AC_2166	MANDAR (ST)	Jharkhand	0.00591716	4	0	1	0.566667	48	0.919643	68	0.666667	74	0.405405	52	0.142857	77	0.0787879	73	0.0529595	81	0.0239521	68	0.0151057	72
AC_2167	BISHNUPUR (ST)	Jharkhand	0.68595	37	0	1	0.797468	79	0.920168	69	0.683333	82	0.391667	45	0.104294	66	0.0641026	52	0.0436681	73	0.0165289	55	0	1
AC_2168	KHIJRI (ST)	Jharkhand	0.00784314	5	0	1	0.478261	34	0.846457	43	0.41791	51	0.432	58	0.123457	71	0.0743802	62	0.0666667	84	0.0289256	72	0.06	88
AC_2169	HATIA	Jharkhand	0	1	0	1	0.421053	24	0.833333	36	0.45	55	0.476923	72	0.105263	67	0.078125	72	0.0483871	76	0.0153846	51	0.0153846	73
AC_2170	SILLI	Jharkhand	0	1	0	1	0.5625	47	0.908	64	0.410256	49	0.409639	54	0.0696203	47	0.0728745	61	0.0255319	57	0.0361446	79	0.0123457	66
AC_2171	RANCHI	Jharkhand	0	1	0	1		93	1	93	1	93	1	93	1	93	1	93		93	1	93	1	93
AC_2172	GUMLA (ST)	Jharkhand	0.719472	43	0	1	0.804124	82	0.92953	78	0.65	72	0.44	63	0.0967742	61	0.083612	77	0.0318021	61	0.0199336	64	0.00673401	54
AC_2173	SISAI (ST)	Jharkhand	0.722222	45	0	1	0.944954	92	0.972136	92	0.852459	92	0.4625	68	0.0947368	60	0.115987	85	0.0342466	63	0.0621118	87	0.00657895	53
AC_2174	KHUNTI (ST)	Jharkhand	0.85049	63	0	1	0.514019	37	0.699507	11	0.22293	22	0.282178	17	0.0460526	30	0.031941	26	0.00505051	26	0.00980392	29	0	1
AC_2175	TAMAR (ST)	Jharkhand	0.269006	7	0	1	0.297619	10	0.823529	34	0.268293	26	0.405882	53	0.0334928	24	0.0353982	28	0.00909091	35	0.0116959	38	0	1
AC_2176	ICHAGARH	Jharkhand	0.751572	52	0	1	0.698413	68	0.936909	82	0.583333	65	0.511041	85	0.077381	52	0.0725552	60	0.010101	36	0.0254777	70	0.0160256	74
AC_2177	TORPA (ST)	Jharkhand	0.830189	59	0	1	0.575342	49	0.841346	41	0.4	47	0.334928	28	0.0733333	49	0.0574163	47	0.0247525	56	0.014218	47	0.00478469	45
AC_2178	JUGSALAI (SC)	Jharkhand	0.868644	64	0.00478469	88	0.75	73	0.96087	91	0.71875	89	0.412017	55	0.0743243	50	0.0789474	74	0.0410959	67	0.00851064	23	0.0042735	42
AC_2179	SIMDEGA (ST)	Jharkhand	0.671233	36	0	1	0.787879	78	0.890411	57	0.636364	70	0.5	78	0.0526316	34	0.0833333	75	0.0294118	58	0.0684932	88	0.0144928	69
AC_2180	KHARASAWAN (ST)	Jharkhand	0.737143	49	0	1	0.561798	46	0.865714	48	0.381579	42	0.442529	65	0.0805687	55	0.0762463	68	0.0425532	70	0.0462428	81	0.0236686	80
AC_2181	SERAIKELLA (ST)	Jharkhand	0.628931	28	0	1	0.283186	8	0.825263	35	0.389706	45	0.370526	39	0.0685358	44	0.0315789	24	0.0128755	41	0.00840336	20	0.00421941	41
AC_2182	CHAKRADHARPUR (ST)	Jharkhand	1	83	0	1	0.437158	27	0.820847	32	0.333333	37	0.386992	43	0.0527638	35	0.0508197	44	0.0219595	53	0.0097561	28	0.00327332	39
AC_2185	SIMDEGA (ST)	Jharkhand	0.939394	69	0	1	0.804878	83	0.938462	83	0.75	90	0.507812	83	0.16	80	0.132812	89	0.0347826	64	0.00757576	18	0	1
AC_2186	GHATSILA (ST)	Jharkhand	0.830357	60	0	1	0.299065	11	0.749216	18	0.316239	32	0.279279	15	0.0513834	33	0.0392749	35	0.0215385	51	0.0179104	60	0.0060423	50
AC_2187	KOLEBIRA (ST)	Jharkhand	0.911894	67	0	1	0.821918	86	0.924779	72	0.666667	74	0.540179	90	0.127119	72	0.121622	87	0.0487805	77	0.0357143	78	0.0136986	68
AC_2188	TORPA (ST)	Jharkhand	0.944444	73	0	1	0.827586	87	0.921348	70	0.631579	69	0.534884	87	0.2	88	0.0714286	57	0.0823529	89	0.0111111	36	0	1
AC_2189	POTKA (ST)	Jharkhand	0.759777	53	0	1	0.301887	12	0.892128	59	0.393443	46	0.316527	22	0.024	16	0.0367232	29	0.0144509	43	0.00840336	20	0.00561798	49
AC_2190	KHARASAWAN (ST)	Jharkhand	1	83	0	1	0.62069	54	0.870588	49	0.266667	25	0.392857	47	0.0192308	12	0.117647	86	0	1	0.0352941	77	0	1
AC_2191	CHAIBASA (ST)	Jharkhand	1	83	0	1	0.761905	76	0.948718	87	0.571429	64	0.393162	48	0.00699301	3	0.0555556	46	0	1	0.0128205	40	0	1
AC_2192	BAHARAGORA	Jharkhand	0.668666	35	0.00478469	88	0.153846	2	0.650231	4	0.159259	12	0.24024	12	0.0361905	26	0.0392157	34	0.0124031	39	0.0015015	7	0.0015015	32
AC_2193	MANOHARPUR (ST)	Jharkhand	1	83	0	1	0.621622	55	0.92268	71	0.605263	67	0.374359	41	0.0687023	46	0.0206186	10	0.0052356	28	0.00512821	14	0	1
AC_2194	MAJHGAON (ST)	Jharkhand	1	83	0	1	0.588235	52	0.925325	74	0.378378	41	0.438312	61	0.0335196	25	0.0716612	58	0.0034965	20	0.0227273	67	0	1
AC_2195	JAGANATHPUR (ST)	Jharkhand	1	83	0	1	0.555556	44	0.936275	81	0.458333	57	0.370732	40	0.0227273	15	0.0292683	17	0.005	25	0.00487805	12	0	1
AC_2196	LITIPARA (ST)	Jharkhand	1	83	0	1	0.8125	84	0.952	89	0.684211	83	0.219512	5	0.0588235	37	0.0243902	12	0.0243902	55	0.008	19	0.008	59
AC_2197	Aurad (SC)	Karnataka	0.96	136	0.123188	93	0.722222	103	0.966667	126	0.722222	100	0.731544	104	0.183673	83	0.219178	97	0.05	68	0.0344828	71	0.0344828	127
AC_2198	Bhalki	Karnataka	0.962121	139	0.295082	164	0.92	151	0.984848	152	0.913043	150	0.801527	137	0.333333	125	0.276423	127	0.118812	133	0.046875	103	0.046875	152
AC_2199	Bidar	Karnataka	0.938776	120	0.404762	182	0.833333	123	0.938776	103	0.833333	121	0.571429	62	0.363636	130	0.163265	60	0.0465116	66	0	1	0	1
AC_2200	Basavakalyan	Karnataka	0.968085	151	0.0357143	44	0.666667	92	0.946809	109	0.736842	104	0.87234	158	0.5	150	0.27957	128	0.0821918	104	0.0531915	118	0.0111111	68
AC_2201	Bidar South	Karnataka	0.967391	148	0.393939	180	1	168	1	170	1	170	0.857143	153	0.697674	170	0.280899	130	0.111111	129	0.0666667	142	0.0561798	161
AC_2202	Homnabad	Karnataka	0.9625	141	0.202899	128	1	168	1	170	1	170	0.9625	191	0.863636	193	0.324675	150	0.174603	159	0.0266667	51	0.0641026	167
AC_2203	Aland	Karnataka	0.980952	156	0.28	160	1	168	1	170	1	170	0.961538	190	0.75	177	0.427083	180	0.179104	162	0.114286	179	0.0106383	65
AC_2204	Gulbarga Rural(SC)	Karnataka	1	167	0.0666667	60	0.909091	146	0.991228	163	0.961538	167	0.938596	184	0.730769	176	0.311321	145	0.206522	174	0.106195	173	0.0194175	93
AC_2205	Chincholi (SC)	Karnataka	0.945312	124	0.162602	111	0.888889	139	0.992188	166	0.952381	161	0.818898	143	0.258065	105	0.288	136	0.0824742	105	0.0390625	86	0	1
AC_2206	Nagthan (SC)	Karnataka	1	167	0.0869565	77	0.76	109	0.930233	95	0.785714	116	0.860465	156	0.538462	158	0.445783	183	0.132075	139	0.0617284	131	0.0617284	166
AC_2207	Gulbarga Dakshin	Karnataka	0.964286	144	0.428571	185	0.5	64	0.964286	124	0.888889	139	0.964286	192	0.833333	188	0.230769	104	0.166667	157	0	1	0	1
AC_2208	Chittapur (SC)	Karnataka	0.989247	163	0.370787	176	0.888889	139	0.989247	160	0.941176	158	0.891304	164	0.52381	155	0.258065	117	0.0416667	61	0.0645161	137	0.0113636	69
AC_2209	Sedam	Karnataka	0.95	129	0.266667	156	1	168	1	170	1	170	0.857143	153	0.354839	129	0.251799	115	0.0714286	93	0.0785714	157	0.00769231	58
AC_2210	Gulbarga Uttar	Karnataka	0.5	5	0	1	1	168	1	170		197	0.5	51	0	1	0.5	189	0	1	0	1	0	1
AC_2211	Afzalpur	Karnataka	0.956522	133	0.153846	109	0.933333	153	0.991304	165	0.969697	169	0.878261	159	0.481481	149	0.314815	146	0.139535	144	0.0707965	148	0.0277778	114
AC_2212	Indi	Karnataka	1	167	0.216667	135	0.884615	138	0.963415	122	0.875	136	0.914634	173	0.533333	156	0.392405	166	0.0588235	77	0.0540541	121	0.102564	185
AC_2213	Sindgi	Karnataka	0.990099	164	0.0568182	55	0.866667	130	0.980198	144	0.9	145	0.910891	170	0.590909	165	0.237113	107	0.075	97	0.0105263	18	0.06	164
AC_2214	Jevargi	Karnataka	0.993197	166	0.189781	122	0.933333	153	0.993197	169	0.961538	167	0.768707	119	0.244444	102	0.228571	103	0.1	120	0.0342466	70	0.00704225	57
AC_2215	Babaleshwar	Karnataka	1	167	0.169492	114	0.9375	156	0.97619	137	0.933333	157	0.892857	165	0.7	171	0.3875	165	0.155172	153	0.0493827	108	0.0375	137
AC_2216	Kagwad	Karnataka	1	167	0.361111	174	0.9	145	0.918367	83	0.764706	109	0.916667	175	0.692308	169	0.511628	192	0.322581	187	0.047619	104	0.166667	197
AC_2217	Athani	Karnataka	0.983333	157	0.340909	172	1	168	1	170	1	170	0.916667	175	0.782609	184	0.588235	198	0.447368	196	0.113208	177	0.160714	196
AC_2218	Devar Hippargi	Karnataka	0.983333	157	0.108911	85	0.846154	127	0.966667	126	0.846154	124	0.865546	157	0.448276	145	0.358974	160	0.0963855	115	0.0530973	117	0.0695652	171
AC_2219	Bijapur City	Karnataka	0	1	0	1	0	1	0.5	5	0.5	65	0	1	0	1	0	1	0	1	0	1	0	1
AC_2220	Gurmitkal	Karnataka	1	167	0.0390625	50	0	1	0.929688	94	0.4375	54	0.757812	114	0.0606061	32	0.179688	75	0.0186916	22	0.023622	42	0.008	61
AC_2221	Shahapur	Karnataka	0.945055	123	0.224719	141	0.875	135	0.989011	159	0.916667	151	0.681319	90	0.171429	77	0.230769	104	0	1	0.043956	96	0.0224719	103
AC_2222	Yadgir	Karnataka	0.963636	142	0.0277778	35	0.181818	22	0.917431	82	0.470588	62	0.587156	67	0.0625	33	0.154545	53	0.0106383	12	0.00909091	16	0	1
AC_2223	Jamkhandi	Karnataka	1	167	0.291667	162	0.964286	166	0.9375	100	0.892857	143	0.9375	182	0.85	191	0.4375	182	0.0689655	90	0.125	183	0.0232558	104
[truncated: 1,774 more rows]

## Sheet: <=5km
uniq_ac	ac_name	state_name	icds_anganwadi	icds_anganwadi_state_rank	pre_primary_school_govt	pre_primary_school_govt_state_rank	pre_primary_school_private	pre_primary_school_private_state_rank	primary_school_govt	primary_school_govt_state_rank	primary_school_private	primary_school_private_state_rank	middle_school_govt	middle_school_govt_state_rank	middle_school_private	middle_school_private_state_rank	secondary_school_govt	secondary_school_govt_state_rank	secondary_school_private	secondary_school_private_state_rank	senior_secondary_school_govt	senior_secondary_school_govt_state_rank	senior_secondary_school_private	senior_secondary_school_private_state_rank
AC_0001	Tizit	Nagaland	0.0588235	52	0.0909091	33	0.0666667	22	0.0606061	40	0.153846	35	0.176471	22	0.230769	23	0	1	0	1	0	1	0	1
AC_0002	Tapi	Nagaland	0	1	0.111111	35	0	1	0	1	0	1	0.0833333	12	0.2	19	0	1	0	1	0	1	0	1
AC_0003	Wakching	Nagaland	0	1	0.444444	57	0	1	0	1	0	1	0.2	28	0.181818	14	0.272727	51	0.25	49	0	1	0	1
AC_0004	Tamlu	Nagaland	0	1	0.181818	43	0	1	0	1	0	1	0.1	14	0.125	11	0.217391	47	0.238095	48	0	1	0	1
AC_0005	Tuli	Nagaland	0	1	0.272727	54	0	1	0	1	0	1	0.181818	24	0.25	27	0.181818	40	0.2	41	0.166667	53	0.166667	53
AC_0006	Phomching	Nagaland	0	1	0	1		57	0	1	0	1	0	1	0	1	0	1	0	1	0	1	0	1
AC_0007	Mon Town	Nagaland	0	1	0	1	0	1	0	1	0	1	0	1	0	1	0	1	0	1	0	1	0	1
AC_0008	Aboi	Nagaland	0.0555556	51	0	1	0	1	0.0588235	38	0.142857	32	0.0555556	10	0.0833333	9	0	1	0	1	0.0555556	39	0.0555556	39
AC_0009	Alungtaki	Nagaland	0	1	0.0857143	32	0.375	41	0.0810811	48	0.25	41	0.342857	52	0.4	45	0.135135	33	0.142857	31	0.0277778	35	0.027027	35
AC_0010	Tehok	Nagaland	0	1	0	1		58	0	1	0	1	0.4	55	0.5	52	0	1	0	1	0	1	0	1
AC_0011	Longleng	Nagaland	0.0952381	58	0	1	0.4	42	0.0952381	53	0.285714	48	0.2	28	0.333333	38	0.142857	34	0.157895	34	0.047619	38	0.047619	38
AC_0012	Arkakong	Nagaland	0	1	0.428571	56		59	0	1	0	1	0.428571	58	0.6	54	0.428571	55	0.428571	56	0.285714	57	0.285714	57
AC_0013	Jangpetkong	Nagaland	0	1	0	1	0	1	0	1	0	1	0	1	0	1	0.272727	51	0.3	54	0	1	0	1
AC_0014	Moka	Nagaland	0	1	0	1	0	1	0	1	0	1	0.2	28	0.333333	38	0.181818	40	0.181818	39	0	1	0	1
AC_0015	Bhandari	Nagaland	0.0103093	37	0.0543478	28	0.333333	37	0.0824742	50	0.222222	40	0.189474	27	0.222222	22	0.125	28	0.126316	27	0.0208333	34	0.0208333	34
AC_0016	Noksen	Nagaland	0	1	0	1	0	1	0	1	0	1	0.0769231	11	0.111111	10	0.0769231	21	0.0833333	21	0	1	0	1
AC_0017	Tobu	Nagaland	0.130435	61	0.125	37	0.181818	30	0.130435	58	0.3	49	0.285714	43	0.333333	38	0.227273	49	0.227273	47	0	1	0	1
AC_0018	Angetyongpang	Nagaland	0	1	0.2	45	0	1	0	1	0	1	0.230769	35	0.6	54	0	1	0	1	0	1	0	1
AC_0019	Impur	Nagaland	0	1	0.25	51	0.333333	37	0.111111	55	0.333333	52	0.333333	47	0.375	44	0.111111	24	0.2	41	0.333333	58	0.3	58
AC_0020	Noklak	Nagaland	0	1	0	1	0	1	0	1	0	1	0.2	28	0.230769	23	0.25	50	0.25	49	0.25	56	0.266667	56
AC_0021	Koridang	Nagaland	0	1	0	1	0	1	0	1	0	1	0.333333	47	0.428571	49	0.125	28	0.1	24	0.1	46	0.111111	48
AC_0022	Longkhim Chare	Nagaland	0.0285714	40	0.181818	43	0.333333	37	0.0285714	27	0.142857	32	0.235294	36	0.285714	31	0.114286	25	0.125	26	0	1	0	1
AC_0023	Tuensang Sadar-II	Nagaland	0.0588235	52	0	1	0.5	46	0.0588235	38	0.25	41	0.117647	16	0.190476	17	0.0588235	19	0.0625	17	0	1	0	1
AC_0024	Monguya	Nagaland	0	1	0	1	0	1	0	1	0	1	0.2	28	0.333333	38	0.2	42	0.25	49	0	1	0	1
AC_0025	Mokokchung Town	Nagaland	0	1		60	0	1	0	1	0	1	0	1	0	1	1	60	1	61	1	61	1	61
AC_0026	Aonglenden	Nagaland	0	1		61	0	1	0	1	0	1	0	1	0	1	0	1	0	1	0	1	0	1
AC_0027	Tuensang Sadar-I	Nagaland	0	1	0	1		60	0	1	0	1	0	1	0	1	1	60	0.5	58	0	1	0	1
AC_0028	Sanis	Nagaland	0	1	0.238095	49	0.428571	44	0.142857	59	0.3	49	0.238095	37	0.3125	33	0.2	42	0.173913	38	0	1	0	1
AC_0029	Akuluto	Nagaland	0	1	0.714286	59	0.2	31	0.0555556	37	0.25	41	0.588235	60	0.625	59	0.5	57	0.529412	59	0	1	0	1
AC_0030	Suruhuto	Nagaland	0.047619	47	0.05	27	0.5	46	0.047619	33	0.333333	52	0.333333	47	0.411765	47	0.0952381	23	0.0952381	23	0	1	0	1
AC_0031	Tyui	Nagaland	0	1	0.142857	40	0.4	42	0.210526	60	0.444444	57	0.421053	57	0.615385	57	0.210526	45	0.210526	45	0.105263	47	0.105263	46
AC_0032	Thonoknyu	Nagaland	0	1	0	1	1	56	0.0769231	44	0.25	41	0.153846	19	0.2	19	0	1	0	1	0	1	0	1
AC_0033	Atoizu	Nagaland	0.047619	47	0.210526	47	0.5	46	0.0952381	53	0.4	56	0.4	55	0.615385	57	0.428571	55	0.45	57	0	1	0	1
AC_0034	Shamtorr-Chessore	Nagaland	0.125	60	0.0434783	26	0.5	46	0.125	56	0.3	49	0.25	39	0.315789	35	0.125	28	0.142857	31	0	1	0	1
AC_0035	Aghunato	Nagaland	0.0294118	41	0.15625	42	0.428571	44	0.0882353	52	0.5	58	0.242424	38	0.266667	29	0.176471	39	0.181818	39	0	1	0	1
AC_0036	Zunheboto	Nagaland	0	1	0.210526	47	0.5	46	0.05	35	0.25	41	0.3	45	0.4	45	0.2	42	0.2	41	0.2	55	0.2	55
AC_0037	Wokha	Nagaland	0.0909091	57	0.25	51	0	1	0	1	0	1	0.318182	46	0.411765	47	0.142857	34	0.136364	29	0.181818	54	0.181818	54
AC_0038	Satakha	Nagaland	0.0175439	38	0.140351	39	0.8	55	0.0714286	43	0.571429	60	0.368421	54	0.446809	51	0.210526	45	0.218182	46	0.140351	50	0.140351	50
AC_0039	Siyuchong-Sitimi	Nagaland	0.0952381	58	0.0655738	29	0.363636	40	0.0634921	41	0.25	41	0.269841	41	0.326923	37	0.0645161	20	0.0645161	19	0.015873	33	0.015873	33
AC_0040	Pungro-Kiphire	Nagaland	0	1	0.030303	25	0.5	46	0.030303	28	0.125	28	0.0909091	13	0.130435	12	0.030303	16	0.030303	16	0.030303	36	0.030303	36
AC_0041	Pughoboto	Nagaland	0.0833333	56	0	1	0.5	46	0.0833333	51	0.333333	52	0.333333	47	0.444444	50	0.0909091	22	0.0833333	21	0	1	0	1
AC_0042	Tseminyu	Nagaland	0.03	42	0.238636	50	0.32	36	0.0816327	49	0.363636	55	0.284211	42	0.325301	36	0.132653	32	0.135417	28	0.09	44	0.0909091	44
AC_0043	Phek	Nagaland	0.037037	43	0.125	37	0.25	33	0.037037	30	0.166667	36	0.185185	25	0.277778	30	0.148148	36	0.166667	36	0.0740741	41	0.0740741	41
AC_0044	Dimapur-I	Nagaland	0	1	0.111111	35	0	1	0	1	0	1	0.666667	61	0.6	54	0.555556	59	0.555556	60	0.4	59	0.4	60
AC_0045	Northern Angami -II	Nagaland	0.0384615	44	0	1	0.25	33	0.08	47	0.181818	37	0.16	20	0.235294	25	0.115385	26	0.136364	29	0	1	0	1
AC_0046	Dimapur-II	Nagaland	0.0714286	55	0.5	58	0.142857	26	0.0769231	44	0.142857	32	0.363636	53	0.333333	38	0.5	57	0.285714	53	0.454545	60	0.357143	59
AC_0047	Ghaspani-I	Nagaland	0.047619	47	0.265625	53	0.0357143	21	0.0126582	25	0.0322581	24	0.180556	23	0.191176	18	0.220779	48	0.207317	44	0.123457	49	0.120482	49
AC_0048	Dimapur-III	Nagaland	0.0416667	46	0.277778	55	0.125	24	0.047619	33	0.0909091	26	0.25	39	0.3125	33	0.285714	53	0.272727	52	0.0833333	43	0.0833333	43
AC_0049	Ghaspani-II	Nagaland	0.0384615	44	0.208333	46	0.166667	29	0.0384615	31	0.2	38	0.115385	15	0.157895	13	0.153846	37	0.16	35	0.0769231	42	0.0769231	42
AC_0050	Meluri	Nagaland	0.0227273	39	0	1	0.142857	26	0.0232558	26	0.125	28	0.0454545	9	0.0740741	8	0	1	0	1	0	1	0	1
AC_0051	Chazouba	Nagaland	0	1	0	1	0.1	23	0.05	35	0.0714286	25	0.210526	34	0.285714	31	0.05	17	0.0625	17	0.15	52	0.157895	52
AC_0052	Western Angami	Nagaland	0	1	0.1	34	0.142857	26	0.0666667	42	0.125	28	0.142857	18	0.181818	14	0	1	0	1	0	1	0	1
AC_0053	Chizami	Nagaland	0	1	0	1	0	1	0	1	0	1	0.1875	26	0.1875	16	0.0555556	18	0.0666667	20	0.111111	48	0.105263	46
AC_0054	Northern Angami - I	Nagaland	0	1	0	1		61	0	1		61	0	1		61	0	1	0	1	0	1	0	1
AC_0055	Kohima Town	Nagaland	0	1	0	1	0	1	0	1	0	1	0.5	59	1	60	0	1	0	1	0	1	0	1
AC_0056	Peren	Nagaland	0.0645161	54	0.142857	40	0.2	31	0.0322581	29	0.125	28	0.166667	21	0.25	27	0.172414	38	0.172414	37	0.0967742	45	0.0967742	45
AC_0057	Southern Angami-I	Nagaland	0	1	0	1	0	1	0	1	0	1	0	1	0	1	0	1	0	1	0.142857	51	0.142857	51
AC_0058	Southern Angami-II	Nagaland	0	1	0	1	0.25	33	0.125	56	0.2	38	0.125	17	0.2	19	0.125	28	0.142857	31	0	1	0	1
AC_0059	Tenning	Nagaland	0.0512821	50	0.0724638	30	0.125	24	0.0384615	31	0.0967742	27	0.2	28	0.238095	26	0.116883	27	0.116883	25	0.0384615	37	0.0384615	37
AC_0060	Pfutsero	Nagaland	0	1	0.0769231	31	0.5	46	0.0769231	44	0.25	41	0.285714	43	0.333333	38	0.285714	53	0.307692	55	0.0714286	40	0.0714286	40
AC_0061	Sadiya	Assam	0.155039	109	0.272388	59	0.228261	61	0.0581717	97	0.223404	93	0.459384	83	0.643137	70	0.504202	54	0.540541	36	0.181818	13	0.183727	11
AC_0062	Jonai	Assam	0.254902	127	0.464623	119	0.310559	79	0.105051	119	0.173333	79	0.557034	114	0.649667	73	0.494604	52	0.476603	24	0.263682	32	0.26412	28
AC_0063	Chabua	Assam	0.281553	129	0.388889	101	0.36	90	0.0957447	118	0.209302	90	0.553191	113	0.611765	52	0.541667	73	0.52	33	0.284314	38	0.284314	33
AC_0064	Dibrugarh	Assam	0.2	115	0.6	128		128	0	1	0	1	0.5	96	0.625	60	0.7	126	0.7	108	0.7	129	0.7	129
AC_0065	Margherita	Assam	0.140684	106	0.0613208	6	0.0697674	24	0.025974	54	0.0540541	37	0.259067	25	0.46729	20	0.331683	13	0.331683	5	0.103448	2	0.105058	2
AC_0066	Chabua	Assam	0.0384615	36	0.289474	66	0	1	0	1	0	1	0.431818	75	0.513514	29	0.4375	37	0.428571	14	0.230769	21	0.235294	21
AC_0067	Doom Dooma	Assam	0.207692	119	0.336538	82	0.142857	40	0.059322	100	0.14	71	0.440367	76	0.505263	28	0.455357	42	0.432203	15	0.2	16	0.20155	15
AC_0068	Lahowal	Assam	0.165414	112	0.0615385	7	0.25	62	0.00787402	23	0.0322581	28	0.578512	118	0.721649	94	0.580645	95	0.610169	65	0.366412	71	0.372093	69
AC_0069	Digboi	Assam	0.203704	117	0.274725	61	0.166667	46	0.0416667	77	0.114286	63	0.344086	47	0.450704	16	0.373737	19	0.402174	11	0.266667	33	0.264151	29
AC_0070	Tinsukia	Assam	0.232877	121	0.412214	108	0.173913	47	0.0291971	56	0.0909091	52	0.460432	85	0.566372	45	0.488722	50	0.474453	23	0.25	25	0.25	24
AC_0071	Dhemaji	Assam	0.137008	104	0.340909	87	0.587629	116	0.0953177	117	0.255605	101	0.473394	87	0.75	102	0.592014	98	0.652008	84	0.376789	75	0.389163	75
AC_0072	Duliajan	Assam	0.0334572	29	0.25641	55	0.378378	95	0.0530303	90	0.27451	104	0.511628	103	0.75	102	0.505882	56	0.565789	50	0.30566	47	0.307985	44
AC_0073	Moran	Assam	0.126374	101	0.209231	37	0.711111	123	0.0921788	112	0.507692	126	0.621469	126	0.88	130	0.624642	111	0.679128	98	0.311295	51	0.314763	47
AC_0074	Lakhimpur	Assam	0.125	99	0.351759	91	0.545455	112	0.0769231	109	0.195652	85	0.502326	99	0.72973	99	0.6621	120	0.665138	90	0.416309	95	0.412766	85
AC_0075	Tingkhong	Assam	0.10356	93	0.338235	83	0.432432	106	0.0529801	89	0.333333	116	0.581395	119	0.813953	122	0.505085	55	0.543796	37	0.214286	19	0.215686	19
AC_0076	Naharkatia	Assam	0.0440252	44	0.197183	34	0.181818	49	0.0128205	32	0.0769231	44	0.331081	44	0.6125	53	0.472973	45	0.619469	69	0.373418	73	0.415493	89
AC_0077	Dhakuakhana	Assam	0.0872727	88	0.242009	46	0.714286	124	0.0925926	113	0.316456	112	0.356275	52	0.758621	108	0.595238	100	0.738916	118	0.42963	98	0.447876	95
AC_0078	Naoboicha	Assam	0.102564	92	0.353659	93	0.355932	89	0.0546875	95	0.169355	78	0.4	68	0.707071	91	0.630556	114	0.698462	107	0.398964	89	0.410667	84
AC_0079	Thowra	Assam	0.0413793	40	0.254386	54	0.25	62	0.0206897	44	0.0789474	46	0.338129	46	0.691176	82	0.388489	23	0.509434	31	0.324138	55	0.345588	61
AC_0080	Mahmara	Assam	0.0833333	81	0.424658	113	0.137931	39	0.0245399	48	0.102564	57	0.35625	51	0.686747	81	0.515723	61	0.625954	76	0.401198	91	0.416149	90
AC_0081	Sonari	Assam	0.0755814	71	0.340426	86	0.189189	51	0.0411765	73	0.2	86	0.469512	86	0.819149	124	0.592814	99	0.678082	97	0.360465	68	0.373494	70
AC_0082	Majuli	Assam	0.0285714	25	0.0701754	10	0.05	22	0.0171429	41	0.0447761	34	0.16568	8	0.608696	50	0.141026	1	0.354839	8	0.260355	29	0.369748	67
AC_0083	Sibsagar	Assam	0.0465116	48	0.345794	88	0.0952381	31	0.0155039	37	0.0833333	49	0.380952	62	0.786885	114	0.483607	49	0.655556	86	0.476562	110	0.504132	111
AC_0084	Bihpuria	Assam	0.0792453	74	0.478448	122	0.305556	75	0.0418251	78	0.234043	95	0.282353	31	0.8	120	0.528455	68	0.77381	122	0.603846	125	0.643443	126
AC_0085	Amguri	Assam	0.081761	79	0.381295	99	0.26087	69	0.0387097	68	0.1875	83	0.315789	37	0.786885	114	0.565789	85	0.819048	126	0.572327	121	0.610738	123
AC_0086	Nazira	Assam	0.0606061	56	0.455696	116	0.416667	104	0.0505051	88	0.208333	89	0.361702	55	0.723404	95	0.574468	91	0.692308	102	0.397959	87	0.410526	83
AC_0087	Teok	Assam	0	1	0.0964912	14	0.0434783	21	0.00826446	24	0.030303	26	0.186441	10	0.5	23	0.345133	15	0.58209	57	0.458333	108	0.482456	105
AC_0088	Gohpur	Assam	0.248804	124	0.311295	75	0.618182	119	0.0941828	116	0.242857	99	0.645669	128	0.796117	118	0.57	88	0.621253	71	0.327711	57	0.334975	54
AC_0089	Rangapara	Assam	0.105611	94	0.362869	96	0.204545	55	0.0390625	69	0.0806452	47	0.527778	109	0.610442	51	0.575092	92	0.548951	41	0.289037	39	0.29097	37
AC_0090	Bokakhat	Assam	0.086758	86	0.162562	29	0.307692	77	0.0373832	66	0.16	74	0.42029	72	0.725	96	0.510204	58	0.621118	70	0.255814	27	0.259434	27
AC_0091	Behali	Assam	0.211538	120	0.480663	123	0.413793	103	0.06	101	0.235294	96	0.576531	117	0.729032	98	0.544554	78	0.591398	59	0.206731	18	0.212871	18
AC_0092	Jorhat	Assam	0	1	0.0697674	9	0.0909091	30	0.0227273	46	0.0769231	44	0.255814	23	0.52381	32	0.243902	7	0.625	74	0.418605	96	0.5	109
AC_0093	Mariani	Assam	0.038835	37	0.239583	45	0.28	70	0.0679612	108	0.233333	94	0.333333	45	0.634615	65	0.415842	27	0.575342	55	0.31068	50	0.336842	56
AC_0094	Dergaon	Assam	0	1	0.0344828	2	0	1	0	1	0	1	0.158879	6	0.425	9	0.216495	6	0.446809	18	0.455357	107	0.5	109
AC_0095	Dhekiajuli	Assam	0.235507	123	0.708155	130	0.192308	52	0.0395257	70	0.117647	65	0.664122	130	0.816901	123	0.692015	125	0.733871	115	0.408759	93	0.414815	88
AC_0096	Sootea	Assam	0.121951	97	0.428571	114	0.411765	102	0.0925926	113	0.357143	119	0.458599	82	0.757895	107	0.651613	118	0.696552	105	0.447205	101	0.45	97
AC_0097	Majbat	Assam	0.0483384	49	0.397394	104	0.258065	68	0.0251572	51	0.166667	77	0.525974	107	0.698276	88	0.444444	39	0.496552	28	0.332326	60	0.340557	58
AC_0098	Biswanath	Assam	0.202532	116	0.424084	112	0.625	122	0.110132	121	0.328947	115	0.60177	125	0.751381	105	0.669604	121	0.713615	109	0.317797	54	0.320513	52
AC_0099	Udalguri	Assam	0.0666667	65	0.330986	81	0.380952	96	0.0490798	84	0.307692	109	0.481013	92	0.791667	116	0.559006	84	0.625	74	0.339394	63	0.345679	62
AC_0100	Panery	Assam	0.0755814	71	0.295775	69	0.142857	40	0.0363636	65	0.157895	73	0.443038	78	0.57377	47	0.511905	60	0.565789	50	0.309942	49	0.317365	51
AC_0101	Khumtai	Assam	0.0208333	19	0.259843	57	0.0869565	29	0.013986	35	0.05	35	0.315789	37	0.538462	34	0.466667	44	0.61165	66	0.394366	86	0.434109	93
AC_0102	Titabar	Assam	0.0111732	11	0.0231214	1	0.031746	18	0.0112994	29	0.031746	27	0.141176	5	0.413793	7	0.203593	4	0.472222	22	0.389831	80	0.423313	91
AC_0103	Barchalla	Assam	0.115789	96	0.484663	124	0.216216	57	0.0494505	86	0.176471	80	0.6	123	0.72	93	0.532609	69	0.569767	53	0.356383	67	0.362162	66
AC_0104	Sidli	Assam	0.0322581	28	0.45614	117	0.153846	43	0.0162602	39	0.105263	59	0.557377	115	0.85	128	0.658333	119	0.724771	113	0.390244	81	0.396694	78
AC_0105	Barama	Assam	0.0185185	18	0.0978261	15	0	1	0	1	0	1	0.306818	35	0.457627	18	0.673469	123	0.758621	120	0.28972	40	0.300971	40
AC_0106	Tamulpur	Assam	0.040201	39	0.311111	73	0	1	0	1	0	1	0.371585	60	0.641509	69	0.673469	123	0.694737	104	0.326633	56	0.336788	55
AC_0107	Tezpur	Assam	0.0609756	59	0.237288	44	0.25	62	0.0493827	85	0.181818	81	0.5	96	0.703704	90	0.474359	47	0.552239	44	0.304878	46	0.308642	45
AC_0108	Kaliabor	Assam	0.205742	118	0.355191	94	0.42623	105	0.128079	126	0.371429	121	0.502513	100	0.757576	106	0.567839	87	0.656977	87	0.283654	37	0.29064	36
AC_0109	Kamalpur	Assam	0.00956938	10	0.112245	19	0.0333333	19	0.00480769	21	0.0285714	25	0.0964467	2	0.44186	12	0.336788	14	0.550847	43	0.262136	30	0.312139	46
AC_0110	Kokrajhar East	Assam	0.0778689	73	0.114155	20	0.0759494	26	0.0255319	52	0.0652174	42	0.54067	111	0.645714	72	0.540909	72	0.553488	45	0.254098	26	0.259414	26
AC_0111	Bhabanipur	Assam	0.030303	27	0.1875	32	0.0769231	27	0.00775194	22	0.027027	22	0.347107	48	0.65625	76	0.598425	101	0.666667	91	0.389313	79	0.414634	87
AC_0112	Chapaguri	Assam	0.0853659	83	0.347222	89	0.2	53	0.0384615	67	0.115385	64	0.473684	88	0.8	120	0.765432	129	0.794872	125	0.280488	35	0.291139	38
AC_0113	Chapaguri	Assam	0.0114943	12	0.294118	67	0	1	0	1	0	1	0.302326	34	0.866667	129	0.523256	65	0.75	119	0.241379	24	0.253012	25
AC_0114	Sorbhog	Assam	0.108911	95	0.287234	65	0.375	93	0.03125	58	0.0909091	52	0.473684	88	0.725806	97	0.474227	46	0.511111	32	0.29703	43	0.30303	41
AC_0115	Bokajan	Assam	0.265734	128	0.395983	103	0.622108	120	0.340845	130	0.623711	129	0.529412	110	0.5625	42	0.325811	11	0.330946	4	0.15568	10	0.155899	9
AC_0116	Bijni	Assam	0.0967742	90	0.225806	43		129	0	1	0	1	0.517241	104	0.625	60	0.517241	62	0.5	29	0.290323	41	0.290323	35
AC_0117	Sarupathar	Assam	0.362705	130	0.471033	121	0.568807	115	0.149398	127	0.275556	105	0.650463	129	0.776243	111	0.603037	103	0.621924	72	0.198758	14	0.2	14
AC_0118	Golaghat	Assam	0.162437	111	0.272727	60	0.314286	80	0.0625	103	0.161765	75	0.627119	127	0.798561	119	0.577778	94	0.581006	56	0.282051	36	0.282051	32
AC_0119	Howraghat	Assam	0.157807	110	0.320652	79	0.622137	121	0.277129	128	0.653543	130	0.594324	121	0.653211	74	0.375	20	0.382759	10	0.140468	6	0.140468	6
AC_0120	Dalgaon	Assam	0.0218978	20	0.0735294	11	0	1	0	1	0	1	0.59854	122	0.82	125	0.627737	113	0.68254	100	0.576642	123	0.589552	122
AC_0121	Gossaigaon	Assam	0.0817121	78	0.213675	41	0.038961	20	0.0122951	30	0.0277778	23	0.588785	120	0.626866	63	0.582979	96	0.573222	54	0.3125	52	0.316206	49
AC_0122	Kalaigaon	Assam	0.0166667	15	0.1625	28	0	1	0	1	0	1	0.313953	36	0.545455	36	0.421348	28	0.524476	34	0.369318	72	0.373563	71
AC_0123	Samaguri	Assam	0.04	38	0.416667	109	0.222222	58	0.0266667	55	0.0952381	55	0.242857	18	0.5	23	0.391304	24	0.457627	21	0.337838	62	0.347222	64
AC_0124	Bongaigaon	Assam	0.0670103	66	0.252688	53	0.375	93	0.0319149	59	0.162162	76	0.510638	102	0.774194	110	0.572917	90	0.658683	88	0.341969	64	0.341969	59
AC_0125	Patacharkuchi	Assam	0.0294118	26	0.464286	118	0.0588235	23	0.00980392	27	0.0357143	30	0.239583	17	0.621622	58	0.520833	63	0.78125	124	0.607843	126	0.673913	128
AC_0126	Rupohihat	Assam	0.012987	13	0.352941	92	0	1	0	1	0	1	0.0923077	1	0.193548	1	0.507246	57	0.636364	81	0.447368	102	0.492754	108
AC_0127	Bijni	Assam	0.0545455	53	0.283871	64	0.307692	77	0.0248447	50	0.125	67	0.450331	80	0.623853	59	0.442308	38	0.492857	27	0.290909	42	0.296296	39
AC_0128	Mangaldoi	Assam	0	1	0.135135	24	0.222222	58	0.0150376	36	0.1	56	0.365079	57	0.522727	30	0.434109	34	0.509091	30	0.38806	78	0.38806	74
AC_0129	Nalbari	Assam	0.0280899	24	0.136905	26	0.35	88	0.039548	71	0.142857	72	0.441718	77	0.734694	100	0.602484	102	0.697842	106	0.574713	122	0.584795	121
AC_0130	Dhing	Assam	0	1	0.244444	49	0	1	0	1	0	1	0.159091	7	0.241379	2	0.571429	89	0.666667	91	0.508772	116	0.527273	115
AC_0131	Rangiya	Assam	0.0606061	56	0.0655738	8	0	1	0	1	0	1	0.254237	22	0.681818	80	0.451613	40	0.736842	117	0.454545	105	0.491803	107
AC_0132	Laharighat	Assam	0.0434783	43	0.209581	38	0.285714	71	0.0337079	61	0.0821918	48	0.325153	42	0.449153	14	0.548571	79	0.627451	79	0.45	103	0.447514	94
AC_0133	Sidli	Assam	0.0375	34	0.30137	71	0.1	32	0.0126582	31	0.05	35	0.459459	84	0.693878	85	0.539474	70	0.554054	46	0.45	103	0.455696	101
AC_0134	Sipajhar	Assam	0.0802139	77	0.361111	95	0.545455	112	0.0652174	105	0.218182	92	0.426036	74	0.66055	77	0.558824	83	0.725191	114	0.494505	112	0.508475	112
AC_0135	Dharmapur	Assam	0.0681818	68	0.101266	16	0.333333	82	0.045977	81	0.137931	70	0.190476	11	0.615385	56	0.5	53	0.857143	127	0.588235	124	0.641026	125
AC_0136	Batadroba	Assam	0.0793651	75	0.296296	70	0.4	99	0.0322581	60	0.111111	62	0.216667	14	0.448276	13	0.566667	86	0.68	99	0.428571	97	0.457627	102
AC_0137	Patacharkuchi	Assam	0	1	0.217391	42	0	1	0	1	0	1	0.272727	26	0.6	49	0.541667	73	0.866667	129	0.5	114	0.571429	119
AC_0138	Diphu	Assam	0.254729	126	0.400815	106	0.590588	117	0.322377	129	0.594406	128	0.600255	124	0.641201	68	0.371134	18	0.373057	9	0.202788	17	0.202276	17
AC_0139	Barpeta	Assam	0.0373832	33	0.510638	127	0.0769231	27	0.00943396	26	0.0333333	29	0.278351	29	0.55102	38	0.525253	67	0.693333	103	0.660194	128	0.666667	127
AC_0140	Nowgong	Assam	0.0649351	63	0.338462	84	0.8	127	0.0533333	91	0.210526	91	0.328358	43	0.52381	32	0.71831	127	0.772727	121	0.5	114	0.480519	104
AC_0141	Abhayapuri North	Assam	0.0659341	64	0.244186	48	0.1875	50	0.0169492	40	0.06	40	0.384146	63	0.663158	78	0.553672	82	0.666667	91	0.335165	61	0.346591	63
AC_0142	Barhampur	Assam	0.13253	102	0.311111	73	0.529412	111	0.109756	120	0.418605	122	0.377483	61	0.558824	40	0.52439	66	0.623188	73	0.363636	70	0.37037	68
AC_0143	Kokrajhar West	Assam	0.08	76	0.103004	17	0.129412	38	0.0456432	80	0.103774	58	0.527027	108	0.696429	87	0.619247	109	0.649123	83	0.332	59	0.340164	57
AC_0144	Marigaon	Assam	0.0431034	42	0.185567	31	0.25	62	0.0353982	63	0.0888889	51	0.324074	41	0.564516	44	0.428571	30	0.615385	67	0.4	90	0.45098	98
AC_0145	Sidli	Assam	0.0243902	22	0.125	22	0	1	0	1	0	1	0.483871	93	0.625	60	0.756757	128	0.777778	123	0.342105	65	0.333333	53
AC_0146	Jania	Assam	0.0519481	52	0.272059	58	0.153846	43	0.013245	33	0.0377358	32	0.235294	15	0.438356	11	0.48227	48	0.607143	62	0.496644	113	0.544118	117
AC_0147	Sarukhetri	Assam	0.0828025	80	0.394958	102	0.125	37	0.025641	53	0.0588235	39	0.289062	32	0.468354	21	0.464286	43	0.565217	49	0.625	127	0.637584	124
AC_0148	Hajo	Assam	0.0851064	82	0.166667	30	0.305556	75	0.0797101	110	0.323529	114	0.281481	30	0.633333	64	0.377778	22	0.548387	40	0.15	9	0.165354	10
AC_0149	Barkhetry	Assam	0.122222	98	0.25	50	0.333333	82	0.0581395	96	0.238095	97	0.323699	40	0.523364	31	0.436782	35	0.554745	47	0.398876	88	0.408046	82
AC_0150	Jalukbari	Assam	0.0365854	31	0.0384615	3	0	1	0	1	0	1	0.135135	4	0.454545	17	0.213333	5	0.444444	16	0.160494	11	0.19403	13
AC_0151	Raha	Assam	0.0560748	54	0.368715	98	0.333333	82	0.0338164	62	0.125	67	0.406091	70	0.634921	66	0.542714	76	0.603352	60	0.301887	45	0.30622	42
AC_0152	Jagiroad	Assam	0.0459364	45	0.212389	39	0.456522	108	0.08	111	0.2	86	0.421875	73	0.57754	48	0.550943	81	0.618644	68	0.330935	58	0.342007	60
AC_0153	Abhayapuri South	Assam	0.176991	113	0.495192	125	0.552632	114	0.0941704	115	0.428571	123	0.552995	112	0.794702	117	0.632287	116	0.715736	111	0.511111	117	0.520362	113
AC_0154	Chenga	Assam	0.075	70	0.311321	76	0.4	99	0.05	87	0.5	125	0.352941	49	0.736842	101	0.432203	33	0.607143	62	0.391667	83	0.431193	92
AC_0155	Bilasipara East	Assam	0.141304	107	0.307317	72	0.288889	73	0.0536398	92	0.12069	66	0.566116	116	0.695431	86	0.632184	115	0.637066	82	0.445255	100	0.451852	100
AC_0156	Jamunamukh	Assam	0.0606061	56	0.350575	90	0.0740741	25	0.0102564	28	0.037037	31	0.446927	79	0.634921	66	0.540541	71	0.588235	58	0.373737	74	0.379487	73
AC_0157	Dispur	Meghalaya	0.1375	17	0.231788	60	0.565217	62	0.081761	18	0.448276	46	0.503268	44	0.726415	57	0.468354	48	0.556391	55	0.272152	49	0.275641	51
AC_0158	Bilasipara West	Assam	0.142857	108	0.363095	97	0.111111	34	0.016129	38	0.0277778	23	0.404908	69	0.5	23	0.626316	112	0.626316	77	0.444976	99	0.451456	99
AC_0159	Gauripur	Assam	0.062963	61	0.384298	100	0.319149	81	0.0585938	99	0.192308	84	0.479839	91	0.7	89	0.622047	110	0.714932	110	0.393939	84	0.403101	80
AC_0160	Baghbar	Assam	0.185567	114	0.129032	23	0.733333	125	0.114583	122	0.297297	107	0.387097	64	0.62069	57	0.431579	32	0.569444	52	0.234043	23	0.236559	22
AC_0161	Golakganj	Assam	0.0182927	17	0.330882	80	0.121212	36	0.0245399	48	0.056338	38	0.251701	21	0.544118	35	0.522581	64	0.675	96	0.537037	119	0.576159	120
AC_0162	Gauhati West	Meghalaya	0.33871	50	0.229167	59	0.357143	48	0.172414	46	0.416667	43	0.433333	32	0.590909	44	0.377049	37	0.418182	40	0.209677	44	0.213115	45
AC_0163	Gauhati East	Assam	0	1	0.5	126		130	0	1	0	1	0.5	96	0.5	23	1	130	1	130	1	130	1	130
AC_0164	Baithalangso	Assam	0.10034	91	0.108055	18	0.410714	101	0.120482	124	0.44586	124	0.273043	28	0.339827	3	0.265517	8	0.281536	3	0.148464	8	0.149742	7
AC_0165	Goalpara East	Assam	0.0744186	69	0.278049	63	0.333333	82	0.0191388	43	0.0851064	50	0.519802	105	0.777778	112	0.543689	77	0.605405	61	0.361502	69	0.377451	72
AC_0166	Hojai	Assam	0.0612245	60	0.419753	111	0.222222	58	0.0412371	75	0.108108	61	0.361446	54	0.555556	39	0.55	80	0.556962	48	0.46875	109	0.483871	106
AC_0167	Chaygaon	Assam	0.0421456	41	0.0846774	13	0.285714	71	0.0622568	102	0.25	100	0.249012	19	0.403846	6	0.152344	2	0.192118	1	0.0965251	1	0.105042	1
AC_0168	Goalpara West	Assam	0.251185	125	0.277108	62	0.396825	98	0.127551	125	0.3125	111	0.521053	106	0.692308	83	0.437186	36	0.478022	25	0.352657	66	0.359606	65
AC_0169	Boko	Assam	0.026738	23	0.0535714	5	0.108108	33	0.0220994	45	0.125	67	0.256983	24	0.613333	54	0.272222	9	0.418803	13	0.172043	12	0.192771	12
AC_0170	Palasbari	Meghalaya	0.136842	16	0.234568	61	0.444444	55	0.0851064	19	0.347826	39	0.488889	39	0.785714	61	0.41573	43	0.493333	49	0.231579	46	0.236559	46
AC_0171	Lumding	Assam	0.0865385	85	0.258824	56	0.111111	34	0.0294118	57	0.06	40	0.360465	53	0.449275	15	0.425532	29	0.454545	20	0.23301	22	0.237624	23
AC_0172	Jaleswar	Assam	0.235294	122	0.468085	120	0.15625	45	0.11828	123	0.183333	82	0.45122	81	0.569231	46	0.612903	107	0.626374	78	0.393939	84	0.393939	77
AC_0173	Dudhnai	Assam	0.0860656	84	0.243119	47	0.464286	110	0.053719	93	0.302326	108	0.478632	90	0.767123	109	0.57563	93	0.668293	94	0.308642	48	0.316456	50
AC_0174	Salmara South	Assam	0.135246	103	0.213592	40	0.348837	87	0.0672646	106	0.0909091	52	0.363208	56	0.469512	22	0.58547	97	0.631336	80	0.263598	31	0.268085	30
AC_0175	Dhubri	Assam	0.0377358	35	0.4	105	0.25	62	0.0188679	42	0.04	33	0.208333	13	0.416667	8	0.431373	31	0.55	42	0.415094	94	0.44898	96
AC_0176	Haflong	Assam	0.0369822	32	0.25	50	0.372093	92	0.0473373	83	0.351648	118	0.38797	65	0.464029	19	0.326333	12	0.339496	6	0.133929	5	0.134933	5
AC_0177	Mankachar	Assam	0.049505	50	0.428571	114	0	1	0	1	0	1	0.2	12	0.346939	5	0.542553	75	0.607143	62	0.454545	105	0.463918	103
AC_0178	Katigora	Assam	0.0507614	51	0.251799	52	0.178571	48	0.0677083	107	0.2	86	0.367021	58	0.560976	41	0.489362	51	0.544379	38	0.382653	76	0.405405	81
AC_0179	Udharbond	Assam	0.0133333	14	0.19708	33	0.2	53	0.0134228	34	0.105263	59	0.393103	67	0.564356	43	0.308219	10	0.348837	7	0.147651	7	0.153846	8
AC_0180	Barkhola	Assam	0.0340136	30	0.20339	35	0.206897	56	0.0413793	76	0.24	98	0.354167	50	0.653846	75	0.413793	26	0.491803	26	0.30137	44	0.307692	43
AC_0181	Lakhipur	Assam	0.045977	46	0.294574	68	0.388889	97	0.0404624	72	0.318182	113	0.319527	39	0.545455	36	0.407186	25	0.450331	19	0.226744	20	0.22807	20
AC_0182	Karimganj North	Assam	0.0591398	55	0.159341	27	0.615385	118	0.0430108	79	0.363636	120	0.486339	94	0.824074	126	0.603261	104	0.652941	85	0.198925	15	0.202186	16
AC_0183	Algapur	Assam	0.017094	16	0.313043	77	0.25	62	0.00854701	25	0.0227273	21	0.25	20	0.644444	71	0.612069	106	0.865854	128	0.384615	77	0.391304	76
AC_0184	Badarpur	Assam	0.0647059	62	0.136646	25	0.4375	107	0.0411765	73	0.269231	103	0.371257	59	0.666667	79	0.618182	108	0.689189	101	0.390533	82	0.39759	79
AC_0185	Karimganj South	Assam	0.0672646	67	0.416667	109	0.368421	91	0.0358744	64	0.307692	109	0.388128	66	0.841584	127	0.646789	117	0.723077	112	0.538462	120	0.556075	118
AC_0186	Silchar	Assam	0	1	0.05	4	0	1	0	1	0	1	0.272727	26	0.75	102	0.363636	16	0.533333	35	0.272727	34	0.285714	34
AC_0187	Algapur	Assam	0.125	99	0.206897	36	0.333333	82	0.0645161	104	0.333333	116	0.3	33	0.692308	83	0.375	20	0.444444	16	0.125	4	0.125	4
AC_0188	Sonai	Assam	0	1	0.618421	129	0	1	0	1	0	1	0.183908	9	0.5	23	0.453488	41	0.672414	95	0.494253	111	0.5375	116
AC_0189	Dholai	Assam	0.139785	105	0.317881	78	0.294118	74	0.0543478	94	0.25641	102	0.418994	71	0.614754	55	0.366667	17	0.417722	12	0.259459	28	0.268156	31
AC_0190	Ratabari	Assam	0.0869565	87	0.403141	107	0.75	126	0.0582524	98	0.571429	127	0.504902	101	0.780303	113	0.605911	105	0.66129	89	0.407767	92	0.413793	86
AC_0191	Patharkandi	Assam	0.0909091	89	0.33871	85	0.461538	109	0.0472441	82	0.285714	106	0.492063	95	0.712644	92	0.51145	59	0.544715	39	0.312977	53	0.315385	48
AC_0192	Hailakandi	Assam	0.0240964	21	0.0759494	12	0	1	0	1	0	1	0.128205	3	0.344828	4	0.670886	122	0.736111	116	0.518072	118	0.52439	114
AC_0193	Katlicherra	Assam	0.0461538	47	0.116667	21	0.142857	40	0.0238095	47	0.075	43	0.23622	16	0.434783	10	0.184	3	0.201754	2	0.116279	3	0.11811	3
AC_0194		Jammu & Kashmir	0.0105263	49	0.2	36	0.043956	79	0.11828	81	0.255814	62	0.206522	64	0.452381	58	0.287234	33	0.333333	29	0.212766	35	0.235294	37
AC_0196	NURBRA	Jammu & Kashmir	0	1		54	0	1	0	1	0	1	0.0740741	32	0.4	46	0.148148	16	0.235294	18	0.111111	18	0.130435	21
AC_0197	KARGIL	Jammu & Kashmir	0	1		55	0	1	0	1	0	1	0	1	0	1	0.118421	11	0.18	11	0.136986	24	0.15873	25
AC_0198	KARNAH	Jammu & Kashmir	0	1	1	49	0.0188679	59	0.0754717	64	0.666667	87	0.0377358	19	0.25	29	0.188679	21	0.243902	19	0.188679	31	0.192308	28
AC_0200	GUREZ	Jammu & Kashmir	0	1		56	0	1	0	1	0	1	0	1	0	1	0.352941	43	0.6	62	0	1	0	1
AC_0201	KUPWARA	Jammu & Kashmir	0	1		57	0	1	0	1		89	0	1		90	0.142857	14	0.2	14	0.142857	25	0.2	30
AC_0202	BANDIPORA	Jammu & Kashmir	0.125	89		58	0	1	0	1	0	1	0.05	25	0.153846	18	0.3	35	0.428571	43	0.2	33	0.205128	33
AC_0203	HANDWARA	Jammu & Kashmir	0.0352941	62		59	0	1	0.0357143	46	0.09375	36	0.0470588	23	0.166667	19	0.416667	55	0.538462	55	0.270588	43	0.294872	45
AC_0204	LANGATE	Jammu & Kashmir	0.020202	56	1	49	0.010101	46	0.030303	45	0.0882353	33	0.0707071	31	0.233333	27	0.285714	32	0.35443	34	0.232323	39	0.264368	39
AC_0205	LEH	Jammu & Kashmir	0	1	0	1	0.045977	81	0.047619	51	0.285714	66	0.0574713	26	0.166667	19	0.0581395	8	0.078125	7	0	1	0	1
AC_0206	SOPORE	Jammu & Kashmir	0.0681818	78	1	49	0.0227273	64	0.0930233	71	0.222222	54	0.0232558	16	0.05	9	0.560976	72	0.676471	78	0.44186	70	0.475	73
AC_0207	SONAWARI	Jammu & Kashmir	0.0487805	72		60	0	1	0.121951	83	0.3125	72	0.121951	45	0.357143	40	0.414634	54	0.566667	57	0.292683	47	0.3	46
AC_0208	KANGAN	Jammu & Kashmir	0	1		61	0	1	0	1	0	1	0.0208333	15	0.0909091	12	0.270833	31	0.342105	33	0.270833	44	0.282609	41
AC_0209	RAFIABAD	Jammu & Kashmir	0.054878	74	0.5	43	0.0121951	49	0.0487805	53	0.228571	56	0.10559	38	0.404762	48	0.453988	59	0.544118	56	0.182927	30	0.196078	29
AC_0210	GANDERBAL	Jammu & Kashmir	0.125	89		62	0	1	0.0952381	73	0.25	60	0.15873	57	0.357143	40	0.344262	42	0.388889	38	0.354839	58	0.366667	57
AC_0211	ZANSKAR	Jammu & Kashmir	0	1		63	0	1	0	1	0	1	0.0444444	22	0.142857	15	0.119048	12	0.138889	10	0.136364	22	0.146341	23
AC_0212	SANGRAMA	Jammu & Kashmir	0.0652174	75		64	0	1	0.0217391	36	0.0434783	20	0.0434783	21	0.166667	19	0.413043	53	0.655172	73	0.488889	78	0.611111	87
AC_0213	BARAMULA	Jammu & Kashmir	0.0833333	81	0	1	0.0277778	71	0.0555556	55	0.181818	46	0.142857	52	0.333333	34	0.514286	66	0.642857	69	0.444444	71	0.484848	75
AC_0214	URI	Jammu & Kashmir	0.0114943	50	0	1	0.0114943	48	0.0114943	26	0.0833333	32	0.188235	60	0.484848	61	0.310345	37	0.385714	37	0.126437	21	0.129412	20
AC_0215	PATTAN	Jammu & Kashmir	0.0980392	85	0	1	0.0196078	61	0.0588235	57	0.142857	40	0.117647	44	0.272727	31	0.470588	62	0.585366	59	0.22	38	0.229167	36
AC_0216	PAHALGAM	Jammu & Kashmir	0.243902	92	0	1	0.0121951	49	0.177215	89	0.378378	78	0.0987654	36	0.5	64	0.632911	82	0.735294	86	0.560976	84	0.597403	85
AC_0217	KISHTWAR	Jammu & Kashmir	0	1	0.19697	35	0.142857	93	0.0142857	29	0.111111	37	0.115942	42	0.533333	72	0.171429	19	0.222222	16	0.101449	16	0.112903	16
AC_0218	GULMARG	Jammu & Kashmir	0.0070922	47	0	1	0.0141844	54	0.0141844	28	0.0571429	25	0.185714	59	0.481481	60	0.42446	56	0.472	47	0.35461	57	0.364964	56
AC_0219	BATAMALOO	Jammu & Kashmir	0	1		65	0	1	0	1	0	1	0	1	0	1	0	1	0	1	0	1	0	1
AC_0220	BATAMALOO	Jammu & Kashmir	0.333333	95		66	0	1	0	1		90	0	1	0	1	0.333333	39	0.333333	29	0.333333	54	0.333333	50
AC_0225	BEERWAH	Jammu & Kashmir	0.0149254	52		67	0	1	0	1	0	1	0.208955	65	0.682927	85	0.666667	86	0.745763	87	0.432836	69	0.442748	68
AC_0227	BADGAM	Jammu & Kashmir	0	1	0.333333	39	0.0576923	89	0.0769231	65	0.210526	52	0.254902	72	0.448276	57	0.755102	92	0.822222	91	0.666667	88	0.723404	90
AC_0231	PAMPORE	Jammu & Kashmir	0.0517241	73	0	1	0.0338983	75	0.122807	84	0.21875	53	0.267857	76	0.441176	54	0.555556	70	0.625	66	0.491525	79	0.527273	78
AC_0232	TRAL	Jammu & Kashmir	0.0875	84		68	0	1	0.0641026	60	0.25	60	0.324675	81	0.595238	83	0.64557	83	0.784615	89	0.582278	86	0.605263	86
AC_0234	BEERWAH	Jammu & Kashmir	0	1	1	49	0.5	95	0.5	95	1	88	0.5	93	0.5	64	0	1	0	1	1	93	1	92
AC_0235	CHADOORA	Jammu & Kashmir	0	1		69	0	1	0.08	66	0.2	48	0.285714	77	0.56	79	0.686275	88	0.729167	85	0.588235	87	0.588235	82
AC_0236	KHAN SAHEB	Jammu & Kashmir	0	1	0.2	36	0.015544	56	0.0416667	48	0.2	48	0.291667	78	0.666667	84	0.557292	71	0.66875	76	0.331606	53	0.347826	53
AC_0237	POONCH HAVELI	Jammu & Kashmir	0.0666667	76	0.5	43	0.0444444	80	0.0444444	49	0.222222	54	0.133333	48	0.545455	77	0.377778	46	0.515152	53	0.355556	59	0.390244	60
AC_0238	CHRAR SHAR	Jammu & Kashmir	0	1		70	0	1	0.0153846	32	0.0666667	27	0.136364	50	0.529412	69	0.515152	67	0.68	79	0.384615	62	0.416667	65
AC_0239	PULWAMA	Jammu & Kashmir	0.0454545	68	0.5	43	0.0227273	64	0.102273	74	0.310345	71	0.329268	82	0.54	76	0.571429	74	0.666667	74	0.488636	77	0.5	76
AC_0240	RAJPORA	Jammu & Kashmir	0.0840336	83		71	0	1	0.0603448	58	0.241379	59	0.261261	73	0.491525	63	0.517241	68	0.631579	67	0.45	73	0.469565	72
AC_0241	BIJBEHARA	Jammu & Kashmir	0.25	93		72	0	1	0.3125	94	0.555556	86	0.0638298	28	0.142857	15	0.622222	80	0.651163	72	0.5	80	0.533333	79
AC_0242	SURAN KOTE	Jammu & Kashmir	0	1		73	0	1	0	1	0	1	0.0606061	27	0.235294	28	0.227273	27	0.326087	26	0.272727	45	0.305085	47
AC_0243	HOM SHALI	Jammu & Kashmir	0.0769231	80		74	0	1	0.222222	93	0.285714	66	0.25	69	0.333333	34	0.727273	90	0.615385	63	0.692308	91	0.692308	89
AC_0244	SHOPIAN	Jammu & Kashmir	0.0149254	52		75	0	1	0.0151515	31	0.05	22	0.393443	87	0.545455	77	0.625	81	0.689655	82	0.484848	76	0.5	76
AC_0245	SHANGUS	Jammu & Kashmir	0.2	91	0	1	0.0222222	63	0.0666667	62	0.1875	47	0.0681818	29	0.15	17	0.577778	76	0.787879	90	0.688889	90	0.775	91
AC_0246	WACHI	Jammu & Kashmir	0.00621118	46	0	1	0.0124224	51	0.0636943	59	0.204082	50	0.394737	88	0.535714	75	0.661871	85	0.634483	68	0.415094	67	0.428571	67
AC_0247	HOM SHALI	Jammu & Kashmir	0	1		76	0	1	0.2	92	0.333333	74	0.2	61	0.333333	34	0.75	91	0.75	88	0.8	92	1	92
AC_0248	HOM SHALI	Jammu & Kashmir	0	1		77	0	1	0.0277778	42	0.0909091	34	0.114286	40	0.210526	24	0.571429	74	0.689655	82	0.388889	64	0.388889	59
AC_0249	MENDHAR	Jammu & Kashmir	0	1	1	49	0.0238095	67	0.0238095	39	0.0555556	24	0.0238095	17	0.0625	10	0.2	23	0.333333	29	0.214286	36	0.236842	38
AC_0250	ANANTNAG	Jammu & Kashmir	0	1		78	0	1	0	1		91	0	1		91	1	93	1	92	1	93	1	92
AC_0251	ANANTNAG	Jammu & Kashmir	0.0357143	64		79	0	1	0.0714286	63	0.166667	41	0.0384615	20	0.0833333	11	0.464286	61	0.684211	81	0.571429	85	0.592593	83
AC_0252	KULGAM	Jammu & Kashmir	0.0394737	66	0	1	0.0131579	52	0.0131579	27	0.0769231	29	0.105263	37	0.347826	39	0.648649	84	0.676056	77	0.460526	74	0.466667	70
AC_0253	KOKERNAG	Jammu & Kashmir	0.277778	94	0	1	0.0566038	87	0.166667	87	0.428571	84	0.037037	18	0.105263	13	0.442308	57	0.621622	64	0.407407	65	0.468085	71
AC_0254	DEVSAR	Jammu & Kashmir	0.0217391	58	0	1	0.0217391	62	0.195652	91	0.409091	82	0.23913	68	0.44	53	0.604651	79	0.65	71	0.555556	83	0.595238	84
AC_0255	INDERWAL	Jammu & Kashmir	0	1	0.173913	34	0	1	0	1	0	1	0.135135	49	0.434783	50	0.236111	29	0.34	32	0.173333	29	0.2	30
AC_0256	NOORABAD	Jammu & Kashmir	0.0833333	81		80	0	1	0.0833333	68	0.285714	66	0.0869565	34	0.266667	30	0.391304	48	0.439024	45	0.25	40	0.285714	42
AC_0257	ANANTNAG	Jammu & Kashmir	0	1		81	0	1	0	1	0	1	0	1	0	1		95	0	1	1	93	1	92
AC_0258	DORU	Jammu & Kashmir	0.037037	65	0	1	0.0185185	58	0.0943396	72	0.238095	58	0.0925926	35	0.384615	45	0.358491	44	0.422222	42	0.314815	50	0.314815	48
AC_0259	RAJAURI	Jammu & Kashmir	0	1	0.4	42	0.0245902	69	0.0645161	61	0.173913	45	0.157025	55	0.339286	38	0.442623	58	0.504673	51	0.379032	60	0.412281	64
AC_0260	BANIHAL	Jammu & Kashmir	0	1		82	0.0285714	72	0.0285714	44	0.0909091	34	0.114286	40	0.444444	56	0.40625	51	0.590909	60	0.314286	49	0.366667	57
AC_0261	DARHAL	Jammu & Kashmir	0	1	0	1	0	1	0.0166667	33	0.0344828	19	0.116667	43	0.368421	43	0.37931	47	0.488889	50	0.25	40	0.288462	43
AC_0262	GULABGARH	Jammu & Kashmir	0	1		83	0	1	0	1	0	1	0	1	0	1	0.0851064	9	0.108108	8	0.0416667	10	0.0444444	10
AC_0263	RAMBAN	Jammu & Kashmir	0.030303	61	0	1	0.015873	57	0.0175439	34	0.0714286	28	0.136364	50	0.409091	49	0.212121	24	0.325581	25	0.136364	22	0.155172	24
AC_0264	GOOL-ARNAS	Jammu & Kashmir	0.108696	87		84	0	1	0.0227273	37	0.166667	41	0.2	61	0.529412	69	0.177778	20	0.222222	16	0.0444444	11	0.0487805	11
AC_0265	KALA KOTE	Jammu & Kashmir	0	1	0.1	30	0.0480769	84	0.103774	75	0.423077	83	0.173077	58	0.439024	51	0.196262	22	0.253012	21	0.0560748	12	0.06	12
AC_0266	RAMBAN	Jammu & Kashmir	0.0288462	60	0	1	0.0192308	60	0.08	66	0.4	81	0.127451	47	0.382353	44	0.235294	28	0.3	23	0.207921	34	0.228261	35
AC_0267	NAUSHEHRA	Jammu & Kashmir	0	1		85	0	1	0.0142857	29	0.0434783	20	0.0694444	30	0.217391	25	0.123288	13	0.18	11	0.0958904	14	0.101449	14
AC_0268	DODA	Jammu & Kashmir	0.0699301	79	0	1	0.0289855	73	0.108696	79	0.348837	77	0.309353	79	0.511905	67	0.377622	45	0.457627	46	0.260563	42	0.280303	40
AC_0269	REASI	Jammu & Kashmir	0.035461	63	0	1	0.0141844	54	0.0283688	43	0.111111	37	0.106383	39	0.230769	26	0.22695	26	0.271186	22	0.191489	32	0.204545	32
AC_0270	REASI	Jammu & Kashmir	0.047619	71	0	1	0.047619	83	0.047619	51	0.166667	41	0.047619	24	0.111111	14	0.1	10	0.117647	9	0.1	15	0.105263	15
AC_0271	UDHAMPUR	Jammu & Kashmir	0	1		86	0	1	0	1		92	0	1		92	0	1	0	1	0	1	0	1
AC_0272	CHENANI	Jammu & Kashmir	0.0394737	66	0	1	0.0526316	85	0.0921053	70	0.318182	73	0.25	69	0.59375	82	0.315789	38	0.393443	39	0.297297	48	0.318841	49
AC_0273	BHADERWAH	Jammu & Kashmir	0.0461538	69	0.25	38	0.0234375	66	0.0852713	69	0.37931	79	0.265625	74	0.53125	71	0.407692	52	0.514563	52	0.384615	62	0.406504	63
AC_0274	INDERWAL	Jammu & Kashmir	0	1		87	0	1	0.0192308	35	0.5	85	0.230769	66	0.857143	88	0.46	60	0.621622	64	0.326923	52	0.354167	55
AC_0275	AKHNOOR	Jammu & Kashmir	0.00769231	48	0.142857	31	0	1	0.0234375	38	0.0545455	23	0.23622	67	0.365854	42	0.303279	36	0.313559	24	0.215385	37	0.21875	34
AC_0276	UDHAMPUR	Jammu & Kashmir	0.0470588	70	0	1	0.0357143	76	0.0361446	47	0.130435	39	0.142857	52	0.4	46	0.297619	34	0.373134	35	0.142857	25	0.144578	22
AC_0277	CHHAMB	Jammu & Kashmir	0	1	0	1	0.0131579	52	0.146667	85	0.34375	75	0.32	80	0.461538	59	0.486842	65	0.536232	54	0.381579	61	0.402778	62
AC_0278	RAIPUR DOMANA	Jammu & Kashmir	0	1	0	1	0.0243902	68	0.025	40	0.0769231	29	0.075	33	0.2	23	0.157895	17	0.206897	15	0.125	20	0.125	18
AC_0279	NAGROTA	Jammu & Kashmir	0	1	0.166667	33	0.0408163	78	0.113402	80	0.297297	69	0.329787	83	0.534483	73	0.336735	41	0.37931	36	0.27551	46	0.293478	44
AC_0280	RAM NAGAR	Jammu & Kashmir	0.0188679	55	0	1	0.0471698	82	0.0566038	56	0.230769	57	0.122642	46	0.565217	80	0.216981	25	0.328571	28	0.116505	19	0.125	18
AC_0281	MARH	Jammu & Kashmir	0	1	0	1	0.0588235	91	0.12069	82	0.259259	63	0.353982	86	0.43956	52	0.4	49	0.438095	44	0.34188	55	0.347826	53
AC_0282	BANI	Jammu & Kashmir	0	1		88	0	1	0	1	0	1	0.157895	56	0.272727	31	0.157895	17	0.25	20	0.162162	27	0.181818	27
AC_0284	JAMMU EAST	Jammu & Kashmir	0	1		89	0	1	0	1	0	1	0.333333	84	0.5	64	0.666667	86	0.666667	74	0.666667	88	0.666667	88
AC_0285	SAMBA	Jammu & Kashmir	0	1	0	1	0.0571429	88	0.167883	88	0.302632	70	0.4	89	0.534653	74	0.484848	64	0.484848	48	0.326087	51	0.335821	51
AC_0286	VIJAYPUR	Jammu & Kashmir	0	1		90	0	1	0	1	0	1	0.25	69	1	89	0	1	0	1	0	1	0	1
AC_0287	GANDHI NAGAR	Jammu & Kashmir	0	1		91	0	1	0	1	0	1	0	1	0	1	0	1	0	1	0	1	0	1
AC_0288	RAM NAGAR	Jammu & Kashmir	0	1		92	0	1	0	1	0	1	0	1	0	1	0.333333	39	0.4	40	0.166667	28	0.166667	26
AC_0289	SAMBA	Jammu & Kashmir	0	1		93	0	1	0	1		93	0	1		93	1	93	1	92	0	1	0	1
AC_0290	VIJAYPUR	Jammu & Kashmir	0.0217391	58	0	1	0.057971	90	0.186567	90	0.384615	80	0.519084	94	0.693878	86	0.591241	77	0.648	70	0.540146	81	0.564885	81
AC_0291	RAM NAGAR	Jammu & Kashmir	0	1		94	0	1	0	1		94	0	1		94	0	1		94	0	1	0	1
AC_0292	BILLAWAR	Jammu & Kashmir	0.0151515	54	0.333333	39	0.0307692	74	0.0454545	50	0.0789474	31	0.265625	74	0.333333	34	0.265625	30	0.326923	27	0.107692	17	0.122807	17
AC_0293	SUCHET GARH	Jammu & Kashmir	0	1	0.142857	31	0.0542169	86	0.104938	77	0.265625	64	0.34375	85	0.443548	55	0.403846	50	0.409091	41	0.423313	68	0.425926	66
AC_0294	BISHNAH	Jammu & Kashmir	0.0204082	57	0	1	0.0102041	47	0.106383	78	0.208333	51	0.411111	90	0.521127	68	0.569892	73	0.595506	61	0.473684	75	0.478723	74
AC_0295	RANBIR SINGH PURA	Jammu & Kashmir	0	1	0	1	0	1	0	1	0	1	0.2	61	0.307692	33	0.526316	69	0.571429	58	0.55	82	0.536585	80
AC_0296	BASOHLI	Jammu & Kashmir	0.0128205	51	0.666667	46	0.025974	70	0.0263158	41	0.0645161	26	0.144737	54	0.186441	22	0.144737	15	0.186441	13	0.0779221	13	0.0857143	13
AC_0297	HIRA NAGAR	Jammu & Kashmir	0.0666667	76	0.333333	39	0.04	77	0.0540541	54	0.166667	41	0.438356	91	0.581818	81	0.597222	78	0.68254	80	0.445946	72	0.445946	69
AC_0298	KATHUA	Jammu & Kashmir	0.12	88	0.709677	47	0.151724	94	0.148649	86	0.34375	75	0.475862	92	0.485915	62	0.475862	63	0.485915	49	0.346939	56	0.344595	52
AC_0299	HIRA NAGAR	Jammu & Kashmir	0	1		95	0	1	0	1		95	0	1		95	0	1		95	0	1	0	1
AC_0300	HIRA NAGAR	Jammu & Kashmir	0.108108	86	0.714286	48	0.104167	92	0.104167	76	0.283019	65	0.688406	95	0.698529	87	0.688406	89	0.698529	84	0.410072	66	0.395833	61
AC_0301	Ma njeshwar	Kerala	0	1	0.5	51	0	1	0	1	0	1	0.259259	112	0.259259	112	0.25	93	0.225806	91	0.135135	58	0.16129	48
AC_0302	Kasaragod	Kerala	0	1	0	1	0	1	0	1	0	1	0.0909091	95	0.0909091	96	0.3	101	0.333333	99	0.153846	63	0.222222	64
AC_0303	Udma	Kerala	0	1	0	1	0	1	0	1	0	1	0	1	0	1	0	1	0	1	0.0769231	40	0.111111	38
AC_0304	Kanhangad	Kerala	0	1	0	1	0	1	0	1	0	1	0	1	0	1	0	1	0	1	0.0714286	39	0.142857	44
AC_0305	Trikaripur	Kerala	0	1	0.5	51	0	1	0	1	0	1	0	1	0	1	0.222222	91	0.333333	99	0.2	70	0.285714	78
AC_0306	Payyannur	Kerala	0	1	0	1	0	1	0	1	0	1	0	1	0	1	0.181818	81	0.285714	95	0.0909091	42	0.166667	49
AC_0307	Irikkur	Kerala	0	1	0	1	0	1	0	1	0	1	0	1	0	1	0	1	0	1	0.0909091	42	0.142857	44
AC_0308	Taliparamba	Kerala	0	1	0	1	0	1	0	1	0	1	0	1	0	1	0.5	107	0.5	113	0.4	102	0.5	98
AC_0309	Kalliasseri	Kerala	0	1		68	0	1	0	1	0	1	0	1	0	1	0	1	0	1	0	1	0	1
AC_0310	Peravoor	Kerala	0	1		69	0	1	0	1	0	1	0	1	0	1	0	1	0	1	0.111111	48	0.1	36
AC_0311	Mattannur	Kerala	0	1	0	1	0	1	0	1	0	1	0	1	0	1	0.2	84	0.142857	77	0.125	52	0.125	41
AC_0313	Mananthavady (ST)	Kerala	0	1	0	1	0	1	0	1	0	1	0	1	0	1	0.0666667	64	0.1	73	0.133333	57	0.166667	49
AC_0316	Kuthuparamba	Kerala	0	1		70	0	1	0	1	0	1	0	1	0	1	0	1	0	1	0.5	107	0.333333	80
AC_0317	Sulthanbathery (S	Kerala	0.0555556	121	0	1	0.133333	117	0.111111	116	0.125	117	0.176471	111	0.25	110	0.1875	83	0.3	98	0	1	0	1
AC_0319	Nadapuram	Kerala	0	1	0.5	51	0	1	0	1	0	1	0.142857	106	0.2	107	0.166667	78	0.333333	99	0	1	0	1
AC_0320	Kalpetta	Kerala	0	1	0.5	51	0	1	0	1	0	1	0	1	0	1	0.125	74	0.222222	87	0.1875	69	0.375	93
AC_0321	Vadakara	Kerala	0	1		71	0	1	0	1	0	1	0	1		119	0	1		120	0	1		118
AC_0322	Kuttiadi	Kerala	0	1	0	1	0	1	0	1	0	1	0	1	0	1	0	1	0	1	0.333333	90	0.333333	80
AC_0323	Perambra	Kerala	0	1		72	0	1	0	1	0	1	0	1	0	1	0	1	0	1	0	1	0	1
AC_0324	Balusseri (SC)	Kerala	0	1	0	1	0	1	0	1	0	1	0	1	0	1	0.142857	77	0.166667	80	0.125	52	0.166667	49
AC_0325	Quilandy	Kerala	0	1		73	0	1	0	1	0	1	0	1	0	1		115	0	1	1	118	0.333333	80
AC_0326	Koduvally	Kerala	0	1	0	1	0	1	0	1	0	1	0	1	0	1	0	1	0	1	0.2	70	0.142857	44
AC_0327	Thiruvambadi	Kerala	0	1	0	1	0	1	0	1	0	1	0	1	0	1	0.2	84	0.111111	74	0.428571	104	0.272727	75
AC_0328	Nilambur	Kerala	0	1		74	0	1	0	1	0	1	0	1	0	1	0	1	0	1	0	1	0	1
AC_0329	Elathur	Kerala	0	1		75	0	1	0	1	0	1	0	1		120	0	1	0	1	0	1	0	1
AC_0330	Ernad	Kerala	0	1	0	1	0	1	0	1	0	1	0.125	104	0.2	107	0.285714	98	0.285714	95	0.285714	86	0.333333	80
AC_0331	Kunnamangalam	Kerala	0	1		76	0	1	0	1	0	1	0	1	0	1	0	1	0	1	0	1	0	1
AC_0334	Kondotty	Kerala	0	1		77	0	1	0	1	0	1	0	1	0	1	0	1	0	1	0	1	0	1
AC_0335	Wandoor (SC)	Kerala	0	1	0	1	0	1	0	1	0	1	0	1	0	1	0.1	67	0.2	86	0.1	46	0.166667	49
AC_0337	Mannarkkad	Kerala	0	1	0	1	0	1	0	1	0	1	0	1	0	1	0.230769	92	0.272727	94	0.153846	63	0.181818	55
AC_0338	Manjeri	Kerala	0	1		78	0	1	0	1	0	1	0	1	0	1	0.285714	98	0.333333	99	0.5	107	0.571429	112
AC_0339	Malappuram	Kerala	0	1		79	0	1	0	1	0	1	0	1	0	1	0	1	0	1	0.25	79	0.333333	80
AC_0340	Vallikunnu	Kerala	0	1		80	0	1	0	1	0	1		119	0	1		116	0	1		121	0	1
AC_0342	Tirurangadi	Kerala	0	1	0	1		122	0	1	0	1		120	0	1		117	0	1	0	1		119
AC_0343	Mankada	Kerala	0	1		81	0	1	0	1	0	1	0	1	0	1	0	1	0	1	0	1	0	1
AC_0344	Perinthalmanna	Kerala	0	1	0	1	0	1	0	1	0	1	0.111111	103	0.142857	103	0.2	84	0.4	108	0.2	70	0.5	98
AC_0345	Kottakkal	Kerala	0	1	0	1	0	1	0	1	0	1	0	1	0	1	0.333333	102	0.25	92	0	1	0	1
AC_0346	Tanur	Kerala	0	1		82	0	1	0	1	0	1	0	1	0	1	0	1	0	1	0.25	79	0.5	98
AC_0347	Kongad(SC)	Kerala	0	1		83	0	1	0	1	0	1	0.1	99	0.0909091	96	0.2	84	0.222222	87	0.3	87	0.3	79
AC_0348	Tirur	Kerala	0	1		84	0	1	0	1	0	1	0	1	0	1	0	1	0	1	0.2	70	0.2	57
AC_0349	Ottappalam	Kerala	0	1		85	0	1	0	1	0	1	0	1	0	1	0.125	74	0.142857	77	0	1	0	1
AC_0350	Shornur	Kerala	0	1	0	1	0	1	0	1	0	1	0.142857	106	0.2	107	0	1	0	1	0.125	52	0.25	66
AC_0351	Pattambi	Kerala	0	1		86	0	1	0	1	0	1	0	1	0	1	0	1	0	1	0	1	0	1
AC_0352	Malampuzha	Kerala	0	1	0	1	0	1	0	1	0	1	0.142857	106	0.142857	103	0.428571	106	0.428571	110	0.714286	116	0.625	114
AC_0353	Thavanur	Kerala	0	1		87	0	1	0	1	0	1	0	1	0	1	0	1	0	1	0	1	0	1
AC_0354	Thrithala	Kerala	0	1	1	60	0	1	0	1	0	1	0.142857	106	0.25	110	0	1	0	1	0	1	0	1
AC_0355	Ponnani	Kerala	0	1		88	0	1	0	1	0	1	0	1	0	1	0	1	0	1	0	1	0	1
AC_0356	Chittur	Kerala	0	1	0.4	49	0	1	0	1	0	1	0	1	0	1	0.214286	90	0.333333	99	0.230769	78	0.272727	75
AC_0357	Palakkad	Kerala	0	1	0.5	51	0	1	0	1	0	1	0	1	0	1	0.5	107	0.333333	99	0.5	107	0.333333	80
AC_0358	Chelakkara (SC)	Kerala	0	1	0.428571	50	0.05	110	0.0833333	110	0.125	117	0.318182	113	0.368421	115	0.52	109	0.684211	117	0.541667	113	0.565217	111
AC_0359	Tarur (SC)	Kerala	0	1	0	1	0	1	0	1	0	1	0	1	0	1	0.363636	104	0.5	113	0.333333	90	0.555556	110
AC_0360	Kunnamkulam	Kerala	0	1	0.2	44	0.142857	118	0.166667	117	0.111111	115	0.375	116	0.375	116	0.714286	113	0.454545	112	0.666667	114	0.545455	109
AC_0361	Alathur	Kerala	0	1	0.333333	45	0	1	0	1	0	1	0	1	0	1	0.272727	97	0.428571	110	0.0909091	42	0.125	41
AC_0362	Guruvayoor	Kerala	0	1		89	0	1	0	1	0	1	0	1	0	1	0	1	0	1	0	1	0	1
AC_0363	Wadakkanchery	Kerala	0	1	1	60	0	1	0.2	119	0.25	120	0.571429	117	0.8	118	0.857143	114	1	118	0.714286	116	0.833333	115
AC_0364	Nemmara	Kerala	0	1	0	1	0	1	0	1	0	1	0.1	99	0.1	99	0.2	84	0.222222	87	0.333333	90	0.214286	63
AC_0365	Manalur	Kerala	0	1	0	1	0	1	0	1	0	1	0.333333	114	0.333333	113	0.666667	112	1	118	0.666667	114	1	116
AC_0366	Ollur	Kerala	0	1	1	60	0	1	0	1	0	1	0	1	0	1	0.25	93	0.333333	99	0.2	70	0.5	98
AC_0368	Nattika(SC)	Kerala	0	1	0.666667	59	0.333333	120	0.285714	120	0.5	122	0.571429	117	0.666667	117	0.571429	111	0.666667	116	0.428571	104	0.5	98
AC_0369	Puthukkad	Kerala	0	1	0.333333	45	0	1	0	1	0	1	0	1	0	1	0.555556	110	0.5	113	0.2	70	0.2	57
AC_0370	Chalakudy	Kerala	0	1	0	1	0	1	0	1	0	1	0	1	0	1	0	1	0	1	0.142857	59	0.25	66
AC_0371	Irinjalakuda	Kerala	0	1	0.333333	45	0.166667	119	0.166667	117	0.166667	119	0.166667	110	0.142857	103	0.4	105	0.4	108	0.142857	59	0.2	57
AC_0372	Kaipamangalam	Kerala	0	1		90	0	1	0	1	0	1	0	1	0	1	0	1	0	1	0.333333	90	0.5	98
AC_0373	Devikulam (SC)	Kerala	0	1	0	1	0.0909091	113	0.0833333	110	0.0833333	112	0.0909091	95	0.0909091	96	0.0833333	65	0.0909091	71	0.142857	59	0.222222	64
AC_0374	Kodungallur	Kerala	0	1		91	0	1	0	1	0	1	0	1	0	1	0.285714	98	0.285714	95	0.333333	90	0.333333	80
AC_0375	Angamaly	Kerala	0	1		92	0	1	0	1	0	1	0	1	0	1	0	1	0	1	0.166667	65	0.2	57
AC_0376	Kothamangalam	Kerala	0	1		93	0	1	0	1	0	1	0	1		121	0	1		121	0	1		120
AC_0377	Paravur	Kerala	0	1		94	0	1	0	1	0	1	0	1		122	0	1		122	0	1		121
AC_0378	Vypeen	Kerala	0	1	0	1	0	1	0	1	0	1	0	1	0	1		118	0	1	1	118	0.25	66
AC_0380	Perumbavoor	Kerala	0	1		95	0	1	0	1	0	1	0	1	0	1	0	1	0	1	0.2	70	0.2	57
AC_0381	Kalamassery	Kerala	0	1		96	0	1	0	1	0	1		121	0	1		119	0	1	0	1	0	1
AC_0382	Kothamangalam	Kerala	0	1		97	0	1	0	1	0	1	0	1	0	1	0	1	0	1	0.25	79	0.25	66
AC_0383	Kunnathunad (SC)	Kerala	0	1	0	1	0	1	0	1	0	1	0	1	0	1	0	1	0	1	0	1	0	1
AC_0385	Muvattupuzha	Kerala	0	1		98	0	1	0	1	0	1	0	1	0	1	0	1	0	1	0	1	0	1
AC_0387	Thodupuzha	Kerala	0	1	1	60	0.0666667	111	0.0666667	109	0.0714286	110	0.0769231	93	0.0769231	93	0.1	67	0.0769231	69	0.166667	65	0.181818	55
AC_0388	Udumbanchola	Kerala	0	1	0	1	0	1	0	1	0	1	0.1	99	0.0769231	93	0.25	93	0.181818	83	0	1	0	1
AC_0390	Piravom	Kerala	0	1		99	0	1	0	1	0	1	0	1	0	1	0.2	84	0.181818	83	0.3	87	0.333333	80
AC_0391	Kochi	Kerala	0	1		100	0	1		122	0	1		122	0	1		120	0	1		122	0	1
AC_0392	Idukki	Kerala	0	1		101	0	1	0	1	0	1	0	1	0	1	0.1	67	0.0909091	71	0.111111	48	0.111111	38
AC_0393	Aroor	Kerala	0	1		102	0	1	0	1	0	1	0	1	0	1	0	1	0	1	0	1	0	1
AC_0394	Kaduthuruthy	Kerala	0	1	0	1	0	1	0	1	0	1	0	1	0	1	0	1	0	1	0.0833333	41	0.142857	44
AC_0395	Vaikom (SC)	Kerala	0	1	0	1	0	1	0	1	0	1	0.1	99	0.125	102	0.111111	72	0.166667	80	0.375	100	0.428571	96
AC_0396	Pala	Kerala	0	1	0	1	0	1	0	1	0	1	0	1	0	1	0.166667	78	0.181818	83	0.3	87	0.25	66
AC_0397	Cherthala	Kerala	0	1		103	0	1	0	1	0	1	0	1	0	1	0	1	0	1	0.333333	90	0.333333	80
AC_0398	Peerumade	Kerala	0	1	0	1	0.0909091	113	0.0909091	114	0.1	114	0.0909091	95	0.111111	100	0.181818	81	0.222222	87	0.333333	90	0.375	93
AC_0399	Poonjar	Kerala	0	1		104	0	1	0	1	0	1	0	1	0	1	0	1	0	1	0	1	0	1
AC_0400	Ettumanoor	Kerala	0	1		105	0	1	0	1	0	1	0	1	0	1	0	1	0	1	0	1	0	1
AC_0401	Puthuppally	Kerala	0	1	0	1	0	1	0	1	0	1	0	1	0	1	0	1	0	1	0.142857	59	0.125	41
AC_0402	Alappuzha	Kerala	0	1	1	60	0.333333	120	0.333333	121	0.333333	121	0.333333	114	0.333333	113	0.333333	102	0.333333	99	0.5	107	0.333333	80
AC_0403	Kottayam	Kerala	0	1	0	1	0	1	0	1	0	1	0	1	0	1		121	0	1	0.5	107	0.5	98
AC_0404	Kanjirappally	Kerala	0	1	0	1	0	1	0	1	0	1	0	1	0	1	0	1	0	1	0	1	0	1
AC_0405	Kuttanad	Kerala	0	1	0	1	0	1	0	1	0	1	0	1	0	1	0	1	0	1	0.375	100	0.25	66
AC_0406	Changanassery	Kerala	0	1		106	0	1	0	1	0	1	0	1	0	1	0	1	0	1	0	1	0	1
AC_0407	Ambalappuzha	Kerala	0	1		107	0	1	0	1	0	1	0	1	0	1	0	1	0	1	0.5	107	0.333333	80
AC_0408	Thiruvalla	Kerala	0	1	0.5	51	0	1	0	1	0	1	0	1	0	1	0.0909091	66	0.111111	74	0.333333	90	0.333333	80
AC_0409	Konni	Kerala	0	1	1	60	0	1	0	1	0	1	0	1	0	1	0	1	0	1	0.25	79	0.272727	75
AC_0410	Ranni	Kerala	0	1	0	1	0	1	0	1	0	1	0	1	0	1	0	1	0	1	0.181818	67	0.25	66
AC_0411	Aranmula	Kerala	0	1	1	60	0.0769231	112	0.0833333	110	0.0769231	111	0.0833333	94	0.0833333	95	0.111111	72	0.0833333	70	0.111111	48	0.1	36
AC_0412	Haripad	Kerala	0	1		108	0	1	0	1	0	1	0	1	0	1	0.25	93	0.333333	99	0.4	102	0.5	98
AC_0413	Chengannur	Kerala	0	1	1	60	0.1	116	0.1	115	0.111111	115	0.125	104	0.142857	103	0.125	74	0.166667	80	0.25	79	0.25	66
AC_0414	Mavelikkara (SC)	Kerala	0	1		109	0	1	0	1	0	1	0	1	0	1	0	1	0	1	0.2	70	0.2	57
AC_0415	Kayamkulam	Kerala	0	1		110	0	1	0	1	0	1	0	1	0	1		122	0	1	0	1	0	1
AC_0416	Adoor (SC)	Kerala	0	1		111	0	1	0	1	0	1	0	1	0	1	0	1	0	1	0.25	79	0.4	95
AC_0417	Pathanapuram	Kerala	0.0833333	122	0.5	51	0.0909091	113	0.0833333	110	0.0909091	113	0.0909091	95	0.111111	100	0.1	67	0.142857	77	0.272727	85	0.428571	96
AC_0418	Karunagappally	Kerala	0	1		112	0	1	0	1	0	1	0	1	0	1	0	1	0	1	0	1	0	1
AC_0419	Kunnathur (SC)	Kerala	0	1		113	0	1	0	1	0	1	0	1	0	1	0	1	0	1	0	1	0	1
AC_0420	Punalur	Kerala	0	1		114	0	1	0	1	0	1	0	1	0	1	0	1	0	1	0	1	0	1
AC_0421	Kottarakkara	Kerala	0	1	0.5	51	0	1	0	1	0	1	0	1	0	1	0	1	0	1	0.125	52	0.111111	38
AC_0422	Chavara	Kerala	0	1		115	0	1	0	1	0	1	0	1	0	1	0	1	0	1	0	1		122
AC_0423	Kundara	Kerala	0	1		116	0	1	0	1	0	1	0	1	0	1	0	1	0	1	0	1	0	1
AC_0425	Chadayamangalam	Kerala	0	1		117	0	1	0	1	0	1	0	1	0	1	0.1	67	0.111111	74	0.181818	67	0.25	66
AC_0427	Chathannoor	Kerala	0	1		118	0	1	0	1	0	1	0	1	0	1	0	1	0	1	0	1	0	1
AC_0428	Varkala	Kerala	0	1	0	1	0	1	0	1	0	1	0	1	0	1	0	1	0	1	0.428571	104	0.6	113
AC_0429	Vamanapuram	Kerala	0	1	0	1	0	1	0	1	0	1	0	1	0	1	0	1	0	1	0.125	52	0.166667	49
AC_0430	Attingal (SC)	Kerala	0	1	0	1	0	1	0	1	0	1	0	1	0	1	0	1	0	1	0.0909091	42	0.166667	49
AC_0431	Chirayinkeezhu	Kerala	0	1		119	0	1	0	1	0	1	0	1	0	1	0	1	0	1	0	1	0	1
AC_0432	Aruvikkara	Kerala	0	1	0	1	0	1	0	1	0	1	0	1	0	1	0	1	0	1	0.111111	48	0.5	98
AC_0433	Nedumangad	Kerala	0	1	0.333333	45	0	1	0	1	0	1	0	1	0	1	0.166667	78	0.25	92	0.333333	90	0.5	98
AC_0435	Parassala	Kerala	0	1	0	1	0	1	0	1	0	1	0	1	0	1	0	1	0	1	0.1	46	0.333333	80
AC_0437	Kattakkada	Kerala	0	1		120	0	1	0	1	0	1	0	1	0	1	0	1	0	1	1	118	1	116
AC_0440	Neyyattinkara	Kerala	0	1		121	0	1	0	1	0	1	0	1	0	1	0	1	0	1	0.333333	90	0.5	98
AC_0441	Kovalam	Kerala	0	1		122	0	1	0	1	0	1	0	1	0	1	0	1	0	1	0	1	0	1
AC_0442	Ponneri (SC)	Tamil Nadu	0	1	0	1	0	1	0	1	0	1	0	1	0	1	0	1	0	1	0	1	0	1
AC_0443	Tiruttani	Tamil Nadu	0	1	0	1	0	1	0	1	0	1	0	1	0	1	0	1	0	1	0	1	0	1
AC_0444	Thiruvallur	Tamil Nadu	0	1	0	1	0	1	0	1	0	1	0	1	0	1	0	1	0	1	0	1	0	1
AC_0445	Gummidipoondi	Tamil Nadu	0	1	0	1	0	1	0	1	0	1	0	1	0	1	0	1	0	1	0	1	0	1
AC_0446	Poonamallee (SC)	Tamil Nadu	0	1	0	1	0	1	0	1	0	1	0	1	0	1	0	1	0	1	0	1	0	1
AC_0447	Madavaram	Tamil Nadu	0	1	0	1	0	1	0	1	0	1	0	1	0	1	0	1	0	1	0	1	0	1
AC_0448	Tiruvottiyur	Tamil Nadu	0	1	0	1	0	1	0	1	0	1	0	1	0	1	0	1	0	1		210	0	1
AC_0449	Arakkonam (SC)	Tamil Nadu	0	1	0	1	0	1	0	1	0	1	0	1	0	1	0	1	0	1	0	1	0	1
AC_0450	Katpadi	Tamil Nadu	0	1	0.0222222	109	0.0625	87	0.0217391	98	0.0526316	90	0.0606061	56	0.181818	55	0.2	49	0.333333	50	0	1	0	1
AC_0451	Avadi	Tamil Nadu	0	1	0	1	0	1	0	1	0	1	0	1	0	1		211	0	1		211		204
AC_0452	Sholingur	Tamil Nadu	0	1	0	1	0	1	0	1	0	1	0	1	0	1	0	1	0	1	0	1	0	1
AC_0457	Kilvaithinankuppam(SC	Tamil Nadu	0	1	0	1	0	1	0	1	0	1	0	1	0	1	0	1	0	1	0	1	0	1
AC_0465	Gudiyattam (SC)	Tamil Nadu	0	1	0	1	0	1	0	1	0	1	0	1	0	1	0	1		209	0	1		205
AC_0469	Sriperumbudur (SC)	Tamil Nadu	0	1	0	1	0	1	0	1	0	1	0	1	0	1	0	1	0	1	0	1	0	1
AC_0472	Ranipet	Tamil Nadu	0	1	0	1	0	1	0	1	0	1	0	1	0	1	0	1	0	1	0	1	0	1
AC_0476	Kancheepuram	Tamil Nadu	0	1	0	1	0	1	0	1	0	1	0	1	0	1	0	1	0	1	0	1	0	1
AC_0479	Vellore	Tamil Nadu	0	1	0	1	0	1	0	1	0	1	0	1		211	0	1		210	0	1		206
AC_0480	Anaikattu	Tamil Nadu	0	1	0	1	0	1	0	1	0	1	0	1	0	1	0	1	0	1	0	1		207
AC_0482	Hosur	Tamil Nadu	0.114943	188	0.152941	194	0.586207	200	0.197674	205	0.607143	203	0.4	173	0.539683	125	0.423529	107	0.455696	82	0.380952	98	0.385542	79
AC_0483	Arcot	Tamil Nadu	0	1	0	1	0	1	0	1	0	1	0	1	0	1	0	1	0	1	0	1	0	1
AC_0484	Ambur	Tamil Nadu	0	1	0	1	0	1	0	1	0	1	0	1	0	1	0	1	0	1	0	1	0	1
AC_0485	Chengalpattu	Tamil Nadu	0	1	0	1	0	1	0	1	0	1	0	1	0	1	0	1	0	1	0	1		208
AC_0486	Veppanahalli	Tamil Nadu	0.0866667	176	0.0878378	171	0.529412	197	0.120805	187	0.580645	201	0.395973	171	0.710843	172	0.493243	141	0.570312	128	0.292517	63	0.309353	56
AC_0487	Cheyyar	Tamil Nadu	0	1	0	1	0	1	0	1	0	1	0	1	0	1	0	1	0	1	0	1	0	1
AC_0488	Thiruporur	Tamil Nadu	0	1	0	1	0	1	0	1	0	1	0	1	0	1	0	1	0	1	0	1	0	1
AC_0489	Uthiramerur	Tamil Nadu	0	1	0	1	0	1	0	1	0	1	0	1	0	1	0	1	0	1	0	1	0	1
AC_0490	Arani	Tamil Nadu	0	1	0	1	0	1	0	1	0	1	0	1	0	1	0	1	0	1	0	1	0	1
AC_0491	Vaniyambadi	Tamil Nadu	0	1	0	1	0	1	0	1	0	1	0	1	0	1	0	1	0	1	0	1		209
AC_0492	Kalasapakkam	Tamil Nadu	0	1	0	1	0	1	0	1	0	1	0	1	0	1	0	1	0	1	0	1	0	1
AC_0493	Thalli	Tamil Nadu	0.0126582	103	0.0379747	134	0.1	97	0.0126582	90	0.0714286	100	0.202532	97	0.470588	97	0.291139	64	0.383333	65	0.269231	56	0.287671	48
AC_0494	Polur	Tamil Nadu	0	1	0	1	0	1	0	1	0	1	0	1	0	1	0	1	0	1	0	1	0	1
AC_0495	Madurantakam (SC)	Tamil Nadu	0	1	0	1	0	1	0	1	0	1	0	1	0	1	0	1	0	1	0	1	0	1
AC_0496	Bargur	Tamil Nadu	0	1	0.0212766	107	0.133333	110	0.0416667	129	0.166667	132	0.104167	61	0.625	147	0.3125	70	0.652174	160	0.425532	114	0.606061	163
AC_0497	Jolarpet	Tamil Nadu	0	1	0	1	0	1	0	1	0	1	0	1	0	1	0	1	0	1	0	1	0	1
AC_0498	Tiruppattur	Tamil Nadu	0	1	0	1	0	1	0	1	0	1	0	1	0	1	0	1	0	1	0	1	0	1
AC_0499	Krishnagiri	Tamil Nadu	0.0465116	148	0.0465116	145	0.105263	101	0.0465116	135	0.153846	128	0.119048	69	0.384615	83	0.268293	55	0.55	119	0.45	123	0.461538	104
AC_0500	Vandavasi (SC)	Tamil Nadu	0	1	0	1	0	1	0	1	0	1	0	1	0	1	0	1	0	1	0	1		210
AC_0501	Chengam (SC)	Tamil Nadu	0	1	0	1	0	1	0	1	0	1	0	1	0	1	0	1	0	1	0	1	0	1
AC_0502	Cheyyur (SC)	Tamil Nadu	0	1	0	1	0	1	0	1	0	1	0	1	0	1	0	1	0	1	0	1	0	1
AC_0503	Palacodu	Tamil Nadu	0.135802	194	0.125	186	0.272727	161	0.0886076	168	0.388889	179	0.1875	93	0.625	147	0.481013	134	0.567164	125	0.531646	166	0.56	142
AC_0504	Uthangarai (SC)	Tamil Nadu	0.19898	203	0.216495	205	0.726027	206	0.271795	209	0.791045	208	0.510417	202	0.859649	202	0.619792	185	0.772727	198	0.546875	173	0.583333	155
AC_0505	Vandavasi (SC)	Tamil Nadu	0	1	0	1	0	1	0	1	0	1	0	1	0	1	0	1	0	1	0	1	0	1
AC_0506	Kilpennathur	Tamil Nadu	0	1	0	1	0	1	0	1	0	1	0	1	0	1	0	1	0	1	0	1	0	1
AC_0507	Mailam	Tamil Nadu	0	1	0	1	0	1	0	1	0	1	0	1	0	1	0	1	0	1	0	1	0	1
AC_0508	Pennagaram	Tamil Nadu	0.0588235	162	0.0392157	135	0.25	147	0.0588235	150	0.428571	185	0.176471	92	0.818182	195	0.333333	74	0.607143	145	0.294118	64	0.348837	65
AC_0509	Tindivanam (SC)	Tamil Nadu	0	1	0	1	0	1	0	1	0	1	0	1	0	1	0	1	0	1	0	1	0	1
AC_0510	Tiruvannamalai	Tamil Nadu	0	1	0	1	0	1	0	1	0	1	0	1	0	1	0	1	0	1	0	1	0	1
AC_0511	Harur (SC)	Tamil Nadu	0.229167	207	0.202128	204	0.550725	199	0.2	206	0.603175	202	0.383784	166	0.612069	139	0.508108	151	0.569697	126	0.370968	90	0.389831	80
AC_0512	Pappireddippatti	Tamil Nadu	0.0520833	155	0.0520833	152	0.264706	158	0.0947368	175	0.3	167	0.305263	135	0.674419	165	0.54023	162	0.681159	173	0.643678	193	0.682927	185
AC_0513	Dharmapuri	Tamil Nadu	0	1	0	1	0	1	0	1	0	1	0	1	0	1	0.34375	81	0.578947	132	0.46875	128	0.652174	177
AC_0514	Vanur (SC)	Tamil Nadu	0	1	0	1	0.0625	87	0.00884956	88	0.0526316	90	0.175	91	0.56	126	0.444444	113	0.705882	180	0.511111	156	0.638889	172
AC_0515	Vikravandi	Tamil Nadu	0	1	0	1	0	1	0	1	0	1	0.156627	80	0.481481	104	0.46875	124	0.75	193	0.528302	163	0.651163	176
AC_0516	Tirukkoyilur	Tamil Nadu	0.0277778	128	0.0277778	120	0.277778	163	0.0510204	141	0.185185	141	0.466019	190	0.8	189	0.557692	168	0.630435	152	0.485981	134	0.525253	132
AC_0517	Rishivandiyam	Tamil Nadu	0.030303	131	0.0227273	110	0.16	118	0.030303	111	0.173913	135	0.307692	137	0.645161	159	0.457364	120	0.517544	105	0.335878	80	0.357724	68
AC_0518	Sankarapuram	Tamil Nadu	0.0168067	113	0.0168067	101	0.233333	143	0.0608696	153	0.175	136	0.301724	133	0.514706	121	0.426087	110	0.471154	89	0.37069	89	0.390909	81
AC_0519	Omalur	Tamil Nadu	0.0147059	109	0.0923077	175	0.26087	157	0.0882353	167	0.545455	199	0.223881	104	0.681818	167	0.5	143	0.653061	161	0.552239	176	0.685185	187
AC_0520	Anthiyur	Tamil Nadu	0	1	0.0285714	122	0.1	97	0.0285714	105	0.0909091	111	0.2	95	0.5	107	0.484848	137	0.615385	149	0.515152	159	0.586207	156
AC_0521	Mettur	Tamil Nadu	0	1	0.0666667	157	0.25	147	0.0333333	118	0.125	119	0.107143	62	0.333333	74	0.269231	56	0.333333	50	0.296296	69	0.296296	49
AC_0522	Viluppuram	Tamil Nadu	0.0810811	171	0.0958904	178	0.434783	188	0.136986	194	0.5	195	0.459459	189	0.85	200	0.684932	203	0.862069	203	0.694444	200	0.714286	189
AC_0523	Yercaud (ST)	Tamil Nadu	0.0860927	175	0.120805	184	0.413043	187	0.129252	191	0.431818	187	0.375839	161	0.615385	141	0.433333	112	0.492424	93	0.366667	86	0.381944	78
AC_0524	Ulundurpettai	Tamil Nadu	0.0558659	159	0.0449438	144	0.346154	176	0.0502793	140	0.28125	165	0.39548	170	0.729167	177	0.457627	121	0.509434	102	0.365169	84	0.380117	77
AC_0525	Cuddalore	Tamil Nadu	0	1	0	1	0.4	184	0.117647	186	0.444444	188	0.470588	192	0.888889	205	0.617647	183	0.65625	163	0.558824	177	0.575758	151
AC_0526	Bhavanisagar	Tamil Nadu	0.015873	111	0.015873	99	0.307692	170	0.0634921	154	0.210526	154	0.174603	90	0.44	90	0.423729	108	0.471698	90	0.372881	92	0.392857	83
AC_0527	Panruti	Tamil Nadu	0.132075	193	0.282609	210	0.333333	172	0.113208	182	0.461538	192	0.490566	196	0.8125	193	0.641509	191	0.755556	195	0.509434	155	0.586957	158
AC_0528	Edappadi	Tamil Nadu	0	1	0.0333333	127	0.166667	119	0.0322581	115	0.2	146	0.0322581	51	0.2	58	0.333333	74	0.526316	109	0.387097	100	0.545455	136
AC_0529	Kallakurichi (SC)	Tamil Nadu	0.015873	111	0.0655738	156	0.111111	102	0.0163934	92	0.0740741	101	0.358974	152	0.608696	137	0.516949	156	0.570093	127	0.5	140	0.512821	127
AC_0530	Attur(SC)	Tamil Nadu	0.0566038	160	0.0566038	153	0.15	116	0.0566038	147	0.142857	121	0.26	113	0.5	107	0.446809	116	0.538462	115	0.404255	108	0.38	76
AC_0531	Gudalur (SC)	Tamil Nadu	0	1	0	1	0	1	0	1	0	1	0	1	0	1	0	1	0	1	0	1	0	1
AC_0532	Neyveli	Tamil Nadu	0.0232558	118	0.162162	196	0	1	0	1	0	1	0.325	144	0.590909	134	0.395349	97	0.515152	104	0.44186	120	0.5	112
AC_0533	Salem (West)	Tamil Nadu	0	1	0	1	0	1	0	1	0	1	0.111111	63	1	207	0.666667	198	0.5	94	0.375	93	0.375	74
AC_0534	Kurinjipadi	Tamil Nadu	0.0384615	141	0.0519481	151	0.24	146	0.0909091	170	0.318182	170	0.346667	145	0.684211	168	0.565789	169	0.641791	156	0.474359	131	0.569231	148
AC_0535	Salem (North)	Tamil Nadu	0	1	0	1	0	1	0	1		209	1	209	1	207	0.5	143	1	204	0.5	140	1	199
AC_0536	Sankari	Tamil Nadu	0.177778	199	0.181818	200	0.4375	189	0.155556	197	0.5	195	0.454545	188	0.689655	169	0.511628	153	0.536585	113	0.488372	136	0.488372	111
AC_0537	Bhavani	Tamil Nadu	0.0333333	134	0.0333333	127	0.111111	102	0.0333333	118	0.142857	121	0.137931	72	0.363636	81	0.5	143	0.619048	151	0.481481	132	0.5	112
AC_0538	Veerapandi	Tamil Nadu	0.0615385	163	0.0769231	163	0.388889	181	0.107692	179	0.466667	193	0.430769	184	0.848485	199	0.625	187	0.754717	194	0.707692	201	0.754098	194
AC_0539	Gangavalli (SC)	Tamil Nadu	0.05	153	0.0833333	166	0.166667	119	0.0666667	157	0.190476	144	0.233333	105	0.5	107	0.381818	95	0.5	94	0.438596	119	0.446429	98
AC_0540	Salem (South)	Tamil Nadu	0	1	0	1		209	0	1	0	1	0	1	0	1	0	1		211	0	1		211
AC_0541	Udhagamandalam	Tamil Nadu	0	1	0	1	0	1	0	1	0	1	0	1	0	1	0.0714286	44	0.166667	43	0.142857	44	0.25	43
AC_0542	Vriddhachalam	Tamil Nadu	0	1	0	1	0.230769	141	0.029703	108	0.1875	142	0.39	168	0.829787	198	0.544554	165	0.654762	162	0.343137	82	0.368421	72
AC_0543	Coonoor	Tamil Nadu	0.0555556	158	0	1	0	1	0	1	0	1	0.0588235	55	0.111111	53	0.0588235	43	0.0909091	41	0.117647	42	0.153846	37
AC_0544	Rasipuram (SC)	Tamil Nadu	0.19403	202	0.0757576	161	0.28	165	0.107692	179	0.35	175	0.283333	123	0.472222	100	0.467742	122	0.537037	114	0.539683	169	0.586207	156
AC_0545	Gobichettipalayam	Tamil Nadu	0	1	0	1	0.142857	114	0.0232558	99	0.166667	132	0.27907	120	0.631579	153	0.5	143	0.677419	170	0.52381	161	0.594595	162
AC_0546	Tittakudi (SC)	Tamil Nadu	0.00826446	100	0.0165289	100	0.25	147	0.0336134	121	0.210526	154	0.441667	187	0.854839	201	0.487603	139	0.551402	120	0.380165	97	0.414414	89
AC_0547	Bhuvanagiri	Tamil Nadu	0.0138889	108	0.041958	140	0.257143	156	0.0661765	156	0.214286	157	0.432836	185	0.674419	165	0.574468	175	0.637795	154	0.433566	118	0.466165	106
AC_0548	Chidambaram	Tamil Nadu	0.0128205	104	0.0263158	114	0.285714	166	0.103896	177	0.444444	188	0.421053	180	0.744186	182	0.657895	195	0.714286	183	0.493506	138	0.513514	128
AC_0549	Tiruchengodu	Tamil Nadu	0.123288	190	0.101449	181	0.5	194	0.183099	203	0.52	197	0.485294	195	0.647059	160	0.530303	159	0.530303	110	0.514706	158	0.522388	130
AC_0550	Perambalur (SC)	Tamil Nadu	0.0136986	107	0.0273973	119	0.0740741	91	0.0285714	105	0.0588235	93	0.125	70	0.3	72	0.42029	105	0.617021	150	0.405797	109	0.466667	107
AC_0551	Kumarapalayam	Tamil Nadu	0	1	0	1	0	1	0	1	0	1	0.142857	74	0.666667	162	0.307692	67	0.666667	165	0.583333	183	0.777778	195
AC_0552	Senthamangalam(ST)	Tamil Nadu	0.101449	184	0.134328	189	0.25	147	0.0606061	152	0.266667	162	0.283582	124	0.575758	128	0.446154	115	0.54717	118	0.507463	151	0.576271	152
AC_0553	Erode (West)	Tamil Nadu	0.26087	209	0.227273	206	0.4	184	0.190476	204	0.363636	176	0.611111	207	0.578947	129	0.6875	204	0.5	94	0.684211	199	0.619048	168
AC_0554	Mettuppalayam	Tamil Nadu	0.0454545	147	0	1	0	1	0	1	0	1	0.047619	54	0.0909091	51	0.285714	57	0.352941	57	0.4	104	0.421053	92
AC_0555	Kattumannarkoil(SC)	Tamil Nadu	0.0466667	149	0.0866667	168	0.68	204	0.117241	185	0.447368	190	0.527027	203	0.821053	196	0.705479	205	0.824	201	0.677852	198	0.721429	192
AC_0556	Perundurai	Tamil Nadu	0.091954	179	0.0930233	176	0.642857	202	0.104651	178	0.692308	206	0.546512	204	0.810345	192	0.662791	197	0.703704	179	0.616279	190	0.630952	171
AC_0557	Namakkal	Tamil Nadu	0.0655738	167	0.0491803	150	0.285714	166	0.0666667	157	0.307692	168	0.298246	131	0.607143	135	0.37037	88	0.465116	87	0.375	93	0.42	91
AC_0558	Paramathi-Velur	Tamil Nadu	0.0379747	140	0.025641	113	0.133333	110	0.025641	101	0.111111	118	0.383562	165	0.636364	156	0.506667	150	0.612903	148	0.487179	135	0.542857	135
AC_0560	Thuraiyur (SC)	Tamil Nadu	0.0847458	174	0.0677966	158	0.1	97	0.0535714	144	0.0810811	107	0.16	81	0.25	63	0.423077	106	0.511628	103	0.5	140	0.509434	125
AC_0561	Jayankondam	Tamil Nadu	0	1	0	1	0	1	0	1	0	1	0.169014	89	0.5	107	0.342857	80	0.545455	116	0.422535	113	0.5	112
AC_0562	Sirkazhi (SC)	Tamil Nadu	0.0361446	136	0.0481928	149	0.12	105	0.0365854	124	0.0967742	115	0.308642	138	0.641026	157	0.625	187	0.724638	188	0.493827	139	0.519481	129
AC_0563	Kunnam	Tamil Nadu	0	1	0.019802	105	0.125	107	0.0306122	114	0.0789474	106	0.166667	83	0.457143	93	0.308511	68	0.381579	64	0.295918	68	0.349398	66
AC_0564	Avanashi (SC)	Tamil Nadu	0	1	0	1	0	1	0	1	0	1	0.195652	94	0.473684	102	0.255814	53	0.297297	48	0.25	51	0.244444	42
AC_0565	Tiruppur (North)	Tamil Nadu	0	1	0	1	0	1	0	1	0	1	0.111111	63	0.5	107	0.333333	74	0.333333	50	0.222222	47	0.222222	39
AC_0566	Modakkurichi	Tamil Nadu	0.030303	131	0.030303	124	0.166667	119	0.030303	111	0.142857	121	0.424242	182	0.823529	197	0.516129	155	0.592593	139	0.483871	133	0.535714	133
AC_0567	Ariyalur	Tamil Nadu	0	1	0	1	0.04	86	0.0114943	89	0.04	86	0.141176	73	0.461538	94	0.364706	87	0.607843	147	0.264368	55	0.315068	57
AC_0568	Kavundampalayam	Tamil Nadu	0	1	0	1	0	1	0	1	0	1	0.111111	63	0.25	63	0.5	143	0.571429	129	0.666667	194	0.666667	179
AC_0569	Sulur	Tamil Nadu	0	1	0	1	0	1	0	1	0	1	0.148148	78	0.333333	74	0.4	98	0.588235	137	0.4	104	0.416667	90
AC_0570	Kangayam	Tamil Nadu	0.04	143	0.04	136	0.133333	110	0.06	151	0.157895	130	0.163265	82	0.285714	71	0.125	45	0.119048	42	0.121951	43	0.111111	36
AC_0571	Mayiladuthurai	Tamil Nadu	0	1	0	1	0.0769231	93	0.028169	104	0.0740741	101	0.408451	177	0.725	176	0.642857	192	0.692308	175	0.569444	179	0.577465	153
AC_0572	Musiri	Tamil Nadu	0.0172414	114	0	1	0	1	0	1	0	1	0.235294	106	0.444444	91	0.491228	140	0.651163	159	0.465517	127	0.54	134
AC_0574	Thiruvidaimarudur	Tamil Nadu	0.0956522	181	0.0877193	169	0.3	169	0.0576923	148	0.146341	126	0.477064	194	0.712329	173	0.598214	180	0.644231	157	0.548673	175	0.558559	141
AC_0575	Palladam	Tamil Nadu	0	1	0	1	0	1	0	1	0	1	0.117647	68	0.266667	68	0.363636	84	0.428571	72	0.40625	110	0.40625	88
AC_0576	Poompuhar	Tamil Nadu	0.026087	124	0.0263158	114	0.121212	106	0.045045	132	0.0925926	113	0.39823	172	0.671642	164	0.619469	184	0.707071	181	0.530973	165	0.566038	145
AC_0577	Manachanallur	Tamil Nadu	0.0153846	110	0	1	0	1	0	1	0	1	0.166667	83	0.5	107	0.533333	160	0.761905	196	0.57377	181	0.648148	173
AC_0578	Aravakurichi	Tamil Nadu	0.0634921	166	0.047619	146	0.230769	141	0.047619	137	0.230769	158	0.290323	127	0.5	107	0.311475	69	0.358491	59	0.295082	67	0.321429	59
AC_0579	Thondamuthur	Tamil Nadu	0	1	0	1	0	1	0	1	0	1	0.166667	83	0.333333	74	0.571429	171	1	204	0.571429	180	0.571429	149
AC_0581	Lalgudi	Tamil Nadu	0.0119048	102	0.0119048	96	0.0769231	93	0.0379747	126	0.0769231	103	0.311688	139	0.510638	120	0.608108	182	0.633803	153	0.618421	191	0.618421	167
AC_0583	Karur	Tamil Nadu	0	1	0	1	0	1	0	1	0	1	0.0833333	58	0.2	58	0.363636	84	0.4	68	0.454545	125	0.5	112
AC_0585	Kumbakonam	Tamil Nadu	0.255814	208	0.238095	209	0.388889	181	0.166667	199	0.318182	170	0.421053	180	0.615385	141	0.74359	206	0.74359	191	0.731707	203	0.731707	193
AC_0586	Kinathukadavu	Tamil Nadu	0	1	0	1	0.25	147	0.0555556	145	0.333333	172	0.222222	102	0.5	107	0.444444	113	0.666667	165	0.444444	121	0.470588	108
AC_0587	Papanasam	Tamil Nadu	0.12931	192	0.130435	188	0.4375	189	0.12963	192	0.285714	166	0.414414	179	0.630137	152	0.625	187	0.607477	146	0.577982	182	0.577982	154
AC_0588	Krishnarayapuram(SC)	Tamil Nadu	0	1	0	1	0	1	0	1	0	1	0.113636	67	0.277778	70	0.162791	47	0.21875	46	0.232558	49	0.25	43
AC_0590	Kulithalai	Tamil Nadu	0.0204082	116	0.0208333	106	0	1	0	1	0	1	0.0625	57	0.1875	56	0.361702	82	0.459459	83	0.333333	78	0.4	85
AC_0591	Dharapuram (SC)	Tamil Nadu	0.0483871	151	0.0327869	126	0	1	0.016129	91	0.1	117	0.262295	114	0.5	107	0.288136	61	0.346939	56	0.183333	45	0.186441	38
AC_0592	Pollachi	Tamil Nadu	0	1	0.0175439	103	0.181818	126	0.0363636	123	0.142857	121	0.490909	197	0.771429	187	0.518519	157	0.583333	133	0.37037	88	0.363636	70
AC_0593	Srirangam	Tamil Nadu	0.057971	161	0.0434783	142	0.0740741	91	0.0298507	109	0.0645161	97	0.365079	156	0.469388	96	0.586207	178	0.557377	122	0.491803	137	0.461538	104
AC_0594	Thiruvaiyaru	Tamil Nadu	0.0895522	178	0.0757576	161	0.190476	128	0.0322581	115	0.0816327	108	0.370079	157	0.643836	158	0.515873	154	0.590909	138	0.363636	83	0.372093	73
AC_0596	Nagapattinam	Tamil Nadu	0.0447761	146	0.0615385	154	0.333333	172	0.0757576	163	0.416667	182	0.46875	191	0.75	184	0.661538	196	0.767857	197	0.597015	185	0.655738	178
AC_0597	Tiruchirappalli	Tamil Nadu	0	1	0	1		210	0	1		210	1	209	1	207	1	208	1	204	1	207	1	199
AC_0598	Vedasandur	Tamil Nadu	0	1	0	1	0	1	0	1	0	1	0.214286	98	0.631579	153	0.363636	84	0.454545	81	0.275862	58	0.296296	49
AC_0599	Udumalaipettai	Tamil Nadu	0	1	0	1	0	1	0	1	0	1	0.358491	151	0.633333	155	0.52	158	0.565217	124	0.377358	96	0.392157	82
AC_0601	Thiruverumbur	Tamil Nadu	0	1	0	1	0	1	0	1	0	1	0.3125	140	0.5	107	0.642857	192	0.6	141	0.5625	178	0.5625	144
AC_0602	Thiruvarur	Tamil Nadu	0.0364964	138	0.179688	199	0.125	107	0.0300752	110	0.181818	138	0.427481	183	0.875	204	0.666667	198	0.782609	199	0.602941	186	0.650794	175
AC_0603	Kilvelur (SC)	Tamil Nadu	0.0208333	117	0.0212766	107	0.2	131	0.043956	131	0.16	131	0.370787	158	0.733333	181	0.684783	202	0.828947	202	0.473684	130	0.511364	126
AC_0604	Thanjavur	Tamil Nadu	0.285714	211	0.285714	211	0.5	194	0.285714	210	0.666667	204	0.714286	208	0.714286	174	0.833333	207	0.714286	183	0.833333	205	0.714286	189
AC_0605	Mannargudi	Tamil Nadu	0.0550459	157	0.229167	207	0.322581	171	0.101852	176	0.423077	183	0.355769	150	0.698113	171	0.567308	170	0.694118	176	0.542056	170	0.610526	164
AC_0606	Orathanadu	Tamil Nadu	0.0956522	181	0.079646	164	0.190476	128	0.0350877	122	0.190476	144	0.265487	116	0.625	147	0.469027	127	0.697368	177	0.535088	167	0.648936	174
AC_0607	Oddanchatram	Tamil Nadu	0.0131579	105	0.0131579	97	0.133333	110	0.0263158	102	0.181818	138	0.375	159	0.586957	131	0.470588	128	0.507937	101	0.449275	122	0.449275	99
AC_0608	Manapparai	Tamil Nadu	0.0487805	152	0.0243902	111	0.157895	117	0.0365854	124	0.0967742	115	0.1	60	0.307692	73	0.298701	65	0.425926	71	0.285714	60	0.333333	61
AC_0609	Viralimalai	Tamil Nadu	0.0263158	125	0.0263158	114	0.142857	114	0.0176991	93	0.0869565	109	0.247788	109	0.583333	130	0.315789	71	0.375	60	0.294643	66	0.305556	54
AC_0610	Madathukulam	Tamil Nadu	0.0877193	177	0.0877193	169	0.238095	145	0.0892857	169	0.277778	164	0.351852	147	0.612903	140	0.415094	103	0.468085	88	0.320755	76	0.320755	58
AC_0611	Valparai (SC)	Tamil Nadu	0	1	0.08	165	0.2	131	0.04	128	0.2	146	0.166667	83	0.666667	162	0.304348	66	0.388889	67	0.416667	111	0.5	112
AC_0612	Gandharvakottai(SC)	Tamil Nadu	0.0384615	141	0.0291262	123	0.2	131	0.0288462	107	0.1875	142	0.223301	103	0.589744	133	0.425743	109	0.5	94	0.294118	64	0.30303	52
AC_0613	Thiruthuraipoondi(SC)	Tamil Nadu	0.0247934	121	0.16	195	0.194444	130	0.0578512	149	0.269231	163	0.313559	141	0.804348	190	0.621849	186	0.747475	192	0.512397	157	0.568807	147
AC_0614	Vedaranyam	Tamil Nadu	0.0363636	137	0.0363636	131	0.222222	137	0.0384615	127	0.0606061	95	0.148148	78	0.333333	74	0.481481	135	0.742857	190	0.518519	160	0.682927	185
AC_0615	Pudukkottai	Tamil Nadu	0.0967742	183	0.0967742	179	0.533333	198	0.129032	190	0.4	180	0.306452	136	0.730769	178	0.387097	96	0.533333	111	0.225806	48	0.25	43
AC_0616	Palani	Tamil Nadu	0.0444444	145	0.0444444	143	0.2	131	0.0454545	133	0.2	146	0.268293	117	0.52381	123	0.25641	54	0.285714	47	0.232558	49	0.227273	40
AC_0617	Athoor	Tamil Nadu	0	1	0	1	0	1	0	1	0	1	0.142857	74	0.263158	67	0.4	98	0.451613	80	0.4	104	0.5	112
AC_0618	Pattukkottai	Tamil Nadu	0.157895	198	0.141304	191	0.344828	175	0.108696	181	0.384615	178	0.354839	149	0.804878	191	0.580645	177	0.782609	199	0.615385	189	0.666667	179
AC_0619	Peravurani	Tamil Nadu	0.148148	196	0.1375	190	0.46875	193	0.09375	174	0.454545	191	0.40625	175	0.747126	183	0.572327	173	0.716535	187	0.509317	154	0.550336	140
AC_0620	Natham	Tamil Nadu	0.0757576	169	0.0909091	172	0.285714	166	0.0909091	170	0.2	146	0.2	95	0.387097	85	0.290323	63	0.333333	50	0.296875	70	0.333333	61
AC_0621	Dindigul	Tamil Nadu	0.2	204	0.2	202	0.25	147	0.25	208	0.2	146	0.5	198	0.5	107	0.5	143	0.666667	165	0.5	140	0.4	85
AC_0622	Thirumayam	Tamil Nadu	0.119266	189	0.101852	182	0.275862	162	0.0761905	164	0.25	161	0.303922	134	0.525424	124	0.480392	133	0.583333	133	0.432692	117	0.454545	102
AC_0623	Tiruppattur	Tamil Nadu	0.0185185	115	0.037037	133	0.227273	140	0.0462963	134	0.178571	137	0.214953	100	0.621622	144	0.509615	152	0.688312	174	0.375	93	0.428571	96
AC_0624	Alangudi	Tamil Nadu	0.111111	187	0.121212	185	0.354839	177	0.121212	188	0.4	180	0.295918	130	0.783784	188	0.46875	124	0.714286	183	0.536082	168	0.626506	170
AC_0625	Melur	Tamil Nadu	0.155556	197	0.146067	192	0.393939	183	0.155556	197	0.424242	184	0.318182	142	0.622222	146	0.476744	131	0.594203	140	0.397727	103	0.454545	102
AC_0626	Nilakkottai (SC)	Tamil Nadu	0	1	0	1	0.166667	119	0.025	100	0.0769231	103	0.25641	112	0.588235	132	0.487179	138	0.678571	172	0.5	140	0.571429	149
AC_0627	Periyakulam	Tamil Nadu	0	1	0	1	0.111111	102	0.0714286	161	0.0909091	111	0.142857	74	0.25	63	0.285714	57	0.444444	78	0.285714	60	0.5	112
AC_0628	Aranthangi	Tamil Nadu	0.223214	206	0.232143	208	0.790123	208	0.290179	211	0.77381	207	0.5	198	0.732026	180	0.470588	128	0.522613	107	0.309417	73	0.328571	60
AC_0629	Bodinayakanur	Tamil Nadu	0	1	0	1	0	1	0	1	0	1	0.0454545	52	0.1	52	0.285714	57	0.461538	84	0.3	71	0.428571	96
AC_0630	Sholavandan(SC)	Tamil Nadu	0.0779221	170	0.0649351	155	0.409091	186	0.116883	184	0.428571	185	0.407895	176	0.861111	203	0.493506	142	0.603175	144	0.545455	172	0.617647	166
AC_0631	Karaikudi	Tamil Nadu	0.189655	201	0.163793	197	0.617647	201	0.181034	202	0.677419	205	0.385965	167	0.647059	160	0.415929	104	0.479592	92	0.278261	59	0.296296	49
AC_0632	Andipatti	Tamil Nadu	0.0322581	133	0.0322581	125	0.0909091	96	0.0322581	115	0.0769231	103	0.0967742	59	0.5	107	0.193548	48	0.545455	116	0.366667	86	0.55	139
AC_0633	Madurai East	Tamil Nadu	0.178947	200	0.178947	198	0.461538	192	0.138298	195	0.382353	177	0.5	198	0.75	184	0.674157	201	0.731707	189	0.543478	171	0.549451	138
AC_0634	Usilampatti	Tamil Nadu	0.0117647	101	0.0117647	95	0.235294	144	0.0470588	136	0.210526	154	0.27381	119	0.69697	170	0.541176	163	0.707692	182	0.505882	150	0.589041	160
AC_0635	Sivaganga	Tamil Nadu	0.0368098	139	0.0368098	132	0.25	147	0.0429448	130	0.12963	120	0.295597	129	0.618421	143	0.467949	123	0.561538	123	0.45	123	0.48	109
AC_0636	Madurai West	Tamil Nadu	0.2	204	0.2	202	0.5	194	0.222222	207	0.333333	172	0.555556	205	0.625	147	0.666667	198	0.6	141	0.888889	206	0.8	196
AC_0637	Cumbum	Tamil Nadu	0	1	0	1	0	1	0	1	0	1	0	1	0	1	0.333333	74	0.571429	129	0.5	140	0.666667	179
AC_0638	Thirumangalam	Tamil Nadu	0.0826446	172	0.0909091	172	0.652174	203	0.132231	193	0.551724	200	0.378151	162	0.762712	186	0.57265	174	0.67	169	0.470588	129	0.504505	124
AC_0640	Thiruparankundram	Tamil Nadu	0.047619	150	0.047619	146	0.7	205	0.166667	199	0.538462	198	0.47619	193	0.909091	206	0.625	187	0.641026	155	0.547619	174	0.560976	143
AC_0643	Tiruvadanai	Tamil Nadu	0.105691	185	0.113821	183	0.266667	159	0.0677966	159	0.2	146	0.37931	163	0.611111	138	0.448276	117	0.477064	91	0.386555	99	0.393162	84
AC_0644	Manamadurai(SC)	Tamil Nadu	0.0245902	120	0.0409836	138	0.380952	180	0.0655738	155	0.333333	172	0.285714	125	0.607143	135	0.448276	117	0.52	106	0.31405	74	0.342342	64
AC_0645	Tiruchuli	Tamil Nadu	0.269912	210	0.190265	201	0.769231	207	0.140187	196	0.46875	194	0.441441	186	0.731343	179	0.475556	130	0.551546	121	0.395556	102	0.427885	95
AC_0646	Srivilliputhur(SC)	Tamil Nadu	0.0625	164	0.0425532	141	0.266667	159	0.0869565	166	0.181818	138	0.348837	146	0.517241	122	0.543478	164	0.657895	164	0.456522	126	0.5	112
AC_0647	Virudhunagar	Tamil Nadu	0.128205	191	0.128205	187	0.375	179	0.0789474	165	0.230769	158	0.361111	153	0.722222	175	0.552632	167	0.677419	170	0.432432	116	0.484848	110
AC_0648	Paramakudi (SC)	Tamil Nadu	0.0277778	128	0.00934579	94	0.125	107	0.0188679	95	0.0869565	109	0.32381	143	0.62963	151	0.448598	119	0.533333	111	0.314815	75	0.34	63
AC_0649	Aruppukkottai	Tamil Nadu	0.108108	186	0.0694444	160	0.277778	163	0.0735294	162	0.151515	127	0.3	132	0.446809	92	0.371429	90	0.464286	86	0.371429	91	0.42623	94
AC_0650	Sivakasi	Tamil Nadu	0	1	0.1	180	0	1	0	1	0	1	0.111111	63	0.125	54	0.375	91	0.333333	50	0.666667	194	0.4	85
AC_0651	Rajapalayam	Tamil Nadu	0.142857	195	0.047619	146	0.0833333	95	0.0555556	145	0.0625	96	0.25	110	0.266667	68	0.375	91	0.352941	57	0.526316	162	0.588235	159
AC_0652	Mudhukulathur	Tamil Nadu	0.025641	123	0.00854701	93	0	1	0	1	0	1	0.216216	101	0.393443	86	0.318182	73	0.384615	66	0.254386	53	0.281553	46
AC_0653	Sattur	Tamil Nadu	0.0526316	156	0.0175439	103	0.25	147	0.0188679	95	0.04	86	0.240741	108	0.565217	127	0.545455	166	0.697674	178	0.508772	153	0.617021	165
AC_0654	Vasudevanallur(SC)	Tamil Nadu	0.0263158	125	0.0263158	114	0.1	97	0.0263158	102	0.0588235	93	0.290323	127	0.346154	79	0.46875	124	0.441176	77	0.4	104	0.424242	93
AC_0655	Ramanathapuram	Tamil Nadu	0.025	122	0.025	112	0.0666667	89	0.0512821	142	0.153846	128	0.236842	107	0.473684	102	0.289474	62	0.37931	61	0.25641	54	0.30303	52
AC_0656	Vilathikulam	Tamil Nadu	0.0238095	119	0.0361446	130	0.176471	124	0.0208333	97	0.0422535	88	0.393103	169	0.471074	99	0.429487	111	0.437908	75	0.306748	72	0.308642	55
AC_0657	Sankarankovil(SC)	Tamil Nadu	0.0133333	106	0.0133333	98	0.181818	126	0.030303	111	0.05	89	0.28125	122	0.375	82	0.4	98	0.444444	78	0.333333	78	0.358209	69
AC_0658	Kovilpatti	Tamil Nadu	0	1	0.0169492	102	0.25	147	0.0185185	94	0.0555556	92	0.363636	154	0.487805	106	0.362069	83	0.42	70	0.254237	52	0.283019	47
AC_0659	Kadayanallur	Tamil Nadu	0	1	0	1	0	1	0	1	0	1	0.263158	115	0.384615	83	0.315789	71	0.461538	84	0.388889	101	0.5	112
AC_0660	Tenkasi	Tamil Nadu	0.027027	127	0.027027	118	0.0714286	90	0.0333333	118	0.0322581	85	0.214286	98	0.193548	57	0.333333	74	0.37931	61	0.323529	77	0.366667	71
AC_0661	Ottapidaram(SC)	Tamil Nadu	0.0352941	135	0.0352941	129	0.363636	178	0.0519481	143	0.0952381	114	0.381579	164	0.483333	105	0.4	98	0.438356	76	0.365854	85	0.379747	75
AC_0662	Tirunelveli	Tamil Nadu	0.0508475	154	0.0677966	158	0.210526	136	0.0701754	160	0.235294	160	0.403509	174	0.621622	144	0.482759	136	0.583333	133	0.421053	112	0.45283	101
AC_0663	Alangulam	Tamil Nadu	0.04	143	0.04	136	0.166667	119	0.0487805	138	0.0666667	99	0.363636	154	0.470588	97	0.477273	132	0.525	108	0.530612	164	0.590909	161
AC_0664	Ambasamudram	Tamil Nadu	0.09375	180	0.09375	177	0.333333	172	0.115385	183	0.142857	121	0.5	198	0.461538	94	0.586207	178	0.586207	136	0.586207	184	0.566667	146
AC_0665	Nanguneri	Tamil Nadu	0.0625	164	0.0416667	139	0.222222	137	0.0930233	172	0.170213	134	0.411765	178	0.472973	101	0.370787	89	0.37931	61	0.340659	81	0.352273	67
AC_0666	Thoothukkudi	Tamil Nadu	0	1	0	1	0	1	0	1	0	1	0	1	0	1	1	208	1	204	1	207	1	199
AC_0667	Palayamkottai	Tamil Nadu	0	1	0	1		211	0	1		211	1	209	1	207	1	208	1	204	1	207	1	199
AC_0668	Srivaikuntam	Tamil Nadu	0.0277778	128	0.0277778	120	0.176471	124	0.0491803	139	0.0652174	98	0.351852	147	0.358491	80	0.578125	176	0.649123	158	0.608696	188	0.688525	188
AC_0669	Tiruchendur	Tamil Nadu	0	1	0	1	0	1	0	1	0	1	0.28	121	0.241379	62	0.538462	161	0.4375	74	0.607143	187	0.5	112
AC_0670	Vilavancode	Tamil Nadu	0	1	0	1	0	1	0	1	0	1	0	1	0	1	0.25	52	0.333333	50	0.5	140	0.666667	179
AC_0671	Padmanabhapuram	Tamil Nadu	0.0833333	173	0.0833333	166	0.222222	137	0.166667	199	0.2	146	0.166667	83	0.2	58	0.333333	74	0.4	68	0.5	140	0.545455	136
AC_0672	Kanniyakumari	Tamil Nadu	0	1	0	1	0.2	131	0.125	189	0.2	146	0.125	70	0.230769	61	0.208333	50	0.3125	49	0.428571	115	0.45	100
AC_0673	Radhapuram	Tamil Nadu	0	1	0	1	0	1	0	1	0	1	0.0454545	52	0.0344828	50	0.222222	51	0.214286	45	0.269231	56	0.241379	41
AC_0674	Killiyoor	Tamil Nadu	0	1	0	1	0	1	0	1	0	1	0	1	0	1	0	1	0	1	0	1	0	1
AC_0675	Colachel	Tamil Nadu	0	1	0	1	0	1	0	1	0	1	0	1	0	1	0	1	0	1	0.5	140	0.5	112
AC_0676	Nagercoil	Tamil Nadu	0	1	0	1	0	1	0	1	0	1	0.166667	83	0.5	107	0	1	0	1	0.2	46	0.5	112
AC_0677	MEKLIGANJ (SC)	West Bengal	0.260638	259	0.16129	246	0.657534	226	0.263736	246	0.786885	197	0.614458	212	0.744526	93	0.569061	90	0.624242	24	0.474286	77	0.497006	49
AC_0678	MATHABHANGA (SC)	West Bengal	0.0882353	218	0.0392157	139	0.263158	139	0.0490196	138	0.714286	182	0.542553	169	0.85	178	0.595745	115	0.777778	111	0.602151	155	0.7	149
AC_0679	COOCHBEHAR UTTAR (SC)	West Bengal	0.0530973	181	0.0176991	80	0.130435	77	0.0265487	79	0.272727	63	0.414414	90	0.730159	85	0.607143	123	0.772727	107	0.544643	122	0.663043	125
AC_0680	COOCHBEHAR DAKSHIN	West Bengal	0.0825688	209	0.0366972	132	0.296296	152	0.0733945	170	0.444444	114	0.398148	76	0.754386	104	0.523364	58	0.8	137	0.584906	141	0.712644	157
AC_0681	SITALKUCHI (SC)	West Bengal	0.0392157	158	0.0526316	166	0.3125	155	0.0723684	169	0.785714	195	0.481481	122	0.698925	69	0.579365	100	0.73	80	0.612403	165	0.699115	147
AC_0682	SITAI (SC)	West Bengal	0.0342857	147	0.0402299	143	0.382353	179	0.0747126	173	0.684211	175	0.543624	170	0.80198	146	0.632258	150	0.753846	97	0.578947	137	0.626582	111
AC_0683	DINHATA	West Bengal	0	1	0.0241935	103	0.0714286	49	0.00819672	44	0.333333	77	0.486486	127	0.794118	137	0.618182	131	0.781609	115	0.603774	158	0.727273	167
AC_0684	NATABARI	West Bengal	0.108696	232	0.021978	96	0.172414	105	0.0549451	145	0.3125	74	0.541176	167	0.754098	103	0.613636	125	0.782609	117	0.640449	182	0.75	175
AC_0685	TUFANGANJ	West Bengal	0.0833333	210	0.056338	172	0.235294	133	0.0555556	147	0.8	199	0.446154	101	0.878788	201	0.588235	107	0.851064	168	0.626866	174	0.792453	200
AC_0686	KUMARGRAM (ST)	West Bengal	0.010101	72	0	1	0	1	0	1	0	1	0.15	11	0.5	12	0.410256	27	0.64	32	0.378788	37	0.5	50
AC_0687	KALCHINI (ST)	West Bengal	0.0377358	155	0.0377358	135	0.0714286	49	0.0377358	110	0.133333	36	0.25	21	0.647059	45	0.395349	22	0.62963	27	0.295455	11	0.351351	11
AC_0688	ALIPURDUARS	West Bengal	0	1	0	1	0	1	0	1	0	1	0.340426	56	0.695652	67	0.530612	61	0.787879	123	0.333333	19	0.447368	31
AC_0689	FALAKATA (SC)	West Bengal	0.0147059	83	0	1	0	1	0	1	0	1	0.290323	32	0.692308	63	0.514706	53	0.7	62	0.38806	43	0.490566	47
AC_0690	MADARIHAT (ST)	West Bengal	0	1	0	1	0	1	0	1	0	1	0.138889	9	0.625	39	0.173913	4	0.363636	4	0.291667	10	0.4375	30
AC_0691	DHUPGURI (SC)	West Bengal	0.0238095	115	0.0238095	100	0.0666667	45	0.0240964	71	0.333333	77	0.133333	8	0.333333	5	0.396226	24	0.538462	12	0.355556	29	0.410256	19
AC_0692	MAYNAGURI (SC)	West Bengal	0.0352941	149	0.0352941	129	0.137931	81	0.047619	134	0.571429	143	0.321429	46	0.782609	122	0.439394	33	0.659091	44	0.576271	135	0.641509	116
AC_0693	JALPAIGURI (SC)	West Bengal	0.04	162	0.08	202	0.166667	97	0.08	176	0.5	123	0.333333	47	0.777778	117	0.363636	18	0.615385	21	0.4	46	0.615385	109
AC_0694	RAJGANJ (SC)	West Bengal	0.0645161	192	0	1	0.0833333	53	0.0322581	99	0.25	50	0.208333	16	0.454545	9	0.266667	9	0.533333	11	0.233333	5	0.291667	6
AC_0695	DABGRAM-PHULBARI	West Bengal	0	1	0	1	0	1	0	1	0	1		259		259		260		260		260		260
AC_0696	MAL (ST)	West Bengal	0.0204082	104	0.0103093	58	0.137931	81	0.0416667	121	0.307692	72	0.3125	41	0.5	12	0.324675	14	0.438596	6	0.189189	3	0.21875	3
AC_0697	NAGRAKATA (ST)	West Bengal	0	1	0.0285714	118	0.125	73	0.0285714	86	0.25	50	0.1	4	0.2	2	0.150943	2	0.210526	1	0.108696	1	0.121951	1
AC_0698	KALIMPONG	West Bengal	0.0673077	201	0.0980392	218	0.162162	96	0.116505	203	0.226415	47	0.265306	24	0.371429	6	0.205882	5	0.256098	2	0.17	2	0.184783	2
AC_0699	DARJEELING	West Bengal	0.0533333	183	0.04	141	0.0612245	43	0.04	118	0.12	35	0.358209	60	0.5	12	0.43662	32	0.516667	10	0.333333	19	0.362319	14
AC_0700	KURSEONG	West Bengal	0.0396825	161	0.0645161	185	0.097561	59	0.0645161	161	0.16	39	0.338983	53	0.506329	19	0.245763	8	0.305263	3	0.233871	6	0.268519	5
AC_0701	MATIGARA-NAXALBARI(SC)	West Bengal	0.0642857	190	0.106061	225	0.275362	144	0.150376	229	0.377358	96	0.595238	199	0.603306	35	0.507812	50	0.516129	8	0.484615	81	0.466165	37
AC_0703	PHANSIDEWA (ST)	West Bengal	0.0171429	92	0.114943	227	0.378788	178	0.148571	228	0.722222	184	0.471264	111	0.585714	31	0.554286	80	0.633987	29	0.385057	42	0.41358	22
AC_0704	CHOPRA	West Bengal	0	1	0.0703125	189	0.285714	146	0.0859375	184	0.785714	195	0.283333	29	0.459459	10	0.495327	44	0.595506	18	0.28972	9	0.316327	7
AC_0705	ISLAMPUR	West Bengal	0.0434783	168	0.0333333	126	0.0952381	58	0.0326087	101	0.6	149	0.527473	161	0.857143	186	0.630435	145	0.783784	118	0.347826	25	0.390244	17
AC_0706	GOALPOKHAR	West Bengal	0.084507	214	0.0915493	212	0.355556	173	0.113475	202	0.551724	142	0.5	135	0.656863	49	0.503597	49	0.564516	16	0.217391	4	0.23622	4
AC_0707	CHAKULIA	West Bengal	0.0643564	191	0.0707071	191	0.339623	168	0.100503	195	0.606061	156	0.508475	146	0.692308	63	0.569231	91	0.634286	30	0.48731	84	0.527473	64
AC_0708	KARANDIGHI	West Bengal	0.0650888	195	0.0299401	122	0.1	60	0.0414201	120	0.333333	77	0.608696	207	0.748092	95	0.601227	118	0.666667	46	0.503067	97	0.546667	72
AC_0709	HEMTABAD (SC)	West Bengal	0.0289855	136	0.0291262	119	0.190476	113	0.038835	114	0.363636	87	0.608696	207	0.812903	156	0.700483	207	0.810056	144	0.574879	132	0.632979	114
AC_0710	KALIAGANJ (SC)	West Bengal	0.0380228	157	0.0992366	220	0.625	222	0.133588	221	0.744681	188	0.672199	235	0.835052	169	0.764	234	0.86036	177	0.666667	198	0.73913	170
AC_0711	RAIGANJ	West Bengal	0.0779221	207	0.025974	110	0.157895	92	0.038961	116	0.230769	49	0.64	220	0.786885	126	0.68	191	0.708333	69	0.631579	178	0.666667	126
AC_0712	ITAHAR	West Bengal	0.0913462	221	0.0966184	216	0.617021	217	0.140097	225	0.74359	186	0.623188	216	0.786585	125	0.669903	181	0.741935	87	0.551724	126	0.592593	96
AC_0713	KUSHMANDI (SC)	West Bengal	0.144105	245	0.147982	237	0.619718	220	0.207207	242	0.836364	211	0.665116	230	0.803371	148	0.706422	211	0.789744	127	0.533019	113	0.565	80
AC_0714	KUMARGANJ	West Bengal	0.107595	231	0.149682	239	0.744681	239	0.231511	243	0.923077	236	0.71521	248	0.85	178	0.763754	233	0.855072	172	0.540717	119	0.568493	82
AC_0715	BALURGHAT	West Bengal	0.00561798	57	0.140449	232	0.685714	231	0.138728	224	0.75	189	0.695312	243	0.89	214	0.694444	200	0.826446	152	0.626761	173	0.674242	133
AC_0716	TAPAN(ST)	West Bengal	0.0849057	215	0.14511	236	0.731707	237	0.195513	241	0.884058	226	0.568282	185	0.68984	62	0.632184	149	0.720524	73	0.568093	131	0.603306	104
AC_0717	GANGARAMPUR (SC)	West Bengal	0.0097561	70	0.156863	243	0.649123	225	0.187192	239	0.883721	225	0.610169	211	0.755245	106	0.616216	130	0.699387	61	0.557895	129	0.595506	97
AC_0718	HARIRAMPUR	West Bengal	0.133333	242	0.213166	254	0.676692	230	0.290625	251	0.853211	216	0.629893	217	0.779736	121	0.634228	153	0.726923	78	0.608974	163	0.655172	121
AC_0719	HABIBPUR (ST)	West Bengal	0.0657895	199	0.193029	250	0.669421	229	0.234667	244	0.907216	232	0.568733	186	0.669841	55	0.537234	66	0.582133	17	0.451872	64	0.480114	43
AC_0720	GAZOLE (SC)	West Bengal	0.0123077	78	0.142857	233	0.425197	188	0.190625	240	0.743902	187	0.518219	155	0.735632	87	0.708978	213	0.806338	141	0.375796	35	0.40273	18
AC_0721	CHANCHAL	West Bengal	0.0494505	175	0.10989	226	0.366667	176	0.120879	210	0.758621	191	0.378378	69	0.651163	47	0.601124	117	0.722973	76	0.529762	110	0.601351	102
AC_0722	HARISCHANDRAPUR	West Bengal	0.0652174	196	0.0652174	186	0.139535	84	0.0652174	162	0.5	123	0.420455	94	0.74	91	0.566667	88	0.796875	136	0.444444	61	0.519481	61
AC_0723	MALATIPUR	West Bengal	0.0887097	219	0.104839	223	0.255319	138	0.0991736	193	0.666667	165	0.365217	64	0.777778	117	0.59322	112	0.864198	178	0.601695	154	0.747368	174
AC_0724	RATUA	West Bengal	0.0943396	223	0.0952381	214	0.183673	112	0.0952381	190	0.625	159	0.474227	116	0.851852	180	0.602041	120	0.855072	172	0.541667	120	0.684211	140
AC_0725	MANIKCHAK	West Bengal	0.105882	228	0.047619	158	0.166667	97	0.0588235	153	0.384615	97	0.4875	129	0.906977	219	0.634146	152	0.945455	232	0.60241	156	0.714286	158
AC_0726	MALDAHA (SC)	West Bengal	0.0183486	96	0.166667	247	0.421053	186	0.150943	230	0.842105	213	0.40678	85	0.685714	59	0.582418	103	0.688312	54	0.3	13	0.325301	8
AC_0727	ENGLISH BAZAR	West Bengal	0.0705882	204	0.0740741	196	0.1	60	0.0789474	175	0.461538	121	0.339623	55	0.692308	63	0.55	74	0.785714	120	0.446429	63	0.5	50
AC_0728	MOTHABARI	West Bengal	0	1	0.0571429	173	0.111111	68	0.0571429	150	0.222222	46	0.363636	63	0.705882	73	0.46875	36	0.789474	125	0.5	88	0.727273	167
AC_0729	SUJAPUR	West Bengal	0.111111	235	0	1	0	1	0.0285714	86	0.0833333	31	0.333333	47	0.666667	51	0.485714	41	0.772727	107	0.457143	67	0.571429	84
AC_0730	BAISNABNAGAR	West Bengal	0.0196078	101	0.04	141	0.0666667	45	0.0612245	155	0.3	69	0.291667	34	0.636364	42	0.333333	15	0.516129	8	0.3125	14	0.428571	27
AC_0731	FARAKKA	West Bengal	0.0862069	216	0.105263	224	0.333333	159	0.12963	214	0.583333	148	0.405405	82	0.681818	57	0.540541	69	0.740741	86	0.375	32	0.517241	59
AC_0732	SAMSERGANJ	West Bengal	0	1	0	1	0	1	0	1		251	0.411765	87	0.875	197	0.631579	147	0.857143	175	0.7	216	0.875	228
AC_0733	SUTI	West Bengal	0.0192308	99	0.0384615	137	0.2	115	0.0384615	113	0.5	123	0.486486	127	0.9	217	0.652174	162	0.789474	125	0.608696	161	0.717949	161
AC_0734	JANGIPUR	West Bengal	0.0263158	125	0.0394737	140	0.157895	92	0.04	118	0.375	89	0.561644	181	0.788462	129	0.618421	132	0.770492	104	0.616438	169	0.692308	146
AC_0735	RAGHUNATHGANJ	West Bengal	0.0526316	178	0	1	0.166667	97	0.0540541	144	0.4	102	0.290323	32	1	247	0.628571	141	0.814815	146	0.606061	159	0.769231	188
AC_0736	SAGARDIGHI	West Bengal	0.0350877	148	0.0529412	167	0.5625	204	0.106509	200	0.75	189	0.392308	72	0.653846	48	0.632353	151	0.796296	135	0.506757	100	0.572519	86
AC_0737	LALGOLA	West Bengal	0.0240964	117	0.0843373	207	0.307692	154	0.101266	196	0.421053	112	0.305085	40	0.642857	44	0.491228	43	0.717949	72	0.512821	105	0.769231	188
AC_0738	BHAGABANGOLA	West Bengal	0.0416667	165	0.0420168	147	0.266667	141	0.0689655	166	0.444444	114	0.490909	132	0.710526	76	0.580357	102	0.722222	75	0.504505	98	0.554455	77
AC_0739	RANINAGAR	West Bengal	0.011236	74	0.0674157	188	0.230769	129	0.0352941	104	0.5	123	0.295775	36	0.617647	38	0.472222	37	0.666667	46	0.458333	69	0.532258	66
AC_0740	MURSHIDABAD	West Bengal	0.0935252	222	0.151079	241	0.694444	233	0.179856	236	0.862069	221	0.564885	184	0.755102	105	0.641221	154	0.770642	105	0.607692	160	0.699115	147
AC_0741	NABAGRAM (SC)	West Bengal	0.0285714	133	0.00714286	49	0.230769	129	0.0215827	63	0.375	89	0.347458	58	0.732143	86	0.551181	77	0.721649	74	0.403361	47	0.470588	38
AC_0742	KHARGRAM (SC)	West Bengal	0.00787402	61	0.023622	99	0.181818	109	0.0314961	96	0.266667	62	0.422018	95	0.793103	133	0.544643	71	0.772152	106	0.390476	44	0.455556	33
AC_0743	BURWAN (SC)	West Bengal	0.0145985	82	0.0291971	121	0.333333	159	0.0437956	126	0.6	149	0.521368	159	0.813333	157	0.626984	139	0.745283	89	0.46281	71	0.523364	62
AC_0744	KANDI	West Bengal	0.00884956	66	0.00884956	54	0.2	115	0.0265487	79	0.428571	113	0.47619	119	0.793651	135	0.669811	180	0.763441	98	0.621359	170	0.673684	132
AC_0745	BHARATPUR	West Bengal	0.0606061	189	0.010101	57	0.153846	89	0.0204082	59	1	244	0.447917	103	0.934783	233	0.673469	184	0.929577	226	0.55102	125	0.642857	117
AC_0746	REJINAGAR	West Bengal	0.05	176	0.0253165	107	0.111111	68	0.05	139	0.363636	87	0.276316	28	0.724138	82	0.578947	99	0.88	189	0.597403	150	0.71875	162
AC_0747	BELDANGA	West Bengal	0.015625	87	0.0625	180	0.266667	141	0.0625	158	0.5	123	0.189189	15	0.583333	30	0.55102	76	0.794118	132	0.66	193	0.785714	198
AC_0748	BAHARAMPUR	West Bengal	0	1	0.027027	112	0.125	73	0.027027	82	0.333333	77	0.227273	17	1	247	0.56	84	1	247	0.666667	198	0.75	175
AC_0749	HARIHARPARA	West Bengal	0.025641	122	0.0128205	63	0.166667	97	0.0263158	77	0.4	102	0.229508	18	0.608696	36	0.430769	31	0.651163	40	0.348485	26	0.489362	45
AC_0750	NAODA	West Bengal	0.0212766	107	0	1	0	1	0	1	0	1	0.186047	14	0.8	140	0.395349	22	0.809524	142	0.5	88	0.814815	208
AC_0751	DOMKAL	West Bengal	0.0394737	159	0.0131579	67	0.111111	68	0.0263158	77	0.2	42	0.405797	83	0.875	197	0.455882	34	0.794872	133	0.4375	58	0.595745	98
AC_0752	JALANGI	West Bengal	0.0232558	112	0.0465116	156	0.1	60	0.0238095	67	0.5	123	0.125	6	0.4	8	0.272727	10	0.5625	15	0.375	32	0.631579	113
AC_0753	KARIMPUR	West Bengal	0.0434783	168	0.0217391	94	0.461538	193	0.0659341	163	0.6	149	0.517241	154	0.918367	222	0.681818	192	0.882353	192	0.651685	187	0.794521	202
AC_0754	TEHATTA	West Bengal	0.0114943	75	0.0574713	174	0.294118	151	0.0574713	151	0.454545	118	0.423529	98	0.857143	186	0.630952	146	0.868852	182	0.609756	164	0.757576	184
AC_0755	PALASHIPARA	West Bengal	0.0483871	174	0.016129	77	0.166667	97	0.0322581	99	0.25	50	0.372881	66	0.88	202	0.42623	29	0.702703	66	0.42623	52	0.590909	95
AC_0756	KALIGANJ	West Bengal	0.0394737	159	0.0789474	200	0.416667	184	0.0675676	165	0.454545	118	0.333333	47	0.73913	90	0.511111	52	0.741935	87	0.408163	49	0.571429	84
AC_0757	NAKASHIPARA	West Bengal	0.0283019	131	0.0283019	115	0.444444	189	0.0380952	112	0.444444	114	0.392857	73	0.75	96	0.48913	42	0.652174	41	0.428571	53	0.513158	58
AC_0758	CHAPRA	West Bengal	0	1	0	1	0	1	0	1	0	1	0.391892	71	0.763158	110	0.546667	72	0.694915	58	0.472973	75	0.614035	108
AC_0759	KRISHNANAGAR UTTAR	West Bengal	0.0277778	128	0.0277778	113	0.333333	159	0.0277778	83	0.5	123	0.272727	26	0.529412	20	0.516129	54	0.695652	59	0.6	151	0.7	149
AC_0760	NABADWIP	West Bengal	0.0238095	115	0.047619	158	0.222222	123	0.047619	134	0.4	102	0.475	117	0.703704	70	0.615385	128	0.727273	79	0.5	88	0.558824	78
AC_0761	KRISHNANAGAR DAKSHIN	West Bengal	0.0246914	118	0.0246914	105	0.230769	129	0.037037	107	0.25	50	0.416667	91	0.810811	154	0.662162	172	0.816667	148	0.586667	143	0.6875	143
AC_0762	SANTIPUR	West Bengal	0	1	0.0555556	169	0.333333	159	0.0285714	86	0.333333	77	0.40625	84	0.684211	58	0.677419	188	0.84	159	0.666667	198	0.740741	171
AC_0763	RANAGHAT UTTAR PASCHIM	West Bengal	0.0232558	112	0.0465116	156	0.285714	146	0.0465116	132	0.666667	165	0.552632	175	0.75	96	0.692308	196	0.84375	162	0.594595	148	0.666667	126
AC_0764	KRISHNAGANJ (SC)	West Bengal	0.00990099	71	0.02	84	0.181818	109	0.03	93	0.6	149	0.471264	111	0.911111	221	0.556818	81	0.803279	140	0.552941	127	0.783333	197
AC_0765	RANAGHAT UTTAR PURBA(SC)	West Bengal	0.02	102	0.040404	144	0.190476	113	0.05	139	0.416667	110	0.442105	100	0.777778	117	0.552083	78	0.791045	129	0.510417	103	0.662162	124
AC_0766	RANAGHAT DAKSHIN (SC)	West Bengal	0	1	0.0140845	69	0.333333	159	0.0422535	124	0.375	89	0.59375	197	0.863636	193	0.710145	214	0.942308	230	0.764706	234	0.83871	218
AC_0767	CHAKDAHA	West Bengal	0.0253165	121	0.0379747	136	0.2	115	0.025641	75	0.4	102	0.367347	65	0.75	96	0.57377	95	0.777778	111	0.650794	186	0.82	211
AC_0768	KALYANI (SC)	West Bengal	0	1	0.0909091	211	0.142857	86	0.047619	134	0.285714	67	0.166667	12	0.375	7	0.5	45	0.695652	59	0.625	171	0.714286	158
AC_0769	HARINGHATA (SC)	West Bengal	0.0416667	165	0.03125	124	0.230769	129	0.03125	95	0.6	149	0.719101	249	0.941176	237	0.75	229	0.942857	231	0.791209	241	0.911392	242
AC_0770	BAGDA (SC)	West Bengal	0	1	0.0229008	98	0.0833333	53	0.0153846	53	0.333333	77	0.413462	88	0.826923	165	0.426087	28	0.7	62	0.299065	12	0.415584	23
AC_0771	BANGAON UTTAR (SC)	West Bengal	0.0149254	84	0	1	0	1	0	1		252	0.170213	13	0.571429	27	0.304348	13	0.608696	20	0.479167	79	0.793103	201
AC_0772	BANGAON DAKSHIN (SC)	West Bengal	0.00925926	68	0	1	0	1	0	1	0	1	0.320513	45	0.757576	107	0.47619	38	0.909091	209	0.555556	128	0.847458	222
AC_0773	GAIGHATA (SC)	West Bengal	0	1	0	1	0	1	0	1		253	0.375	67	0.8	140	0.590909	111	1	247	0.584615	140	0.808511	206
AC_0774	SWARUPNAGAR	West Bengal	0.012987	79	0.012987	65	0.1	60	0.012987	51	0.25	50	0.359375	62	0.851852	180	0.409091	26	0.870968	185	0.5	88	0.868421	227
AC_0775	BADURIA	West Bengal	0.0357143	150	0.0238095	100	0.133333	78	0.0238095	67	0.4	102	0.4875	129	0.906977	219	0.707317	212	0.95082	235	0.740741	226	0.895522	235
AC_0776	HABRA	West Bengal	0	1	0	1	0	1	0	1	0	1	0.529412	162	0.947368	238	0.647059	158	0.956522	236	0.727273	221	0.888889	234
AC_0777	ASHOKNAGAR	West Bengal	0	1	0.0142857	70	0.142857	86	0.0285714	86	0.666667	165	0.5	135	0.766667	112	0.69697	202	0.851852	169	0.656716	191	0.745763	173
AC_0778	AMDANGA	West Bengal	0.0102041	73	0.0206186	87	0.0714286	49	0.0206186	60	0.666667	165	0.274194	27	0.566667	26	0.54023	68	0.701493	65	0.577778	136	0.722222	164
AC_0780	NAIHATI	West Bengal	0	1	0	1	0	1	0	1	0	1	0.416667	91	0.833333	167	0.533333	63	0.8	137	0.461538	70	0.5	50
AC_0782	JAGATDAL	West Bengal	0.047619	173	0.0952381	214	0.25	134	0.0952381	190	0.5	123	0.473684	114	1	247	0.52381	59	0.785714	120	0.588235	145	0.714286	158
AC_0785	KHARDAHA	West Bengal	0	1	0	1	0	1	0	1	0	1	0.692308	241	1	247	0.769231	235	1	247	0.75	229	0.818182	209
AC_0787	PANIHATI	West Bengal	0	1	0	1	0	1	0	1		254	0.5	135	1	247	0.5	45	1	247	1	255	1	253
AC_0791	RAJARHAT NEW TOWN	West Bengal	0	1	0.0357143	130	0.0769231	52	0.0357143	105	0.25	50	0.4	77	0.666667	51	0.615385	128	0.842105	161	0.608696	161	0.823529	212
AC_0794	MADHYAMGRAM	West Bengal	0.107143	230	0.0178571	81	0.1	60	0.0178571	56	0.25	50	0.648148	223	1	247	0.803571	248	0.978261	246	0.679245	205	0.782609	196
AC_0795	BARASAT	West Bengal	0	1	0.142857	233	1	255	0.142857	226	1	244	0.5	135	1	247	1	256	1	247	1	255	1	253
AC_0796	DEGANGA	West Bengal	0	1	0	1	0	1	0	1	0	1	0.418605	93	0.923077	225	0.571429	92	0.846154	163	0.692308	213	0.9	237
AC_0797	HAROA	West Bengal	0	1	0.0254237	108	0.16	95	0.05	139	0.5	123	0.402062	79	0.722222	81	0.564356	87	0.74026	85	0.5	88	0.60241	103
AC_0798	MINAKHAN (SC)	West Bengal	0.0446429	171	0.160714	245	0.588235	209	0.18018	237	0.952381	240	0.510638	149	0.786885	126	0.654206	166	0.795455	134	0.588785	146	0.677419	136
AC_0799	SANDESHKHALI (ST)	West Bengal	0	1	0.02	84	0.0666667	45	0.02	57	0.166667	40	0.238095	19	0.769231	113	0.276596	11	0.684211	53	0.340909	22	0.517241	59
AC_0800	BASIRHAT DAKSHIN	West Bengal	0	1	0.0149254	72	0	1	0	1	0	1	0.578125	193	0.840909	172	0.619048	133	0.829787	153	0.596774	149	0.672727	131
AC_0801	BASIRHAT UTTAR	West Bengal	0.0173913	93	0.0438596	152	0.2	115	0.0438596	127	0.357143	86	0.6375	219	0.836066	171	0.76	231	0.926829	222	0.712766	217	0.8375	217
AC_0802	HINGALGANJ (SC)	West Bengal	0.028169	130	0.0422535	148	0.352941	172	0.084507	180	0.857143	219	0.296875	37	0.703704	70	0.38806	20	0.83871	157	0.409091	50	0.586957	93
AC_0803	GOSABA (SC)	West Bengal	0	1	0	1	0	1	0	1	0	1	0.0238095	1	0.25	3	0.162791	3	0.636364	31	0.3125	14	0.588235	94
AC_0804	BASANTI (SC)	West Bengal	0	1	0	1	0	1	0	1	0	1	0.254545	23	0.538462	22	0.52459	60	0.64	32	0.508475	101	0.6	100
AC_0805	KULTALI (SC)	West Bengal	0.0188679	97	0	1	0.222222	123	0.0377358	110	0.666667	165	0.1	4	0.25	3	0.230769	7	0.363636	4	0.313725	17	0.410256	19
AC_0806	PATHARPRATIMA	West Bengal	0.0119048	76	0	1	0	1	0	1	0	1	0.142857	10	0.555556	25	0.394737	21	0.769231	101	0.375	32	0.55102	76
AC_0807	KAKDWIP	West Bengal	0	1	0	1	0	1	0	1	0	1	0.0697674	3	0.5	12	0.121951	1	0.625	25	0.25	7	0.75	175
AC_0808	SAGAR	West Bengal	0.0169492	90	0	1	0	1	0	1	0	1	0.0425532	2	0.181818	1	0.222222	6	0.625	25	0.288889	8	0.565217	81
AC_0809	KULPI	West Bengal	0.149425	247	0.100592	222	0.459459	192	0.105882	199	0.5	123	0.666667	231	0.84127	173	0.692771	198	0.809859	143	0.675159	204	0.741259	172
AC_0810	RAIDIGHI	West Bengal	0.0434783	168	0.0149254	72	0.133333	78	0.0441176	129	0.3	69	0.244898	20	0.75	96	0.338983	17	0.606061	19	0.382979	40	0.580645	89
AC_0811	MANDIRBAZAR (SC)	West Bengal	0.0316456	143	0.0641026	183	0.276596	145	0.0833333	178	0.65	164	0.481132	121	0.809524	153	0.678322	189	0.836207	155	0.680851	206	0.774194	191
AC_0812	JAYNAGAR (SC)	West Bengal	0	1	0.0434783	151	0.363636	175	0.0851064	181	0.5	123	0.333333	47	0.55	23	0.510638	51	0.666667	46	0.511111	104	0.605263	106
AC_0813	BARUIPUR PURBA(SC)	West Bengal	0.0326087	145	0.043956	153	0.178571	108	0.0549451	145	0.3125	74	0.52439	160	0.796296	138	0.611765	124	0.8	137	0.5	88	0.597222	99
AC_0814	CANNING PASCHIM(SC)	West Bengal	0	1	0.0363636	131	0.125	73	0.0363636	106	0.285714	67	0.318182	42	0.608696	36	0.466667	35	0.65625	43	0.372093	31	0.457143	34
AC_0815	CANNING PURBA	West Bengal	0.00819672	64	0.05	163	0.290323	150	0.0743802	172	0.692308	178	0.339286	54	0.575758	29	0.408696	25	0.54023	13	0.417391	51	0.470588	38
AC_0816	BARUIPUR PASCHIM	West Bengal	0	1	0	1	0	1	0	1	0	1	0.52	157	0.928571	230	0.688525	194	0.84	159	0.746032	228	0.839286	219
AC_0817	MAGRAHAT PURBA(SC)	West Bengal	0.0365854	153	0	1	0.0344828	39	0.0123457	48	0.25	50	0.506494	145	0.75	96	0.692308	196	0.9	205	0.74026	225	0.876923	230
AC_0818	MAGRAHAT PASCHIM	West Bengal	0	1	0.012987	65	0.0555556	42	0.012987	51	0.25	50	0.403226	80	0.657895	50	0.647059	158	0.897959	203	0.769231	236	0.909091	240
AC_0819	DIAMOND HARBOUR	West Bengal	0.0359712	152	0.0215827	92	0.0909091	56	0.0215827	63	0.375	89	0.603306	201	0.924051	226	0.682927	193	0.923077	221	0.735043	223	0.819048	210
AC_0820	FALTA	West Bengal	0.0337838	146	0.0340136	128	0.208333	121	0.0340136	103	0.454545	118	0.642336	222	0.956522	242	0.717391	219	0.970588	241	0.794118	242	0.9	237
AC_0821	SATGACHHIA	West Bengal	0	1	0.0212766	89	0.0869565	55	0.0212766	61	0.25	50	0.425926	99	0.793103	133	0.626866	138	0.913043	214	0.686275	209	0.813953	207
AC_0822	BISHNUPUR (SC)	West Bengal	0	1	0.0217391	94	0.1	60	0.0217391	66	0.153846	37	0.344828	57	0.869565	195	0.538462	67	0.853659	170	0.647059	185	0.830189	214
AC_0823	SONARPUR DAKSHIN	West Bengal	0.0232558	112	0.0238095	100	0.125	73	0.0238095	67	0.2	42	0.407407	86	0.6875	60	0.783784	243	0.878788	188	0.794872	243	0.885714	233
AC_0824	BHANGAR	West Bengal	0	1	0	1	0	1	0	1	0	1	0.265625	25	0.53125	21	0.540984	70	0.733333	82	0.538462	117	0.686275	142
AC_0825	KASBA	West Bengal	0	1	0	1	0	1	0	1	0	1	0.666667	231	1	247	0.666667	175	0.666667	46	0.666667	198	0.666667	126
AC_0827	SONARPUR UTTAR	West Bengal	0	1	0.0416667	145	0.166667	97	0.0416667	121	0.5	123	0.3	38	0.75	96	0.631579	147	0.75	92	0.473684	76	0.6	100
AC_0829	BEHALA PURBA	West Bengal	0	1	0	1	0	1	0	1	0	1	1	257	0.8	140	1	256	0.909091	209	0.909091	254	0.909091	240
AC_0830	BEHALA PASCHIM	West Bengal	0	1	0	1	0	1	0	1	0	1	0.333333	47	0.5	12	0.333333	15	1	247	1	255	1	253
AC_0831	MAHESHTALA	West Bengal	0	1	0	1	0	1	0	1		255	0.5	135	1	247	0.5	45	0.75	92	0.5	88	0.75	175
AC_0832	BUDGE BUDGE	West Bengal	0	1	0.0714286	194	0.333333	159	0.0714286	168	0.25	50	0.285714	31	0.857143	186	0.47619	38	0.769231	101	0.5	88	0.666667	126
AC_0849	HOWRAH DAKSHIN	West Bengal		262		262		258		262		256		260		260		261		261		261		261
AC_0850	SANKRAIL (SC)	West Bengal	0	1	0.0769231	199	0.333333	159	0.0769231	174	1	244	0.5	135	0.8	140	0.846154	254	0.846154	163	0.75	229	0.75	175
AC_0851	PANCHLA	West Bengal	0	1	0	1	0	1	0	1	0	1	0.478261	120	0.785714	124	0.52	56	0.928571	223	0.625	171	0.882353	232
AC_0852	ULUBERIA PURBA	West Bengal	0	1	0	1		259	0	1		257	0.25	21	1	247	0.666667	175	1	247	0.75	229	1	253
AC_0853	ULUBERIA UTTAR (SC)	West Bengal	0.0655738	198	0	1	0.285714	146	0.0327869	102	0.333333	77	0.5	135	0.8	140	0.614035	126	0.897436	202	0.642857	183	0.857143	223
AC_0854	ULUBERIA DAKSHIN	West Bengal	0.030303	140	0.020202	86	0.0909091	56	0.020202	58	0.666667	165	0.397436	74	0.815789	161	0.625	136	0.895522	199	0.549451	124	0.757576	184
AC_0855	SHYAMPUR	West Bengal	0.0285714	133	0.00952381	56	0.0526316	41	0.00952381	47	0.111111	33	0.509804	148	0.981132	245	0.696078	201	0.946667	233	0.732673	222	0.91358	244
AC_0856	BAGNAN	West Bengal	0.0153846	86	0	1	0	1	0	1	0	1	0.319149	44	0.9375	235	0.387755	19	1	247	0.52	107	0.962963	251
AC_0857	AMTA	West Bengal	0.0246914	118	0.0123457	61	0.0666667	45	0.0123457	48	1	244	0.4	77	0.866667	194	0.533333	63	0.888889	197	0.6	151	0.775862	193
AC_0858	UDAYNARAYANPUR	West Bengal	0.0294118	138	0.0196078	83	0.157895	92	0.0294118	92	0.375	89	0.48913	131	0.918367	222	0.602273	121	0.913793	217	0.694118	214	0.842857	221
AC_0859	JAGATBALLAVPUR	West Bengal	0.0144928	80	0	1	0	1	0	1		258	0.508772	147	0.805556	150	0.734375	224	0.94	229	0.777778	237	0.907407	239
AC_0860	DOMJUR	West Bengal	0	1	0	1	0	1	0	1	0	1	0.727273	250	0.888889	209	0.866667	255	0.928571	223	0.866667	252	0.866667	225
AC_0862	SREERAMPUR	West Bengal	0	1	0	1	0	1	0	1	0	1	0.666667	231	1	247	0.777778	240	1	247	0.888889	253	1	253
AC_0863	CHAMPDANI	West Bengal	0	1	0	1		260	0	1		259	0.333333	47	0.5	12	0.666667	175	1	247	0.666667	198	0.666667	126
AC_0864	SINGUR	West Bengal	0.025	120	0.0512821	165	0.333333	159	0.0875	186	0.7	179	0.589286	196	0.825	163	0.656716	169	0.897959	203	0.80303	246	0.913793	245
AC_0865	CHANDANNAGAR	West Bengal	0.5	261	1	261	1	255	1	261	1	244		261		261	1	256	1	247	1	255	1	253
AC_0866	CHUNCHURA	West Bengal	0.0377358	155	0.150943	240	0.5	198	0.150943	230	0.888889	229	0.304348	39	0.875	197	0.74	226	0.973684	242	0.794872	243	0.911765	243
AC_0867	BALAGARH (SC)	West Bengal	0.0306748	141	0.0617284	179	0.518519	201	0.0858896	183	0.823529	207	0.573913	191	0.814815	159	0.704225	208	0.854701	171	0.671233	203	0.75969	187
AC_0868	PANDUA	West Bengal	0.0204082	104	0.047619	158	0.3	153	0.0616438	156	0.391304	101	0.544715	171	0.761364	109	0.689922	195	0.881188	190	0.584	139	0.634783	115
AC_0869	SAPTAGRAM	West Bengal	0.0212766	107	0.148936	238	0.4	181	0.0705882	167	0.461538	121	0.536585	165	0.814815	159	0.62069	134	0.857143	175	0.591837	147	0.707317	154
AC_0870	CHANDITALA	West Bengal	0	1	0.037037	133	0.111111	68	0.037037	107	0.5	123	0.703704	246	0.95	239	0.814815	251	0.956522	236	0.814815	247	0.88	231
AC_0871	JANGIPARA	West Bengal	0.0121212	77	0.0484848	161	0.423077	187	0.0666667	164	0.578947	146	0.659864	226	0.960396	244	0.734177	223	0.913386	216	0.751678	232	0.868217	226
AC_0872	HARIPAL	West Bengal	0.0228571	110	0.0457143	155	0.37037	177	0.0574713	151	0.416667	110	0.474138	115	0.774648	116	0.657143	170	0.821429	149	0.651852	188	0.77193	190
AC_0873	DHANEKHALI(SC)	West Bengal	0.0165975	89	0.0753138	197	0.605263	215	0.103448	198	0.827586	208	0.482759	124	0.813953	158	0.645503	156	0.824324	150	0.537572	116	0.603896	105
AC_0874	TARAKESWAR	West Bengal	0.015873	88	0	1	0.142857	86	0.015873	55	0.153846	37	0.607143	205	0.860759	192	0.711712	215	0.868132	180	0.684211	208	0.757282	183
AC_0875	PURSURAH	West Bengal	0.00724638	60	0	1	0	1	0	1	0	1	0.284091	30	0.806452	152	0.547368	73	0.881356	191	0.5875	144	0.79661	203
AC_0876	ARAMBAG (SC)	West Bengal	0	1	0.0173913	78	0.2	115	0.00900901	45	0.2	42	0.12766	7	0.857143	186	0.282051	12	0.916667	218	0.34375	24	0.785714	198
AC_0877	GOGHAT (SC)	West Bengal	0.0144928	80	0.0144928	71	0.419355	185	0.0631068	159	0.684211	175	0.55615	178	0.888889	209	0.65641	168	0.870748	184	0.484211	80	0.550898	75
AC_0878	KHANAKUL	West Bengal	0.0526316	178	0.0105263	59	0	1	0	1	0	1	0.45122	104	0.880952	205	0.588889	109	0.963636	238	0.575	133	0.754098	182
AC_0879	TAMLUK	West Bengal	0.0169492	90	0.042735	150	0.172414	105	0.042735	125	0.384615	97	0.572917	189	0.982143	246	0.733333	222	1	247	0.790476	240	0.943182	249
AC_0880	PANSKURA PURBA	West Bengal	0.0679612	202	0.0291262	119	0.1	60	0.0291262	91	0.1875	41	0.65625	225	0.926471	229	0.793814	247	0.974684	243	0.821053	248	0.975	252
AC_0881	PANSKURA PASCHIM	West Bengal	0.0840708	212	0.0530973	168	0.35	171	0.0619469	157	0.636364	162	0.64186	221	0.851852	180	0.772512	237	0.910615	211	0.801887	245	0.899471	236
AC_0882	MOYNA	West Bengal	0.0413223	164	0.0247934	106	0.166667	97	0.0247934	72	0.375	89	0.516949	153	0.924242	228	0.698276	203	0.975904	244	0.765217	235	0.956522	250
AC_0883	NANDAKUMAR	West Bengal	0.00793651	63	0.00793651	51	0.0344828	39	0.00793651	43	0.1	32	0.495868	134	0.895522	216	0.672131	182	0.97619	245	0.723577	219	0.917526	246
AC_0884	MAHISADAL	West Bengal	0.0280374	129	0.0283019	115	0.136364	80	0.0283019	85	0.272727	63	0.318681	43	0.805556	150	0.517241	55	0.9	205	0.62963	177	0.864407	224
AC_0885	HALDIA (SC)	West Bengal	0	1	0.0555556	169	0.214286	122	0.0416667	121	0.333333	77	0.66	227	0.891892	215	0.734375	224	0.886792	193	0.863636	251	0.919355	247
AC_0886	NANDIGRAM	West Bengal	0.0534351	184	0.0307692	123	0.272727	143	0.0458015	131	0.375	89	0.447368	102	0.796875	139	0.669421	179	0.870968	185	0.663717	196	0.78125	195
AC_0887	CHANDIPUR	West Bengal	0.148148	246	0.130233	229	0.457627	191	0.12963	214	0.518519	141	0.690821	239	0.959732	243	0.771845	236	0.963636	238	0.843902	250	0.940217	248
AC_0888	PATASHPUR	West Bengal	0.0262009	124	0.0833333	206	0.487805	197	0.0873362	185	0.666667	165	0.633721	218	0.886179	208	0.742105	227	0.886792	193	0.689474	210	0.752874	181
AC_0889	KANTHI UTTAR	West Bengal	0.166144	252	0.133333	230	0.60274	213	0.144654	227	0.938776	239	0.685315	238	0.903226	218	0.807309	249	0.916981	219	0.735593	224	0.803704	204
AC_0890	BHAGABANPUR	West Bengal	0.0590406	188	0.1	221	0.571429	206	0.132841	219	0.6	149	0.663415	229	0.951049	241	0.773663	239	0.969072	240	0.742489	227	0.839806	220
AC_0891	KHEJURI (SC)	West Bengal	0.11194	236	0.0223881	97	0.153846	89	0.0300752	94	0.307692	72	0.471154	110	0.765625	111	0.559633	83	0.792208	131	0.558559	130	0.659574	123
AC_0892	KANTHI DAKSHIN	West Bengal	0.225256	258	0.134483	231	0.595506	212	0.185567	238	0.857143	219	0.540984	166	0.779528	120	0.751055	230	0.855769	174	0.779528	239	0.835443	216
AC_0893	RAMNAGAR	West Bengal	0.0840708	212	0.169725	248	0.409639	183	0.169725	235	0.711538	181	0.660194	228	0.888889	209	0.763285	232	0.929412	225	0.725962	220	0.807487	205
AC_0894	EGRA	West Bengal	0.142857	244	0.0855856	209	0.324675	158	0.120536	209	0.72973	185	0.561905	182	0.855072	184	0.705607	210	0.888235	196	0.694444	215	0.777202	194
AC_0895	DANTAN	West Bengal	0.116105	237	0.090566	210	0.507937	200	0.123596	211	0.846154	214	0.735409	251	0.935644	234	0.790076	246	0.932432	227	0.655172	190	0.706612	153
AC_0896	NAYAGRAM (ST)	West Bengal	0.0902394	220	0.0981132	219	0.841463	252	0.265918	247	0.916129	235	0.606357	204	0.729412	84	0.589322	110	0.640625	34	0.326255	18	0.334653	9
AC_0897	GOPIBALLAVPUR	West Bengal	0.30236	260	0.143284	235	0.82449	248	0.304933	254	0.87931	224	0.74259	252	0.835088	170	0.704545	209	0.751212	94	0.534848	115	0.548989	74
AC_0898	JHARGRAM	West Bengal	0.200337	255	0.234783	257	0.867159	253	0.41913	260	0.952569	241	0.746835	253	0.826	164	0.698606	204	0.726449	77	0.469027	74	0.478339	40
AC_0899	KESHIARY (ST)	West Bengal	0.106825	229	0.20679	251	0.714286	236	0.291411	252	0.88785	228	0.701695	245	0.831325	166	0.678899	190	0.735099	83	0.506289	99	0.526144	63
AC_0900	KHARAGPUR SADAR	West Bengal	0	1	0.333333	260	1	255	0.333333	255	1	244	0.5	135	0.666667	51	0.833333	252	0.833333	154	0.833333	249	0.833333	215
AC_0901	NARAYANGARH	West Bengal	0.209503	257	0.211111	253	0.794702	245	0.275711	250	0.926471	238	0.751196	254	0.889518	213	0.778271	242	0.868812	181	0.603325	157	0.630273	112
AC_0902	SABANG	West Bengal	0.0766423	206	0.0703704	190	0.396552	180	0.0919118	189	0.581395	147	0.70155	244	0.882927	207	0.786517	245	0.950226	234	0.660377	194	0.711382	156
AC_0903	PINGLA	West Bengal	0.020202	103	0.298429	259	0.791411	244	0.335938	256	0.854305	218	0.704918	247	0.846457	176	0.807692	250	0.913043	214	0.689751	211	0.725948	166
AC_0904	KHARAGPUR	West Bengal	0.208904	256	0.268966	258	0.809917	246	0.33677	257	0.970297	243	0.69403	242	0.801724	145	0.715302	217	0.782101	116	0.62782	175	0.654902	120
AC_0905	DEBRA	West Bengal	0.179752	253	0.213362	255	0.708333	235	0.267932	248	0.913669	234	0.814385	256	0.928571	230	0.835141	253	0.918854	220	0.663717	196	0.683371	139
AC_0906	DASPUR	West Bengal	0.0357143	150	0.0153846	75	0.137931	81	0.0255102	74	0.277778	66	0.610063	210	0.95098	240	0.693252	199	0.91129	213	0.777778	237	0.875	228
AC_0907	GHATAL (SC)	West Bengal	0.0584795	187	0.0419162	146	0.409091	182	0.0598802	154	0.384615	97	0.691275	240	0.880342	204	0.698718	205	0.872	187	0.690323	212	0.758865	186
AC_0908	CHANDRAKONA (SC)	West Bengal	0.0833333	210	0.0727969	195	0.47541	196	0.117871	207	0.815789	205	0.608696	207	0.857143	186	0.672131	182	0.836735	156	0.600806	153	0.653509	119
AC_0909	GARBETA	West Bengal	0.138173	243	0.160287	244	0.835938	250	0.258294	245	0.923077	236	0.79602	255	0.930233	232	0.786223	244	0.848718	166	0.63789	180	0.658416	122
AC_0910	SALBONI	West Bengal	0.157791	250	0.13	228	0.769663	242	0.272908	249	0.80117	200	0.680085	237	0.771635	114	0.627812	140	0.688341	55	0.406852	48	0.420354	25
AC_0911	KESHPUR (SC)	West Bengal	0.109966	234	0.210526	252	0.913725	254	0.414462	259	0.893536	231	0.677928	236	0.802667	147	0.778175	241	0.839768	158	0.656716	191	0.678227	137
AC_0912	MEDINIPUR	West Bengal	0.127937	240	0.217631	256	0.82659	249	0.391304	258	0.827586	208	0.619632	214	0.673333	56	0.649315	160	0.681034	52	0.497268	87	0.50838	57
AC_0913	BINPUR (ST)	West Bengal	0.182909	254	0.176651	249	0.83913	251	0.296636	253	0.885845	227	0.619231	213	0.695464	66	0.588419	108	0.621488	23	0.35	27	0.356908	12
AC_0914	BANDWAN (ST)	West Bengal	0.0645161	192	0.0280172	114	0.347222	169	0.0560345	148	0.509804	140	0.486352	126	0.668942	54	0.58465	105	0.652393	42	0.338636	21	0.357314	13
AC_0915	BALARAMPUR	West Bengal	0.0531915	182	0.0213904	90	0.139535	84	0.0319149	97	0.214286	45	0.397516	75	0.695652	67	0.579545	101	0.689189	57	0.34104	23	0.373418	15
AC_0916	BAGHMUNDI	West Bengal	0.108772	233	0.0498221	162	0.361111	174	0.0960854	192	0.574468	145	0.422594	97	0.573864	28	0.478261	40	0.55	14	0.313433	16	0.345679	10
AC_0917	JOYPUR	West Bengal	0.0701107	203	0.0594796	177	0.25	134	0.0740741	171	0.322581	76	0.588235	195	0.742857	92	0.593625	113	0.647826	38	0.391837	45	0.417391	24
AC_0918	PURULIA	West Bengal	0.028777	135	0.00719424	50	0.222222	123	0.028777	90	0.25	50	0.451327	105	0.586207	32	0.601562	119	0.706422	68	0.463415	72	0.5	50
AC_0919	MANBAZAR (ST)	West Bengal	0.16	251	0.0662824	187	0.473118	195	0.130058	217	0.633803	161	0.552901	176	0.72	80	0.586626	106	0.70438	67	0.485207	82	0.532468	67
AC_0920	KASHIPUR	West Bengal	0.0318021	144	0.0176678	79	0.222222	123	0.0282686	84	0.228571	48	0.570896	187	0.705069	72	0.644928	155	0.717742	71	0.476364	78	0.503846	55
AC_0921	PARA (SC)	West Bengal	0.104167	227	0.0210526	88	0.454545	190	0.0520833	142	0.909091	233	0.52	157	0.716535	79	0.576471	98	0.662162	45	0.430939	55	0.461538	35
AC_0922	RAGHUNATHPUR(SC)	West Bengal	0.0507246	177	0.0588235	175	0.603774	214	0.117647	206	0.680851	174	0.549296	173	0.735849	88	0.56	84	0.645161	35	0.435685	57	0.462555	36
AC_0923	SALTORA (SC)	West Bengal	0.0424837	167	0.0594059	176	0.698113	234	0.125828	212	0.808511	203	0.606178	203	0.872222	196	0.655405	167	0.751938	95	0.494774	85	0.539924	70
AC_0924	CHHATNA	West Bengal	0.0655022	197	0.0442478	154	0.766234	241	0.129956	216	0.797297	198	0.555556	177	0.70922	75	0.676815	187	0.768617	100	0.534704	114	0.569863	83
AC_0925	RANIBANDH (ST)	West Bengal	0.15493	248	0.070922	193	0.790698	243	0.165485	233	0.853659	217	0.619898	215	0.791531	132	0.663438	174	0.746594	90	0.453865	65	0.485333	44
AC_0926	RAIPUR (ST)	West Bengal	0.156522	249	0.0707965	192	0.737705	238	0.132353	218	0.849057	215	0.422222	96	0.6	33	0.605442	122	0.73251	81	0.444068	60	0.501916	54
AC_0927	TALDANGRA	West Bengal	0.0878378	217	0.0821918	205	0.816667	247	0.166667	234	0.960784	242	0.552124	174	0.711443	78	0.72043	220	0.810484	145	0.654676	189	0.692015	145
AC_0928	BANKURA	West Bengal	0.103604	226	0.0818182	203	0.595238	211	0.116822	204	0.806452	202	0.655914	224	0.847222	177	0.772512	237	0.89071	198	0.719048	218	0.774359	192
AC_0929	BARJORA	West Bengal	0.124	239	0.0967742	217	0.75	240	0.133065	220	0.868421	222	0.576577	192	0.785276	123	0.662447	173	0.747619	91	0.543103	121	0.583333	90
AC_0930	ONDA	West Bengal	0.0970588	225	0.0852941	208	0.622951	221	0.112426	201	0.703704	180	0.562069	183	0.75814	108	0.699681	206	0.790614	128	0.633229	179	0.675585	134
AC_0931	BISHNUPUR	West Bengal	0.0449438	172	0.079096	201	0.580645	208	0.101695	197	0.818182	206	0.503356	143	0.75	96	0.573964	96	0.651007	39	0.509091	102	0.56	79
AC_0932	KATULPUR (SC)	West Bengal	0.133065	241	0.0241935	103	0.617021	217	0.117409	205	0.805556	201	0.603376	202	0.882716	206	0.716049	218	0.87	183	0.662551	195	0.73516	169
AC_0933	INDUS (SC)	West Bengal	0.118519	238	0.0373134	134	0.666667	227	0.0888889	187	0.888889	229	0.600791	200	0.853933	183	0.675781	185	0.779279	113	0.615686	168	0.679654	138
AC_0934	SONAMUKHI (SC)	West Bengal	0.0950226	224	0.0639269	182	0.613636	216	0.127273	213	0.777778	194	0.55814	179	0.745342	94	0.65	161	0.752632	96	0.639269	181	0.71066	155
AC_0935	KHANDAGHOSH (SC)	West Bengal	0.0372671	154	0.0124224	62	0.153846	89	0.0124224	50	0.5	123	0.456954	106	0.726316	83	0.575163	97	0.785714	120	0.519231	106	0.618321	110
AC_0936	BARDHAMAN DAKSHIN	West Bengal	0	1	0	1		261	0	1		260		262		262		262		262		262		262
AC_0937	RAINA (SC)	West Bengal	0.00966184	69	0.0338164	127	0.285714	146	0.038835	114	0.444444	114	0.57377	190	0.833333	167	0.629442	144	0.849315	167	0.629442	176	0.72093	163
AC_0938	JAMALPUR (SC)	West Bengal	0.00714286	59	0.0214286	91	0.166667	97	0.0214286	62	0.6	149	0.515625	151	0.88	202	0.654135	165	0.896907	201	0.578947	137	0.6875	143
AC_0939	MONTESWAR	West Bengal	0.0178571	94	0.0178571	81	0.2	115	0.0239521	70	0.333333	77	0.594937	198	0.921569	224	0.653846	163	0.910714	212	0.645161	184	0.724638	165
AC_0940	KALNA (SC)	West Bengal	0.0211268	106	0.0633803	181	0.642857	224	0.0638298	160	1	244	0.582609	194	0.788235	128	0.745902	228	0.90099	207	0.758065	233	0.824561	213
AC_0941	MEMARI	West Bengal	0.0229008	111	0.0763359	198	0.52381	202	0.0839695	179	0.611111	157	0.519685	156	0.857143	186	0.653846	163	0.934066	228	0.523438	108	0.676768	135
AC_0942	BARDHAMAN UTTAR	West Bengal	0.0283688	132	0.0425532	149	0.470588	194	0.0567376	149	0.615385	158	0.50365	144	0.841463	174	0.669118	178	0.90099	207	0.586466	142	0.684211	140
AC_0943	BHATAR	West Bengal	0.00900901	67	0.00900901	55	0.1	60	0.00900901	45	0.5	123	0.358696	61	0.647059	45	0.522936	57	0.826087	151	0.380952	38	0.493827	48
AC_0944	PURBASTHALI DAKSHIN	West Bengal	0.00787402	61	0.015873	76	0.25	134	0.0393701	117	0.384615	97	0.46875	109	0.633803	41	0.571429	92	0.673684	50	0.544643	122	0.61	107
AC_0945	PURBASTHALI UTTAR	West Bengal	0.0152672	85	0.0152672	74	0.181818	109	0.0153846	53	0.4	102	0.483516	125	0.6875	60	0.622807	135	0.788889	124	0.438095	59	0.489362	45
AC_0946	KATWA	West Bengal	0.025974	123	0.038961	138	0.222222	123	0.0266667	81	0.666667	165	0.492308	133	0.888889	209	0.614286	127	0.895833	200	0.614286	167	0.704918	152
AC_0947	KETUGRAM	West Bengal	0.0294118	138	0	1	0.0625	44	0.00735294	42	0.111111	33	0.515625	151	0.846154	175	0.562963	86	0.791667	130	0.446154	62	0.542056	71
AC_0948	MANGALKOT	West Bengal	0.0402685	163	0.0134228	68	0.318182	156	0.0469799	133	0.875	223	0.534722	163	0.793814	136	0.550336	75	0.773585	109	0.455782	66	0.507576	56
AC_0949	AUSGRAM (SC)	West Bengal	0.0192308	99	0.0128205	63	0.263158	139	0.0320513	98	0.625	159	0.481481	122	0.8125	155	0.558621	82	0.764151	99	0.467626	73	0.532787	68
AC_0950	GALSI (SC)	West Bengal	0.00632911	58	0.00632911	48	0.318182	156	0.0457516	130	0.411765	109	0.405172	81	0.626667	40	0.532847	62	0.688679	56	0.357143	30	0.412844	21
AC_0951	PANDABESWAR	West Bengal	0.0188679	97	0	1	0	1	0	1	0	1	0.510638	149	0.705882	73	0.625	136	0.769231	101	0.530612	111	0.577778	88
AC_0952	DURGAPUR PURBA	West Bengal	0.0263158	125	0.0263158	111	0.666667	227	0.0526316	143	0.666667	165	0.457143	107	0.64	43	0.657895	171	0.78125	114	0.486486	83	0.529412	65
AC_0954	RANIGANJ	West Bengal	0.0714286	205	0.153846	242	0.222222	123	0.153846	232	0.4	102	0.461538	108	0.6	33	0.571429	92	0.615385	21	0.538462	117	0.583333	90
[truncated: 2,914 more rows]

## Sheet: >5km
uniq_ac	ac_name	state_name	icds_anganwadi	icds_anganwadi_state_rank	pre_primary_school_govt	pre_primary_school_govt_state_rank	pre_primary_school_private	pre_primary_school_private_state_rank	primary_school_govt	primary_school_govt_state_rank	primary_school_private	primary_school_private_state_rank	middle_school_govt	middle_school_govt_state_rank	middle_school_private	middle_school_private_state_rank	secondary_school_govt	secondary_school_govt_state_rank	secondary_school_private	secondary_school_private_state_rank	senior_secondary_school_govt	senior_secondary_school_govt_state_rank	senior_secondary_school_private	senior_secondary_school_private_state_rank
[truncated: 3,773 more rows]
